# Supplementary material for: FOXO1 re-expression with a dual-recombinase allele rescues class switching in germinal center B cells
Source: J Exp Med. 2025 Dec 26;223(3):e20241136. doi: 10.1084/jem.20241136 (PMC12755864; doi:10.1084/jem.20241136)
Supplement: Table S1 — shows differentially expressed genes between multiple comparisons. [file jem_20241136_tables1.xlsx]

## Sheet: Het (-) vs KO
gene_id	baseMean	log2FoldChange	lfcSE	stat	pvalue	padj	log2FoldChange_orig	lfcSE_orig	MGI_id	SYMBOL	Status	Direction
ENSMUSG00000000001	26440.8	0.0822665	0.0877787	1.37616	0.168771	0.571605	0.153451	0.111506	MGI:95773	Gnai3	Cst	Cst
ENSMUSG00000000028	23040.2	0.0106078	0.0788583	0.190915	0.848592	0.9739	0.021309	0.111615	MGI:1338073	Cdc45	Cst	Cst
ENSMUSG00000000049	13.2236	-0.00111897	0.301428	-0.0216379	0.982737	1	-0.0380128	1.75677	MGI:88058	Apoh	Cst	Cst
ENSMUSG00000000056	22052.6	-0.169876	0.214195	-1.89798	0.0576987	0.317655	-0.53666	0.282753	MGI:1914858	Narf	Cst	Cst
ENSMUSG00000000078	9430.77	0.292879	0.108594	3.6636	0.000248698	0.00608061	0.362259	0.0988806	MGI:1346318	Klf6	DE	Up
ENSMUSG00000000085	2732.68	-0.134519	0.185044	-1.66538	0.0958371	0.424687	-0.443136	0.266087	MGI:1352762	Scmh1	Cst	Cst
ENSMUSG00000000088	34250.8	0.0614453	0.0646928	1.20213	0.229315	0.65128	0.0933581	0.0776608	MGI:88474	Cox5a	Cst	Cst
ENSMUSG00000000093	1.36173	0	0.493251	0	1		0	5.39799	MGI:98494	Tbx2	Missing	Missing
ENSMUSG00000000120	2198.37	-1.18149	0.459231	-3.96944	7.20406e-05	0.00218325	-1.48579	0.374306	MGI:97323	Ngfr	Strong	Down
ENSMUSG00000000125	6.91001	0.0287724	0.45032	0.620046	0.535228		2.40137	3.8729	MGI:98955	Wnt3	Missing	Missing
ENSMUSG00000000127	1085.02	-0.155002	0.285612	-1.731	0.0834519	0.392727	-0.828275	0.478496	MGI:105917	Fer	Cst	Cst
ENSMUSG00000000131	23957.2	-0.027455	0.077735	-0.495162	0.620486	0.913395	-0.0530443	0.107125	MGI:2429950	Xpo6	Cst	Cst
ENSMUSG00000000134	5292.96	0.330296	0.119109	3.75913	0.000170507	0.00445585	0.405994	0.108002	MGI:98511	Tfe3	DE	Up
ENSMUSG00000000142	7.17357	0.00493789	0.417031	0.113068	0.909977		0.448467	3.96636	MGI:1270862	Axin2	Missing	Missing
ENSMUSG00000000148	7420.31	-0.205648	0.120402	-2.66261	0.0077537	0.087466	-0.314051	0.117948	MGI:1891679	Brat1	Cst	Cst
ENSMUSG00000000149	2224.13	0.351247	0.279599	2.72462	0.00643753	0.076499	0.702464	0.257821	MGI:95767	Gna12	Cst	Cst
ENSMUSG00000000167	126.037	-0.0733187	0.309273	-1.0992	0.271683	0.697033	-1.16483	1.05971	MGI:1919864	Pih1d2	Cst	Cst
ENSMUSG00000000168	6714.92	0.108985	0.116754	1.59291	0.111181	0.461277	0.238203	0.14954	MGI:2385311	Dlat	Cst	Cst
ENSMUSG00000000171	28544.8	0.118254	0.0908197	1.90161	0.0572225	0.316199	0.198246	0.104252	MGI:1914175	Sdhd	Cst	Cst
ENSMUSG00000000184	6347.28	0.0927392	0.171999	1.28036	0.200419	0.615465	0.384702	0.300464	MGI:88314	Ccnd2	Cst	Cst
ENSMUSG00000000194	9212.34	-0.215265	0.129383	-2.66124	0.00778545	0.0877518	-0.33527	0.125983	MGI:2139054	Gpr107	Cst	Cst
ENSMUSG00000000204	17.2326	-0.0155553	0.426641	-0.349969	0.726362	0.941568	-1.3791	3.94063	MGI:1329010	Slfn4	Cst	Cst
ENSMUSG00000000223	22.1963	0.148764	0.67999	1.83979	0.0657992	0.343426	4.43895	2.41275	MGI:107432	Drp2	Cst	Cst
ENSMUSG00000000244	10019.2	-0.567112	0.119864	-5.41472	6.13854e-08	4.40637e-06	-0.624181	0.115275	MGI:1350360	Tspan32	DE	Down
ENSMUSG00000000247	21.1544	-0.00541934	0.377463	-0.120765			-0.381971	3.16294	MGI:96785	Lhx2	Missing	Missing
ENSMUSG00000000248	62.6336	0.193073	0.608684	1.99329	0.0462296	0.277502	3.09581	1.55311	MGI:1918059	Clec2g	Cst	Cst
ENSMUSG00000000253	1729.01	2.5223	0.460445	6.22706	4.75258e-10	5.11725e-08	2.73962	0.439953	MGI:1913605	Gmpr	Strong	Up
ENSMUSG00000000266	12.0912	0	0.485968	0	1	1	0	5.27109	MGI:1344333	Mid2	Cst	Cst
ENSMUSG00000000275	8913.93	0.223347	0.195297	2.31558	0.020581	0.169214	0.479435	0.207047	MGI:102749	Trim25	Cst	Cst
ENSMUSG00000000276	2105.34	0.00598708	0.128103	0.098083	0.921866	0.991125	0.0263209	0.268353	MGI:1889276	Dgke	Cst	Cst
ENSMUSG00000000278	16772.7	0.168827	0.130099	2.19678	0.0280359	0.205781	0.30828	0.140332	MGI:1921867	Scpep1	Cst	Cst
ENSMUSG00000000282	3639.14	-0.205803	0.129282	-2.5725	0.0100968	0.104883	-0.329146	0.127948	MGI:109150	Mnt	Cst	Cst
ENSMUSG00000000290	39708.6	-0.0426382	0.0780748	-0.764037	0.444845	0.831411	-0.0802054	0.104976	MGI:96611	Itgb2	Cst	Cst
ENSMUSG00000000295	3581.58	0.173958	0.140267	2.18008	0.0292514	0.210851	0.332008	0.152291	MGI:1916942	Hddc2	Cst	Cst
ENSMUSG00000000301	217.223	0.00679584	0.178807	0.113866	0.909344	0.988193	0.0608096	0.534045	MGI:104535	Pemt	Cst	Cst
ENSMUSG00000000303	6.54573	-0.00300367	0.468417	-0.0678619			-0.33581	4.94843	MGI:88354	Cdh1	Missing	Missing
ENSMUSG00000000308	18.3842	-0.101431	0.870692	-1.42053	0.155455	0.548777	-7.13443	5.02239	MGI:99441	Ckmt1	Cst	Cst
ENSMUSG00000000317	19.9254	-0.202686	1.07783	-1.98996	0.046595	0.278575	-6.92226	3.47859	MGI:1278332	Bcl6b	Cst	Cst
ENSMUSG00000000318	15.2573	0.00670615	0.481859	0.149847			0.770499	5.14191	MGI:96975	Clec10a	Missing	Missing
ENSMUSG00000000320	12.1766	-0.010243	0.30131	-0.196335			-0.33855	1.72435	MGI:87998	Alox12	Missing	Missing
ENSMUSG00000000326	7689.03	0.018824	0.101027	0.315799	0.752155	0.949993	0.0533485	0.168932	MGI:88470	Comt	Cst	Cst
ENSMUSG00000000339	13304.3	0.148629	0.0954481	2.28233	0.0224698	0.177951	0.232612	0.101918	MGI:1913618	Rtca	Cst	Cst
ENSMUSG00000000340	2629.59	-0.0308583	0.112207	-0.503568	0.614565	0.912031	-0.0994481	0.197487	MGI:105386	Dbt	Cst	Cst
ENSMUSG00000000346	125639	0.0882242	0.0959162	1.41753	0.156327	0.550834	0.174955	0.123422	MGI:1344344	Dazap2	Cst	Cst
ENSMUSG00000000355	6962.8	-0.0578333	0.070085	-1.08428	0.278239	0.704116	-0.0944568	0.0871144	MGI:1916245	Mcts1	Cst	Cst
ENSMUSG00000000365	131.097	-0.0192486	0.257086	-0.338437	0.735034	0.944591	-0.381923	1.12849	MGI:1353419	Rnf17	Cst	Cst
ENSMUSG00000000374	2809.8	0.213455	0.151566	2.46111	0.0138506	0.130117	0.375515	0.152579	MGI:1336209	Trappc10	Cst	Cst
ENSMUSG00000000378	50115	0.0502286	0.0782116	0.896852	0.369798	0.780745	0.0928505	0.103529	MGI:2384924	Ccm2	Cst	Cst
ENSMUSG00000000384	9807.84	0.0591047	0.0960819	0.973767	0.330172	0.748509	0.133996	0.137605	MGI:1100868	Tbrg4	Cst	Cst
ENSMUSG00000000386	109.413	0.00287568	0.283807	0.0537708	0.957118	0.99594	0.0809266	1.50503	MGI:97243	Mx1	Cst	Cst
ENSMUSG00000000399	20123.6	0.201168	0.0928114	3.01702	0.0025527	0.0386547	0.270373	0.0896158	MGI:1913358	Ndufa9	DE	Up
ENSMUSG00000000402	1765.33	-0.624505	0.152171	-4.95906	7.08338e-07	3.94626e-05	-0.704259	0.142015	MGI:1858599	Egfl6	DE	Down
ENSMUSG00000000409	25250.3	0.347157	0.172447	3.21491	0.00130487	0.023212	0.494534	0.153825	MGI:96756	Lck	DE	Up
ENSMUSG00000000411	4.84957	0.0308682	0.503999	0.651088	0.51499		2.9895	4.59155	MGI:1929914	Tssk3	Missing	Missing
ENSMUSG00000000420	15955.2	0.0840888	0.117204	1.26897	0.204451	0.620949	0.212953	0.167815	MGI:894693	Galnt1	Cst	Cst
ENSMUSG00000000439	8964.72	-0.374655	0.131397	-3.85027	0.000117985	0.0032703	-0.458908	0.119188	MGI:1914277	Mkrn2	DE	Down
ENSMUSG00000000440	34.8899	-0.0806838	0.493336	-1.33912	0.180532	0.5893	-3.42742	2.55946	MGI:97747	Pparg	Cst	Cst
ENSMUSG00000000441	36116.4	0.140371	0.100036	2.11934	0.0340618	0.231517	0.233249	0.110058	MGI:97847	Raf1	Cst	Cst
ENSMUSG00000000486	54595.6	-0.00307457	0.0760042	-0.0561354	0.955234	0.995506	-0.00591934	0.105447	MGI:1858916	Septin1	Cst	Cst
ENSMUSG00000000489	7.38023	-0.0856189	0.814664	-1.2891	0.197362		-6.79546	5.27147	MGI:97528	Pdgfb	Missing	Missing
ENSMUSG00000000530	91.0681	-0.0322603	0.296945	-0.574796	0.565429	0.891575	-0.832999	1.44921	MGI:1338946	Acvrl1	Cst	Cst
ENSMUSG00000000531	222.414	0.367346	0.524838	2.43339	0.0149582	0.137072	1.44122	0.592269	MGI:1860303	Tamalin	Cst	Cst
ENSMUSG00000000532	793.425	0.234334	0.262072	2.21527	0.0267418	0.199703	0.6658	0.300551	MGI:1338944	Acvr1b	Cst	Cst
ENSMUSG00000000538	1022.24	0.0420744	0.18263	0.665551	0.505698	0.863891	0.317299	0.476746	MGI:2443306	Tom1l2	Cst	Cst
ENSMUSG00000000552	465.846	-0.120857	0.212076	-1.52169	0.128087	0.496188	-0.546242	0.358971	MGI:1352495	Zfp385a	Cst	Cst
ENSMUSG00000000555	17.0096	-0.117345	0.83619	-1.58671	0.112577	0.46436	-6.47603	4.08141	MGI:96604	Itga5	Cst	Cst
ENSMUSG00000000561	15120.8	0.0409058	0.0888243	0.700158	0.483828	0.853367	0.0902106	0.128843	MGI:1917715	Wdr77	Cst	Cst
ENSMUSG00000000562	19.4994	-0.0225652	0.306561	-0.423273	0.672096	0.928464	-0.715027	1.68928	MGI:104847	Adora3	Cst	Cst
ENSMUSG00000000563	64203.5	0.0536919	0.0774195	0.961591	0.336255	0.753981	0.0973041	0.101191	MGI:1100495	Atp5pb	Cst	Cst
ENSMUSG00000000568	17698.2	0.0590365	0.150735	0.892501	0.372124	0.782324	0.263193	0.294894	MGI:101947	Hnrnpd	Cst	Cst
ENSMUSG00000000579	1811.11	0.259555	0.177546	2.64193	0.00824343	0.0914865	0.451142	0.170762	MGI:3807476	Dynlt1c	Cst	Cst
ENSMUSG00000000581	10406	-0.022446	0.0840918	-0.394248	0.693398	0.933725	-0.048301	0.122514	MGI:1927354	C1d	Cst	Cst
ENSMUSG00000000594	18224.8	-0.21371	0.190624	-2.26624	0.0234368	0.183592	-0.465585	0.205444	MGI:95762	Gm2a	Cst	Cst
ENSMUSG00000000600	11043.5	0.0260223	0.0908437	0.446063	0.655552	0.923802	0.0617827	0.138507	MGI:1930618	Krit1	Cst	Cst
ENSMUSG00000000605	13599.9	-0.0249653	0.0853774	-0.436013	0.662827	0.924798	-0.0545527	0.125117	MGI:104571	Clcn4	Cst	Cst
ENSMUSG00000000617	2047.31	0.171105	0.236155	1.87638	0.0606025	0.327556	0.612248	0.326291	MGI:1351343	Grm6	Cst	Cst
ENSMUSG00000000627	249.544	-0.0327096	0.336794	-0.620919	0.534653	0.878966	-1.22178	1.9677	MGI:1340055	Sema4f	Cst	Cst
ENSMUSG00000000628	2669.12	-0.0240087	0.145331	-0.387678	0.698254	0.934443	-0.128242	0.330794	MGI:1315197	Hk2	Cst	Cst
ENSMUSG00000000631	5872.6	-0.647456	0.11785	-6.15789	7.37213e-10	7.60859e-08	-0.696425	0.113095	MGI:2667185	Myo18a	DE	Down
ENSMUSG00000000673	17402.2	-0.0906456	0.0673479	-1.72515	0.0845002	0.395359	-0.133515	0.0773933	MGI:1349444	Haao	Cst	Cst
ENSMUSG00000000682	140998	-0.0639321	0.0999821	-1.03571	0.30034	0.723381	-0.148793	0.143664	MGI:1346088	Cd52	Cst	Cst
ENSMUSG00000000686	304.262	0.25129	0.451889	2.11896	0.0340936	0.231593	1.39801	0.65976	MGI:1914727	Abhd15	Cst	Cst
ENSMUSG00000000690	11.9355	-0.244961	1.21817	-2.10322	0.0354464	0.237149	-7.27887	3.46082	MGI:96187	Hoxb6	Cst	Cst
ENSMUSG00000000693	137.571	-0.0982557	0.337514	-1.33851	0.180729	0.589389	-1.33517	0.997502	MGI:1337004	Loxl3	Cst	Cst
ENSMUSG00000000708	2630.41	0.192491	0.202481	2.08133	0.0374033	0.244794	0.496298	0.238452	MGI:1343094	Kat2b	Cst	Cst
ENSMUSG00000000711	9768.19	0.0405062	0.070965	0.757624	0.448676	0.833162	0.0692722	0.0914334	MGI:105938	Rab5b	Cst	Cst
ENSMUSG00000000731	52.4448	-0.0181181	0.311652	-0.347943	0.727883	0.942184	-0.630776	1.81287	MGI:1338803	Aire	Cst	Cst
ENSMUSG00000000732	17587.7	-0.134351	0.131865	-1.81854	0.0689816	0.352639	-0.291081	0.160063	MGI:1354701	Icosl	Cst	Cst
ENSMUSG00000000738	10725.8	0.0142158	0.0898058	0.245519	0.806054	0.963095	0.0339813	0.138406	MGI:2385906	Spg7	Cst	Cst
ENSMUSG00000000739	17.6317	-0.0348966	0.214087	-0.5708	0.568135	0.892822	-0.394031	0.690314	MGI:1931463	Sult5a1	Cst	Cst
ENSMUSG00000000740	160533	0.0317294	0.0944236	0.536626	0.591526	0.902095	0.0783058	0.145922	MGI:105922	Rpl13	Cst	Cst
ENSMUSG00000000743	29771.3	0.0225823	0.0750306	0.413539	0.679212	0.929544	0.0421696	0.101973	MGI:1920159	Chmp1a	Cst	Cst
ENSMUSG00000000751	67376.6	-0.128572	0.0771274	-2.24018	0.0250792	0.191986	-0.187414	0.0836601	MGI:1915525	Rpa1	Cst	Cst
ENSMUSG00000000753	1098.43	0.0273082	0.123273	0.441771	0.658655	0.924726	0.104922	0.237503	MGI:108080	Serpinf1	Cst	Cst
ENSMUSG00000000759	9601.35	-0.135239	0.103892	-2.01484	0.0439211	0.269288	-0.235641	0.116952	MGI:2183752	Tubgcp3	Cst	Cst
ENSMUSG00000000776	2289.66	-0.112343	0.169201	-1.48319	0.138024	0.516307	-0.384907	0.259513	MGI:1914315	Polr3d	Cst	Cst
ENSMUSG00000000782	513.07	0.0123837	0.189571	0.208195	0.835077	0.970223	0.124453	0.59777	MGI:98507	Tcf7	Cst	Cst
ENSMUSG00000000787	14643.2	0.108861	0.109654	1.62809	0.103506	0.444202	0.223391	0.137211	MGI:103064	Ddx3x	Cst	Cst
ENSMUSG00000000791	1030.45	0.0784754	0.163507	1.12739	0.259578	0.684936	0.340028	0.301607	MGI:104579	Il12rb1	Cst	Cst
ENSMUSG00000000792	36.3345	1.44336	1.89089	3.29236	0.000993513	0.018777	4.72131	1.43402	MGI:2149330	Slc5a5	DE	Up
ENSMUSG00000000804	2061.11	0.126206	0.148933	1.66568	0.0957778	0.424592	0.329028	0.197534	MGI:2144475	Usp32	Cst	Cst
ENSMUSG00000000811	326.022	-0.0131986	0.183936	-0.220834	0.825222	0.967525	-0.123545	0.559446	MGI:2386711	Txnrd3	Cst	Cst
ENSMUSG00000000823	5583.34	0.114195	0.144187	1.55261	0.120517	0.481895	0.30908	0.199072	MGI:2685478	Zfp512b	Cst	Cst
ENSMUSG00000000826	27344.8	-0.0523826	0.05594	-1.12078	0.262383	0.68738	-0.0728624	0.0650107	MGI:892995	Dnajc5	Cst	Cst
ENSMUSG00000000827	10118.6	-0.0744026	0.0961257	-1.20907	0.226637	0.647769	-0.15742	0.130199	MGI:1913564	Tpd52l2	Cst	Cst
ENSMUSG00000000838	13365.1	0.111483	0.0775209	1.94999	0.051177	0.295098	0.170825	0.0876027	MGI:95564	Fmr1	Cst	Cst
ENSMUSG00000000861	27262.4	0.0430608	0.0677106	0.824033	0.409921	0.809764	0.0701431	0.0851216	MGI:106190	Bcl11a	Cst	Cst
ENSMUSG00000000869	14.0065	0.0440077	0.339056	0.790978	0.428957	0.821381	1.4101	1.78273	MGI:96556	Il4	Cst	Cst
ENSMUSG00000000876	3666.32	0.0199414	0.102	0.333716	0.738594	0.945985	0.0572203	0.171464	MGI:1891701	Pxmp4	Cst	Cst
ENSMUSG00000000881	140.282	0.0293758	0.18861	0.480225	0.631068	0.917459	0.264242	0.550246	MGI:1888986	Dlg3	Cst	Cst
ENSMUSG00000000884	1625.73	0.0795719	0.124848	1.18924	0.234344	0.657305	0.225174	0.189342	MGI:1338057	Gnb1l	Cst	Cst
ENSMUSG00000000901	308.277	0.0886362	0.209117	1.22635	0.220067	0.639769	0.53459	0.43592	MGI:97008	Mmp11	Cst	Cst
ENSMUSG00000000902	27219.9	-0.0689218	0.0815594	-1.19876	0.230621	0.653088	-0.125674	0.104836	MGI:1328366	Smarcb1	Cst	Cst
ENSMUSG00000000903	33689.6	-0.749991	0.119885	-6.91407	4.70942e-12	7.07867e-10	-0.791281	0.114445	MGI:98938	Vpreb3	DE	Down
ENSMUSG00000000915	28278.2	-0.256207	0.095841	-3.59038	0.000330194	0.00767914	-0.317477	0.0884243	MGI:1352504	Hip1r	DE	Down
ENSMUSG00000000916	4244.65	0.0590586	0.103739	0.951358	0.341422	0.758453	0.147597	0.155143	MGI:2140844	Nsun5	Cst	Cst
ENSMUSG00000000934	889.877	-0.0259163	0.133086	-0.417693	0.676172	0.929324	-0.115348	0.276155	MGI:1920210	Top1mt	Cst	Cst
ENSMUSG00000000948	3.48389	-0.0314572	0.554356	-0.642095	0.520812		-3.40623	5.30488	MGI:5613898	Gm38393	Missing	Missing
ENSMUSG00000000957	93.2802	-5.39324	1.65939	-4.69193	2.70638e-06	0.000124973	-6.02501	1.28412	MGI:101900	Mmp14	DE	Down
ENSMUSG00000000958	3420.83	-0.159069	0.174104	-1.89888	0.0575802	0.317314	-0.411078	0.216484	MGI:1337120	Slc7a7	Cst	Cst
ENSMUSG00000000959	7730.19	0.0348249	0.0879833	0.599895	0.548576	0.884474	0.0772862	0.128833	MGI:1916339	Oxa1l	Cst	Cst
ENSMUSG00000000976	9045.18	0.0130696	0.0995616	0.220439	0.825529	0.967742	0.036618	0.166114	MGI:1919790	Heatr6	Cst	Cst
ENSMUSG00000000982	7.66452	-0.0300765	0.539113	-0.622538	0.533588		-3.20916	5.15497	MGI:98260	Ccl3	Missing	Missing
ENSMUSG00000001014	55.1101	0.0493036	0.345253	0.868575	0.38508	0.791548	1.52624	1.75717	MGI:1925619	Icam4	Cst	Cst
ENSMUSG00000001016	19373.9	0.0250073	0.0659323	0.486266	0.626779	0.915968	0.0406924	0.0836835	MGI:1915031	Ilf2	Cst	Cst
ENSMUSG00000001017	21584.9	-0.116119	0.0938767	-1.84122	0.0655886	0.342806	-0.201276	0.109316	MGI:1913761	Chtop	Cst	Cst
ENSMUSG00000001018	8774.09	-0.00359018	0.0922271	-0.0617052	0.950798	0.994392	-0.00901689	0.146128	MGI:1333745	Snapin	Cst	Cst
ENSMUSG00000001020	191.095	-0.679874	0.861485	-2.86286	0.00419835	0.0565401	-2.29434	0.801415	MGI:1330282	S100a4	Cst	Cst
ENSMUSG00000001025	528.423	-0.137155	0.348223	-1.60802	0.10783	0.453345	-1.23155	0.765877	MGI:1339467	S100a6	Cst	Cst
ENSMUSG00000001027	1298.53	2.57984	0.407383	7.00033	2.55362e-12	4.11444e-10	2.74841	0.392612	MGI:98250	Scn4a	Strong	Up
ENSMUSG00000001029	13037.5	-0.0231146	0.073718	-0.426393	0.669821	0.927471	-0.0422771	0.0991505	MGI:96394	Icam2	Cst	Cst
ENSMUSG00000001034	6242.74	-0.0484865	0.09795	-0.801764	0.422689	0.81694	-0.118101	0.147301	MGI:1346347	Mapk7	Cst	Cst
ENSMUSG00000001036	3933.43	0.286837	0.209562	2.65051	0.00803714	0.089686	0.530914	0.200307	MGI:1333766	Epn2	Cst	Cst
ENSMUSG00000001039	1575.78	0.0281199	0.0969368	0.473538	0.635829	0.919127	0.0729139	0.153977	MGI:1351471	B9d1	Cst	Cst
ENSMUSG00000001052	14436.4	-0.0996833	0.0902411	-1.62831	0.103459	0.444202	-0.178191	0.109433	MGI:2139764	Sec24b	Cst	Cst
ENSMUSG00000001053	5140.62	0.344966	0.219181	2.91254	0.003585	0.0500871	0.575662	0.19765	MGI:2442218	N4bp3	Cst	Cst
ENSMUSG00000001054	12310.8	0.0116312	0.085971	0.203472	0.838766	0.972005	0.0262045	0.128787	MGI:1913339	Rmnd5b	Cst	Cst
ENSMUSG00000001056	19623.6	0.147734	0.0794826	2.50926	0.0120985	0.11926	0.208454	0.0830741	MGI:1098547	Nhp2	Cst	Cst
ENSMUSG00000001062	3678.07	-0.080707	0.107365	-1.25577	0.2092	0.625785	-0.18753	0.149335	MGI:1914143	Vps9d1	Cst	Cst
ENSMUSG00000001065	7049.32	-0.153513	0.145139	-1.95442	0.0506517	0.293201	-0.332691	0.170225	MGI:1888495	Zfp276	Cst	Cst
ENSMUSG00000001076	14.622	-0.074689	0.405616	-1.21568	0.224107	0.644384	-2.2981	1.89038	MGI:3579909	C1ql4	Cst	Cst
ENSMUSG00000001082	10050.5	0.0106616	0.0860187	0.186512	0.852043	0.974495	0.0240622	0.129011	MGI:1915544	Mfsd10	Cst	Cst
ENSMUSG00000001089	1081.34	-0.576736	0.370989	-3.19725	0.00138743	0.0245247	-0.946315	0.295977	MGI:107629	Luzp1	DE	Down
ENSMUSG00000001098	9526.88	0.000188336	0.0934162	0.00322758	0.997425	1	0.000482686	0.14955	MGI:2141207	Kctd10	Cst	Cst
ENSMUSG00000001100	9723.01	0.0762586	0.0874854	1.28252	0.199662	0.614322	0.145101	0.113138	MGI:1915061	Poldip2	Cst	Cst
ENSMUSG00000001103	3.34413	0.0418199	0.589029	0.813186	0.416111		4.21708	5.18588	MGI:108012	Sebox	Missing	Missing
ENSMUSG00000001105	5749.69	-0.0287292	0.108438	-0.472457	0.636601	0.919648	-0.0883686	0.18704	MGI:1915585	Ift20	Cst	Cst
ENSMUSG00000001120	139.732	-0.0829543	0.389354	-1.2679	0.204833	0.621214	-2.00745	1.58328	MGI:1890470	Pcbp3	Cst	Cst
ENSMUSG00000001123	6336.54	0.00932334	0.154939	0.153372	0.878105	0.981801	0.0602619	0.392914	MGI:109496	Lgals9	Cst	Cst
ENSMUSG00000001127	12241.4	-0.0388092	0.0856571	-0.672962	0.500971	0.861436	-0.0822628	0.12224	MGI:88065	Araf	Cst	Cst
ENSMUSG00000001128	4081.95	-0.285328	0.287801	-2.41937	0.0155473	0.140742	-0.723469	0.299031	MGI:97545	Cfp	Cst	Cst
ENSMUSG00000001134	4932.6	0.232159	0.129733	2.81246	0.00491643	0.0632073	0.346769	0.123298	MGI:1277988	Uxt	Cst	Cst
ENSMUSG00000001138	1240.14	0.277177	0.26049	2.43867	0.0147414	0.135863	0.652006	0.267361	MGI:2151055	Cnnm3	Cst	Cst
ENSMUSG00000001143	3652.85	-0.315627	0.280107	-2.57141	0.0101284	0.105066	-0.700278	0.272332	MGI:2443010	Lman2l	Cst	Cst
ENSMUSG00000001150	8733.73	-0.0400844	0.112845	-0.64718	0.517515	0.870927	-0.124815	0.19286	MGI:1930089	Mcm3ap	Cst	Cst
ENSMUSG00000001151	15868.4	-0.0729045	0.102854	-1.15993	0.246077	0.670537	-0.167845	0.144703	MGI:102722	Pcnt	Cst	Cst
ENSMUSG00000001156	1466.31	-0.0385632	0.176217	-0.61357	0.5395	0.880864	-0.278503	0.453906	MGI:96908	Mxd1	Cst	Cst
ENSMUSG00000001157	10420.7	-0.0903767	0.095837	-1.44991	0.147084	0.533543	-0.17738	0.122339	MGI:1345156	Gmcl1	Cst	Cst
ENSMUSG00000001158	6433.29	-0.0591401	0.0661702	-1.14285	0.253099	0.677566	-0.0918321	0.0803533	MGI:1913868	Snrnp27	Cst	Cst
ENSMUSG00000001166	1254.81	0.080207	0.137029	1.17405	0.240374	0.663296	0.25793	0.219692	MGI:2149633	Oas1c	Cst	Cst
ENSMUSG00000001173	251.444	-0.0500479	0.287949	-0.8187	0.412958	0.811566	-0.937826	1.14551	MGI:109589	Ocrl	Cst	Cst
ENSMUSG00000001175	304460	0.112345	0.0740374	2.01482	0.0439235	0.269288	0.166749	0.0827611	MGI:88251	Calm1	Cst	Cst
ENSMUSG00000001211	17284.4	0.0806953	0.112309	1.23848	0.215538	0.634155	0.197854	0.159756	MGI:1336186	Agpat3	Cst	Cst
ENSMUSG00000001225	5.95753	0	0.427046	0	1		0	4.18734	MGI:107181	Slc26a3	Missing	Missing
ENSMUSG00000001227	236.599	-0.258998	0.344908	-2.21917	0.0264753	0.198176	-0.915494	0.412539	MGI:1202889	Sema6b	Cst	Cst
ENSMUSG00000001228	72554.6	-0.192452	0.0788965	-3.20781	0.00133749	0.0237169	-0.245971	0.0766787	MGI:1338889	Uhrf1	DE	Down
ENSMUSG00000001229	16799.7	0.0154568	0.0768783	0.280656	0.778974	0.956542	0.0299546	0.106731	MGI:2443967	Dpp9	Cst	Cst
ENSMUSG00000001240	3.74516	0	0.493251	0	1		0	5.39799	MGI:1859650	Ramp2	Missing	Missing
ENSMUSG00000001247	573.918	-0.0940345	0.243834	-1.27613	0.20191	0.617757	-0.702662	0.55062	MGI:1927471	Lsr	Cst	Cst
ENSMUSG00000001248	13860.5	0.209803	0.127246	2.6309	0.00851591	0.0930352	0.328157	0.124732	MGI:105490	Gramd1a	Cst	Cst
ENSMUSG00000001249	44.2394	-0.0259825	0.392015	-0.552269	0.580764	0.898092	-1.66714	3.01872	MGI:1196620	Hpn	Cst	Cst
ENSMUSG00000001270	1340.56	0.0594194	0.153279	0.896786	0.369833	0.780745	0.272139	0.30346	MGI:88407	Ckb	Cst	Cst
ENSMUSG00000001280	5656.55	0.139627	0.122311	1.93084	0.0535025	0.304016	0.273971	0.141892	MGI:98372	Sp1	Cst	Cst
ENSMUSG00000001281	5291.38	-0.0106573	0.160324	-0.175752	0.860489	0.976415	-0.0739935	0.421011	MGI:96616	Itgb7	Cst	Cst
ENSMUSG00000001285	11831.2	0.0152264	0.064172	0.300535	0.763769	0.95315	0.0243412	0.0809929	MGI:1929864	Myg1	Cst	Cst
ENSMUSG00000001288	39.107	-4.97378	4.5363	-3.6664	0.000245994	0.00602766	-9.07736	2.47583	MGI:97858	Rarg	DE	Down
ENSMUSG00000001289	16378.6	-0.0114665	0.0824265	-0.203233	0.838953	0.972005	-0.0243874	0.119997	MGI:1928753	Pfdn5	Cst	Cst
ENSMUSG00000001300	118.123	0.535972	0.869565	2.68792	0.00718993	0.0829174	2.64665	0.984645	MGI:105097	Efnb2	Cst	Cst
ENSMUSG00000001305	6087.88	-0.00192628	0.0897447	-0.0333379	0.973405	0.998839	-0.00464648	0.139375	MGI:1914473	Rrp15	Cst	Cst
ENSMUSG00000001313	26.9481	0.216646	1.03459	2.06931	0.0385166	0.248694	6.31559	3.05202	MGI:1338755	Rnd2	Cst	Cst
ENSMUSG00000001323	1532.93	-0.120378	0.168519	-1.56255	0.118159	0.476979	-0.385412	0.246656	MGI:1351636	Srr	Cst	Cst
ENSMUSG00000001334	81.1709	0.0447042	0.221137	0.713358	0.475624	0.850465	0.489591	0.686319	MGI:1917614	Fndc5	Cst	Cst
ENSMUSG00000001348	16529.8	-0.688383	0.236882	-4.12894	3.64443e-05	0.00121099	-0.838745	0.203138	MGI:87883	Acp5	DE	Down
ENSMUSG00000001349	11.1083	0.0233778	0.408162	0.508983	0.610764	0.910273	1.71777	3.3749	MGI:104979	Cnn1	Cst	Cst
ENSMUSG00000001366	6099.98	0.08637	0.0865117	1.44998	0.147064	0.533543	0.156497	0.10793	MGI:1918788	Fbxo9	Cst	Cst
ENSMUSG00000001376	3795.33	-0.0564581	0.133185	-0.867515	0.38566	0.791773	-0.207362	0.23903	MGI:1920538	Vps50	Cst	Cst
ENSMUSG00000001380	19015.5	0.00412357	0.0605052	0.0841353	0.932949	0.991898	0.00628303	0.0746777	MGI:108087	Hars1	Cst	Cst
ENSMUSG00000001383	11008.1	0.0152757	0.0929758	0.261416	0.793772	0.959575	0.0383709	0.146781	MGI:1913742	Zmat2	Cst	Cst
ENSMUSG00000001403	42021.5	0.0116118	0.0797077	0.20816	0.835104	0.970223	0.0236287	0.113512	MGI:1915862	Ube2c	Cst	Cst
ENSMUSG00000001415	13475.5	-0.191999	0.0957799	-2.8478	0.00440232	0.0586173	-0.267261	0.0938483	MGI:2447364	Smg5	Cst	Cst
ENSMUSG00000001416	66190.8	0.0116063	0.0845703	0.204042	0.838321	0.971944	0.0255582	0.12526	MGI:104708	Cct3	Cst	Cst
ENSMUSG00000001418	14304.4	-0.076108	0.11472	-1.16818	0.242736	0.666378	-0.196892	0.168547	MGI:1913318	Glmp	Cst	Cst
ENSMUSG00000001419	15872.9	-0.0306894	0.0667856	-0.592458	0.553544	0.886047	-0.050235	0.0847908	MGI:99533	Mef2d	Cst	Cst
ENSMUSG00000001420	203.871	-0.11228	0.27737	-1.43107	0.15241	0.543036	-0.863814	0.603614	MGI:1919163	Tmem79	Cst	Cst
ENSMUSG00000001424	27893	-0.0780448	0.0762202	-1.39484	0.163064	0.562536	-0.130139	0.0933	MGI:1929266	Snd1	Cst	Cst
ENSMUSG00000001435	66.2571	0.045197	0.357746	0.829542	0.406798	0.807931	1.65829	1.99905	MGI:88451	Col18a1	Cst	Cst
ENSMUSG00000001436	3183.29	0.416667	0.238176	3.14553	0.00165788	0.0279383	0.648166	0.20606	MGI:103182	Slc19a1	DE	Up
ENSMUSG00000001440	43318.7	0.0561509	0.0642806	1.10325	0.269916	0.695406	0.0856779	0.0776592	MGI:107532	Kpnb1	Cst	Cst
ENSMUSG00000001441	16208.7	0.098552	0.0785108	1.72139	0.0851794	0.397433	0.15826	0.0919369	MGI:1101358	Npepps	Cst	Cst
ENSMUSG00000001444	1074.51	0.0413928	0.19392	0.659102	0.50983	0.866384	0.355873	0.539936	MGI:1888984	Tbx21	Cst	Cst
ENSMUSG00000001445	18529.5	-0.0365602	0.0731721	-0.674769	0.499822	0.861022	-0.0649591	0.0962686	MGI:1333801	Mrpl10	Cst	Cst
ENSMUSG00000001467	29309.5	0.370727	0.19228	3.19263	0.00140982	0.0247837	0.543012	0.170083	MGI:106040	Cyp51	DE	Up
ENSMUSG00000001472	47482.4	0.0814893	0.0665273	1.5644	0.117724	0.476009	0.121444	0.0776299	MGI:1914105	Tcf25	Cst	Cst
ENSMUSG00000001473	379.24	0.0210247	0.196944	0.351029	0.725567	0.941359	0.220457	0.628032	MGI:1915201	Tubb6	Cst	Cst
ENSMUSG00000001482	2193.55	0.099194	0.160234	1.36009	0.173801	0.579433	0.347918	0.255805	MGI:1346331	Def8	Cst	Cst
ENSMUSG00000001506	18.0858	0.00400289	0.3573	0.0866811			0.239194	2.75947	MGI:88467	Col1a1	Missing	Missing
ENSMUSG00000001507	16.0411	0.0844789	0.585861	1.38657	0.165572	0.56639	4.46591	3.22083	MGI:96602	Itga3	Cst	Cst
ENSMUSG00000001508	7.61157	-0.111196	0.775924	-1.5664	0.117254		-6.00293	3.8323	MGI:894698	Sgca	Missing	Missing
ENSMUSG00000001517	14444.5	-0.00813183	0.105781	-0.135849	0.891941	0.984037	-0.025325	0.18642	MGI:1347487	Foxm1	Cst	Cst
ENSMUSG00000001518	5009.43	-0.061049	0.106964	-0.973175	0.330466	0.748763	-0.157202	0.161535	MGI:1915450	Itfg2	Cst	Cst
ENSMUSG00000001520	214.901	-0.0718856	0.228408	-1.05079	0.293355	0.717822	-0.613998	0.58432	MGI:1891884	Nrip2	Cst	Cst
ENSMUSG00000001521	1508.75	0.0687466	0.133901	1.03216	0.301998	0.724769	0.232573	0.225327	MGI:1329045	Tulp3	Cst	Cst
ENSMUSG00000001524	7278.41	-0.0157365	0.0992636	-0.265318	0.790764	0.958816	-0.0436701	0.164595	MGI:1338799	Gtf2h4	Cst	Cst
ENSMUSG00000001525	437407	0.12627	0.0787219	2.17698	0.029482	0.211764	0.187446	0.0861039	MGI:107812	Tubb5	Cst	Cst
ENSMUSG00000001542	15420.3	-0.269493	0.11605	-3.32647	0.000879544	0.0170106	-0.353197	0.106178	MGI:2183438	Ell2	DE	Down
ENSMUSG00000001552	236.473	-0.256679	0.49029	-2.13207	0.0330013	0.226926	-1.59574	0.748448	MGI:96650	Jup	Cst	Cst
ENSMUSG00000001555	1.94198	0.0341316	0.514352	0.709122	0.478249		3.24632	4.57795	MGI:104769	Fkbp10	Missing	Missing
ENSMUSG00000001558	131.064	0.0341484	0.213412	0.559459	0.575849	0.896332	0.385638	0.689305	MGI:2181067	Klhl10	Cst	Cst
ENSMUSG00000001569	8356.02	0.11243	0.0967057	1.76411	0.0777131	0.377477	0.202566	0.114826	MGI:1861749	Nom1	Cst	Cst
ENSMUSG00000001576	10286.2	0.0455575	0.107232	0.738632	0.460131	0.840334	0.127705	0.172894	MGI:1914708	Ergic1	Cst	Cst
ENSMUSG00000001583	2.71609	0.00413714	0.432616	0.0948082	0.924467		0.405399	4.27599	MGI:1930958	Tnk1	Missing	Missing
ENSMUSG00000001588	23173.5	-0.0552075	0.0682879	-1.04962	0.293891	0.718164	-0.0886452	0.0844542	MGI:2388270	Acap1	Cst	Cst
ENSMUSG00000001604	29.8682	-0.0125524	0.300046	-0.239006	0.811101	0.964092	-0.404165	1.69103	MGI:1196908	Tcea3	Cst	Cst
ENSMUSG00000001627	5226.16	0.563603	0.236503	3.70986	0.000207377	0.00523902	0.743736	0.200476	MGI:1316717	Ifrd1	DE	Up
ENSMUSG00000001630	2555.33	0.065048	0.135975	0.98109	0.326548	0.744667	0.231825	0.236293	MGI:1922250	Stk38l	Cst	Cst
ENSMUSG00000001632	15357.6	-0.0605365	0.0847935	-1.04098	0.297883	0.721856	-0.118178	0.113526	MGI:1926033	Brpf1	Cst	Cst
ENSMUSG00000001642	37494	0.0658028	0.0924956	1.0918	0.274921	0.700688	0.138542	0.126894	MGI:1353494	Akr1b1	Cst	Cst
ENSMUSG00000001663	2990.44	1.39481	0.210124	6.97783	2.99768e-12	4.76142e-10	1.46017	0.209258	MGI:107379	Gstt1	Strong	Up
ENSMUSG00000001665	2716.7	0.9733	0.290469	4.4474	8.6914e-06	0.000345138	1.12252	0.2524	MGI:2143526	Gstt3	DE	Up
ENSMUSG00000001666	10523.1	0.574075	0.198014	4.05115	5.09666e-05	0.00161678	0.707034	0.174527	MGI:1298381	Ddt	DE	Up
ENSMUSG00000001672	32.4656	-0.0575202	0.416426	-1.04812	0.294585	0.71866	-2.53485	2.41848	MGI:1920858	Marveld3	Cst	Cst
ENSMUSG00000001674	14945.5	-0.0873907	0.0941631	-1.41532	0.156974	0.551872	-0.170805	0.120682	MGI:1914192	Ddx18	Cst	Cst
ENSMUSG00000001687	16586.6	0.0570027	0.12546	0.882767	0.377362	0.785801	0.189427	0.214583	MGI:1344373	Ubl3	Cst	Cst
ENSMUSG00000001700	18524.4	0.101519	0.108725	1.53565	0.124624	0.489654	0.214304	0.139553	MGI:1914815	Gramd2b	Cst	Cst
ENSMUSG00000001707	6309.23	0.0547018	0.098493	0.898071	0.369148	0.780531	0.130523	0.145337	MGI:1913393	Eef1e1	Cst	Cst
ENSMUSG00000001729	10213.8	0.47319	0.212293	3.52348	0.000425927	0.00947275	0.645896	0.183312	MGI:87986	Akt1	DE	Up
ENSMUSG00000001739	15.9606	0.0645794	0.352162	1.0535	0.29211	0.717015	1.63483	1.55181	MGI:1913103	Cldn15	Cst	Cst
ENSMUSG00000001741	58047.4	0.819269	0.115059	7.71384	1.22092e-14	2.6292e-12	0.852065	0.110459	MGI:1270855	Il16	DE	Up
ENSMUSG00000001750	11148.1	-0.141695	0.141508	-1.85205	0.0640181	0.339108	-0.318001	0.171702	MGI:1350931	Tcirg1	Cst	Cst
ENSMUSG00000001751	4263.6	-0.00788291	0.098736	-0.133372	0.8939	0.984046	-0.021947	0.164555	MGI:1351641	Naglu	Cst	Cst
ENSMUSG00000001755	7645.69	-0.0370391	0.0769589	-0.66887	0.503578	0.862803	-0.0694428	0.103821	MGI:1918993	Coasy	Cst	Cst
ENSMUSG00000001763	1762.86	0.288744	0.318216	2.38112	0.0172602	0.151414	0.807524	0.339137	MGI:1919012	Tspan33	Cst	Cst
ENSMUSG00000001767	10050.6	-0.0613479	0.0761969	-1.1034	0.269855	0.695394	-0.107205	0.0971592	MGI:1914127	Crnkl1	Cst	Cst
ENSMUSG00000001768	18.5219	-0.100834	0.701404	-1.50885	0.131338	0.502899	-5.44246	3.60704	MGI:1921280	Rin2	Cst	Cst
ENSMUSG00000001774	21895.8	-0.132828	0.128446	-1.81869	0.0689582	0.3526	-0.282398	0.155275	MGI:1914167	Chordc1	Cst	Cst
ENSMUSG00000001783	35521.4	0.11025	0.0671194	2.09491	0.0361793	0.239712	0.155194	0.0740814	MGI:106379	Rtcb	Cst	Cst
ENSMUSG00000001785	14555.5	0.0957837	0.0908748	1.56413	0.117787	0.476081	0.174917	0.111831	MGI:1914735	Pwp1	Cst	Cst
ENSMUSG00000001786	8853.95	0.0205959	0.0795396	0.368887	0.712212	0.938867	0.04137	0.112148	MGI:1917004	Fbxo7	Cst	Cst
ENSMUSG00000001794	14468.5	0.00821279	0.0702125	0.155045	0.876786	0.981638	0.0144112	0.0929487	MGI:88266	Capns1	Cst	Cst
ENSMUSG00000001829	5904.8	-0.016617	0.102615	-0.278225	0.78084	0.957023	-0.0485247	0.174408	MGI:1100517	Clpb	Cst	Cst
ENSMUSG00000001833	46120.2	-0.060328	0.0574963	-1.26784	0.204855	0.621214	-0.0845861	0.0667167	MGI:1335094	Septin7	Cst	Cst
ENSMUSG00000001844	6928.96	0.0483774	0.0839722	0.840609	0.400567	0.803214	0.0972657	0.115709	MGI:1920131	Zdhhc4	Cst	Cst
ENSMUSG00000001847	48358	0.0275408	0.0651268	0.538888	0.589964	0.90147	0.0441988	0.0820185	MGI:97845	Rac1	Cst	Cst
ENSMUSG00000001855	15275.8	-0.0284209	0.0668996	-0.548323	0.58347	0.899725	-0.0467196	0.0852046	MGI:1095411	Nup214	Cst	Cst
ENSMUSG00000001864	1011.19	-0.242155	0.394471	-2.10794	0.035036	0.235597	-1.14	0.540812	MGI:1919598	Aif1l	Cst	Cst
ENSMUSG00000001870	103.009	-0.0477888	0.262791	-0.772419	0.439867	0.828742	-0.73975	0.957706	MGI:109151	Ltbp1	Cst	Cst
ENSMUSG00000001891	10064.4	-0.00219409	0.0727462	-0.0407837	0.967468	0.996949	-0.0040114	0.0983579	MGI:2183447	Ugp2	Cst	Cst
ENSMUSG00000001901	489.233	0.139698	0.22252	1.66576	0.0957603	0.424592	0.579514	0.347897	MGI:2684139	Kcnh6	Cst	Cst
ENSMUSG00000001909	10032.3	-0.0431135	0.0872392	-0.741315	0.458502	0.839214	-0.0922774	0.124478	MGI:1289155	Trmt1	Cst	Cst
ENSMUSG00000001910	9065.86	-0.130766	0.124547	-1.81578	0.0694047	0.354155	-0.27245	0.150046	MGI:1914080	Nacc1	Cst	Cst
ENSMUSG00000001911	54.5795	-0.031472	0.199672	-0.515235	0.606389	0.908172	-0.314958	0.61129	MGI:97311	Nfix	Cst	Cst
ENSMUSG00000001918	71173	0.0377672	0.0822568	0.664538	0.506346	0.86447	0.076379	0.114935	MGI:105305	Slc1a5	Cst	Cst
ENSMUSG00000001924	42047.4	-0.0413026	0.076075	-0.748492	0.454164	0.836341	-0.075759	0.101216	MGI:98890	Uba1	Cst	Cst
ENSMUSG00000001930	29.7161	-0.122195	0.740637	-1.66721	0.0954735	0.424008	-5.46463	3.27772	MGI:98941	Vwf	Cst	Cst
ENSMUSG00000001942	2658.69	0.0348233	0.124851	0.557654	0.577081	0.896712	0.1318	0.236347	MGI:104803	Siae	Cst	Cst
ENSMUSG00000001946	8.53182	0.0407822	0.440129	0.829519	0.406811	0.807931	2.69877	3.25342	MGI:1916774	Esam	Cst	Cst
ENSMUSG00000001948	144.396	0.0547037	0.171522	0.834631	0.403925	0.806195	0.323159	0.387188	MGI:1333778	Spa17	Cst	Cst
ENSMUSG00000001962	10552.8	-0.0418695	0.0736855	-0.769326	0.4417	0.829769	-0.0741723	0.0964121	MGI:1351626	Fam50a	Cst	Cst
ENSMUSG00000001964	5551.55	-0.0330202	0.0967779	-0.554497	0.579239	0.897568	-0.0840628	0.151602	MGI:108117	Emd	Cst	Cst
ENSMUSG00000001983	1333.72	0.00701672	0.118202	0.115558	0.908003	0.987718	0.0265283	0.229567	MGI:1917457	Taco1	Cst	Cst
ENSMUSG00000001986	9.24546	16.3876	7.85273	4.11336	3.89941e-05	0.00128052	21.677	5.2699	MGI:95810	Gria3	DE	Up
ENSMUSG00000001988	80.322	0.0297649	0.20766	0.491388	0.623152	0.91482	0.329162	0.669862	MGI:109205	Npas1	Cst	Cst
ENSMUSG00000001995	2218.18	-0.61807	0.294378	-3.57197	0.00035431	0.00813024	-0.854709	0.239282	MGI:2676970	Sipa1l2	DE	Down
ENSMUSG00000001998	2095.5	-0.0415853	0.125817	-0.659224	0.509752	0.866384	-0.153409	0.232711	MGI:1336993	Ap4e1	Cst	Cst
ENSMUSG00000001999	6682.57	-0.0749499	0.100405	-1.19928	0.230419	0.652892	-0.166074	0.138478	MGI:88170	Blvra	Cst	Cst
ENSMUSG00000002006	42.5027	0.0159667	0.251539	0.280797	0.778866	0.956542	0.306175	1.09038	MGI:2443483	Pdzd4	Cst	Cst
ENSMUSG00000002007	21038.2	-0.198931	0.104097	-2.79963	0.00511614	0.0648817	-0.284247	0.10153	MGI:1891338	Srpk3	Cst	Cst
ENSMUSG00000002010	52031.7	0.0481407	0.062031	0.966223	0.333933	0.751785	0.072337	0.0748658	MGI:1099463	Idh3g	Cst	Cst
ENSMUSG00000002012	14.7325	0.00547902	0.452492	0.124702	0.90076	0.985662	0.577844	4.6338	MGI:1347357	Pnck	Cst	Cst
ENSMUSG00000002014	12648.5	0.0239371	0.117403	0.390584	0.696105	0.934255	0.0856144	0.219196	MGI:1099464	Ssr4	Cst	Cst
ENSMUSG00000002015	25317.7	-0.00487827	0.0722686	-0.0909283	0.92755	0.991516	-0.00884754	0.0973024	MGI:1350933	Bcap31	Cst	Cst
ENSMUSG00000002017	8170.67	-0.364648	0.11262	-4.13622	3.53077e-05	0.00118023	-0.428459	0.103587	MGI:1919972	Fam98a	DE	Down
ENSMUSG00000002028	24089.5	0.0883549	0.115239	1.33218	0.182801	0.592199	0.213708	0.16042	MGI:96995	Kmt2a	Cst	Cst
ENSMUSG00000002031	3266.31	-0.0227882	0.107139	-0.377253	0.705986	0.936332	-0.0701878	0.18605	MGI:1923818	Ift46	Cst	Cst
ENSMUSG00000002032	22.2092	-0.0325478	0.411148	-0.6808	0.495998	0.858725	-2.12702	3.12429	MGI:1918937	Tmem25	Cst	Cst
ENSMUSG00000002033	279.192	-0.0572752	0.226272	-0.879302	0.379238	0.786368	-0.57034	0.648629	MGI:88333	Cd3g	Cst	Cst
ENSMUSG00000002043	5725.89	0.127988	0.0926584	2.02465	0.0429038	0.265215	0.210359	0.103899	MGI:1914341	Trappc6a	Cst	Cst
ENSMUSG00000002052	10615.6	-0.126483	0.123778	-1.77014	0.0767038	0.37495	-0.267685	0.151222	MGI:107726	Supt6	Cst	Cst
ENSMUSG00000002055	8256.65	-0.0414689	0.117763	-0.663587	0.506955	0.864792	-0.137186	0.206734	MGI:1927470	Spag5	Cst	Cst
ENSMUSG00000002058	9345.65	-0.0269183	0.117654	-0.437919	0.661445	0.924798	-0.0954941	0.218063	MGI:1328357	Unc119	Cst	Cst
ENSMUSG00000002059	3.01704	0.0103115	0.500347	0.226507	0.820807		1.21943	5.38363	MGI:104606	Rab34	Missing	Missing
ENSMUSG00000002064	6282.34	-0.100551	0.10762	-1.52833	0.126431	0.49269	-0.211089	0.138117	MGI:108019	Sdf2	Cst	Cst
ENSMUSG00000002068	10315.8	-0.109203	0.0962328	-1.72168	0.0851278	0.397358	-0.198536	0.115316	MGI:88316	Ccne1	Cst	Cst
ENSMUSG00000002076	43.1019	0.0121029	0.315121	0.237649			0.45731	1.92431	MGI:1921627	Hsf2bp	Missing	Missing
ENSMUSG00000002083	1568.55	0.481621	0.177887	3.84221	0.000121934	0.00335895	0.607777	0.158184	MGI:2181667	Bbc3	DE	Up
ENSMUSG00000002100	137.048	0.0566928	0.293535	0.905374	0.365267	0.776796	1.0135	1.11943	MGI:102844	Mybpc3	Cst	Cst
ENSMUSG00000002102	41561.3	0.0197219	0.0400544	0.539839	0.589308	0.901285	0.0236564	0.0438212	MGI:1098754	Psmc3	Cst	Cst
ENSMUSG00000002103	727.722	-0.25099	0.381671	-2.15204	0.0313942	0.220064	-1.06655	0.4956	MGI:87882	Acp2	Cst	Cst
ENSMUSG00000002104	10.2966	0.108032	0.692306	1.5736	0.11558	0.471071	5.23638	3.32765	MGI:99422	Rapsn	Cst	Cst
ENSMUSG00000002105	2064.12	-0.0419882	0.120734	-0.668889	0.503566	0.862803	-0.144231	0.215628	MGI:1915677	Slc39a13	Cst	Cst
ENSMUSG00000002107	36238.1	0.0506588	0.0609809	1.02689	0.304471	0.726887	0.0748939	0.0729325	MGI:1338822	Celf2	Cst	Cst
ENSMUSG00000002108	153.833	-0.419867	1.07196	-2.55955	0.0104808	0.107575	-4.37112	1.70777	MGI:1352462	Nr1h3	Cst	Cst
ENSMUSG00000002109	6822.56	0.0309254	0.0907231	0.528989	0.596813	0.90459	0.0723331	0.136738	MGI:1355314	Ddb2	Cst	Cst
ENSMUSG00000002111	27485.7	-0.157475	0.0768616	-2.71661	0.0065955	0.0777544	-0.213617	0.0786337	MGI:98282	Spi1	Cst	Cst
ENSMUSG00000002129	29709.2	-0.062838	0.0545185	-1.36767	0.171414	0.574699	-0.0850699	0.0622004	MGI:1914715	Sf3a1	Cst	Cst
ENSMUSG00000002147	21148.9	-0.107079	0.108244	-1.61246	0.106861	0.451007	-0.218874	0.135739	MGI:103034	Stat6	Cst	Cst
ENSMUSG00000002190	64.4814	-0.156547	0.678345	-1.87795	0.0603886	0.327045	-4.29938	2.28941	MGI:107472	Clgn	Cst	Cst
ENSMUSG00000002204	55554.4	-0.509941	0.11616	-5.0838	3.69949e-07	2.24536e-05	-0.567509	0.111631	MGI:109365	Napsa	DE	Down
ENSMUSG00000002205	19221.8	-0.0157806	0.0644662	-0.310704	0.756026	0.951501	-0.0253256	0.0815106	MGI:2182465	Vrk3	Cst	Cst
ENSMUSG00000002210	7402.46	-0.0205797	0.093806	-0.350711	0.725805	0.941359	-0.0518491	0.14784	MGI:1919247	Smg9	Cst	Cst
ENSMUSG00000002221	19727.7	0.0488225	0.0850295	0.844272	0.398517	0.801904	0.0994596	0.117805	MGI:1890430	Paxip1	Cst	Cst
ENSMUSG00000002222	3514.61	0.369158	0.270237	2.82611	0.0047117	0.0613864	0.686838	0.243033	MGI:1915727	Rmnd5a	Cst	Cst
ENSMUSG00000002227	2806.51	-0.0456357	0.13959	-0.711996	0.476467	0.850522	-0.196751	0.276338	MGI:97054	Mov10	Cst	Cst
ENSMUSG00000002228	76.6806	-0.138219	0.472694	-1.69102	0.0908324	0.412838	-2.37612	1.40514	MGI:1919137	Ppm1j	Cst	Cst
ENSMUSG00000002233	14.3604	-0.0105062	0.347964	-0.221388	0.82479	0.967456	-0.558352	2.52205	MGI:106028	Rhoc	Cst	Cst
ENSMUSG00000002249	13.8277	-0.0508461	0.577579	-0.967888			-4.38027	4.5256	MGI:109241	Tead3	Missing	Missing
ENSMUSG00000002250	181.848	0.0310149	0.169052	0.499864	0.617171	0.912475	0.217792	0.435703	MGI:101884	Ppard	Cst	Cst
ENSMUSG00000002257	13229	0.0219043	0.0815742	0.388709	0.697491	0.934255	0.0453409	0.116645	MGI:1346328	Def6	Cst	Cst
ENSMUSG00000002265	53.611	-0.00423578	0.370291	-0.0936189	0.925412	0.991387	-0.283083	3.02378	MGI:104748	Peg3	Cst	Cst
ENSMUSG00000002274	2713.35	0.188053	0.171234	2.14793	0.0317195	0.221236	0.409933	0.19085	MGI:1917333	Metrn	Cst	Cst
ENSMUSG00000002279	1355.03	0.00462492	0.142261	0.0757983	0.93958	0.993289	0.0251119	0.331299	MGI:1923733	Lmf1	Cst	Cst
ENSMUSG00000002280	11265.6	-0.32405	0.12598	-3.59831	0.000320293	0.00751128	-0.409378	0.113769	MGI:1914813	Ciao3	DE	Down
ENSMUSG00000002289	1875	0.220961	0.18163	2.35368	0.0185886	0.158837	0.445113	0.189114	MGI:1888999	Angptl4	Cst	Cst
ENSMUSG00000002297	15687.3	0.103117	0.079772	1.78301	0.0745843	0.369229	0.165222	0.0926646	MGI:1351328	Dbf4	Cst	Cst
ENSMUSG00000002307	10599.5	0.155086	0.100661	2.30626	0.021096	0.171494	0.246075	0.106699	MGI:1197015	Daxx	Cst	Cst
ENSMUSG00000002308	1377.61	0.120744	0.196893	1.53162	0.125616	0.491646	0.486453	0.317607	MGI:1860083	Cd320	Cst	Cst
ENSMUSG00000002319	7692.81	0.0164424	0.0885285	0.284905	0.775717	0.955898	0.038372	0.134683	MGI:1923001	Ipo4	Cst	Cst
ENSMUSG00000002320	16114.8	0.0322321	0.0465286	0.784801	0.43257	0.823833	0.0410466	0.0523019	MGI:1921390	Tm9sf1	Cst	Cst
ENSMUSG00000002324	123.782	3.31844	1.07129	4.58472	4.54586e-06	0.000195787	4.01806	0.876402	MGI:1929645	Rec8	DE	Up
ENSMUSG00000002325	8609.3	0.241456	0.228102	2.32761	0.019933	0.165912	0.567365	0.243755	MGI:107587	Irf9	Cst	Cst
ENSMUSG00000002326	5749.12	0.0238962	0.0990595	0.401443	0.688094	0.932391	0.0648184	0.161464	MGI:1917903	Gmpr2	Cst	Cst
ENSMUSG00000002329	9715.3	-0.0842936	0.105093	-1.31537	0.188385	0.60111	-0.187539	0.142575	MGI:1915131	Mdp1	Cst	Cst
ENSMUSG00000002332	12237.3	-0.167418	0.0893415	-2.6299	0.00854111	0.0931742	-0.238896	0.0908385	MGI:1196314	Dhrs1	Cst	Cst
ENSMUSG00000002341	252.015	0.0374022	0.225935	0.611451	0.540901	0.881392	0.46361	0.758212	MGI:104694	Ncan	Cst	Cst
ENSMUSG00000002342	9372.3	-0.136947	0.108323	-1.99906	0.045602	0.275432	-0.244953	0.122534	MGI:2384577	Tmem161a	Cst	Cst
ENSMUSG00000002343	3042.79	-0.00575775	0.111234	-0.0955227	0.9239	0.99129	-0.0195793	0.20497	MGI:1924063	Armc6	Cst	Cst
ENSMUSG00000002345	11494.2	0.00361545	0.0843263	0.0636756	0.949229	0.994104	0.00797167	0.125192	MGI:1919618	Borcs8	Cst	Cst
ENSMUSG00000002346	917.492	0.226545	0.29932	2.12132	0.0338945	0.23066	0.790645	0.372713	MGI:1920345	Slc25a42	Cst	Cst
ENSMUSG00000002365	10290.5	0.699549	0.153079	5.39408	6.88739e-08	4.91242e-06	0.770519	0.142845	MGI:1913866	Snx9	DE	Up
ENSMUSG00000002372	23895	-0.0555333	0.0622187	-1.11195	0.266159	0.691601	-0.0827479	0.0744169	MGI:1919060	Ranbp3	Cst	Cst
ENSMUSG00000002379	19812.7	0.142872	0.0689804	2.64936	0.00806435	0.0899448	0.190263	0.0718147	MGI:1917125	Ndufa11	Cst	Cst
ENSMUSG00000002393	2144.83	0.0314879	0.12797	0.505227	0.613399	0.911571	0.126744	0.250866	MGI:1352453	Nr2f6	Cst	Cst
ENSMUSG00000002395	9024.6	0.0169848	0.0679848	0.325408	0.744872	0.947366	0.0286709	0.0881074	MGI:1914273	Use1	Cst	Cst
ENSMUSG00000002396	2764.79	0.0229808	0.0968768	0.388195	0.697872	0.934443	0.060409	0.155615	MGI:1924340	Ocel1	Cst	Cst
ENSMUSG00000002409	1305.46	0.00563508	0.133376	0.0922339	0.926512	0.991516	0.0268111	0.290686	MGI:1330302	Dyrk1b	Cst	Cst
ENSMUSG00000002413	3323.71	0.220345	0.192475	2.3055	0.0211387	0.171551	0.471662	0.204581	MGI:88190	Braf	Cst	Cst
ENSMUSG00000002416	5726.97	0.0247862	0.097218	0.41794	0.675991	0.929324	0.0651823	0.155961	MGI:1915448	Ndufb2	Cst	Cst
ENSMUSG00000002428	8478.42	-0.485364	0.104039	-5.29059	1.21922e-07	8.32487e-06	-0.53341	0.100822	MGI:1196437	Hltf	DE	Down
ENSMUSG00000002455	13517.1	0.0706121	0.0784186	1.24881	0.211734	0.629484	0.123408	0.0988202	MGI:1922946	Prpf6	Cst	Cst
ENSMUSG00000002458	34183.8	-0.0856544	0.0728012	-1.56309	0.118032	0.476896	-0.134858	0.0862767	MGI:1915153	Rgs19	Cst	Cst
ENSMUSG00000002459	6.99524	-0.0483852	0.357084	-0.871158	0.383668		-1.67361	1.92113	MGI:1929866	Rgs20	Missing	Missing
ENSMUSG00000002477	22484.1	-0.0159726	0.0624498	-0.319994	0.748973	0.948595	-0.0249098	0.0778446	MGI:98344	Snrpd1	Cst	Cst
ENSMUSG00000002486	1895.57	-0.170547	0.152043	-2.08304	0.0372475	0.243917	-0.356743	0.171261	MGI:1925082	Tchp	Cst	Cst
ENSMUSG00000002489	106.825	-0.105552	0.312349	-1.38263	0.166779	0.568357	-1.10351	0.798124	MGI:103306	Tiam1	Cst	Cst
ENSMUSG00000002496	12072.4	-0.290305	0.101066	-3.80331	0.000142777	0.0038391	-0.351354	0.0923813	MGI:102548	Tsc2	DE	Down
ENSMUSG00000002504	32.5906	0.042957	0.383781	0.826822	0.408338	0.808372	1.98991	2.4067	MGI:1890662	Nherf2	Cst	Cst
ENSMUSG00000002524	48657.3	-0.00847208	0.0712049	-0.158924	0.873729	0.980903	-0.0150938	0.0949754	MGI:1915209	Puf60	Cst	Cst
ENSMUSG00000002546	4388.74	-0.447836	0.167356	-3.78873	0.000151421	0.00402757	-0.566477	0.149516	MGI:2139395	Golga2	DE	Down
ENSMUSG00000002550	14896.4	-0.0202095	0.0708674	-0.379522	0.7043	0.935875	-0.0355176	0.0935852	MGI:98904	Uck1	Cst	Cst
ENSMUSG00000002578	44.014	-0.00206418	0.31186	-0.0407712	0.967478	0.996949	-0.0782909	1.92025	MGI:1343139	Ikzf4	Cst	Cst
ENSMUSG00000002580	6600.87	0.000725319	0.0965677	0.0123382	0.990156	1	0.00195718	0.158628	MGI:1913678	Mien1	Cst	Cst
ENSMUSG00000002602	183.996	-0.0641191	0.435059	-1.13854	0.254894	0.679921	-2.7823	2.44374	MGI:1347244	Axl	Cst	Cst
ENSMUSG00000002603	12650.9	0.075267	0.116863	1.15095	0.249751	0.675044	0.200477	0.174183	MGI:98725	Tgfb1	Cst	Cst
ENSMUSG00000002608	8969.36	0.041574	0.090874	0.706282	0.480013	0.851221	0.094221	0.133404	MGI:1196455	Ccdc97	Cst	Cst
ENSMUSG00000002617	1351.08	-0.0558278	0.149727	-0.850247	0.395188	0.800228	-0.252582	0.297069	MGI:99185	Zfp40	Cst	Cst
ENSMUSG00000002625	9760.28	-0.0511949	0.0909404	-0.863822	0.387686	0.79334	-0.112112	0.129786	MGI:1860606	Akap8l	Cst	Cst
ENSMUSG00000002635	5369.4	-0.0305831	0.10071	-0.509672	0.610281	0.909944	-0.0832766	0.163393	MGI:1915329	Pdcd2l	Cst	Cst
ENSMUSG00000002658	23865.9	0.0870193	0.057061	1.83689	0.066226	0.344967	0.116986	0.0636872	MGI:1923848	Gtf2f1	Cst	Cst
ENSMUSG00000002660	6567.59	-0.0140225	0.0783191	-0.252889	0.800354	0.96173	-0.027844	0.110104	MGI:1858213	Clpp	Cst	Cst
ENSMUSG00000002661	2338.32	0.0237632	0.101497	0.397189	0.691228	0.932551	0.0669499	0.168559	MGI:1913650	Alkbh7	Cst	Cst
ENSMUSG00000002664	23.195	0.0223395	0.238704	0.383094	0.70165	0.935219	0.360326	0.940569	MGI:1201684	Pspn	Cst	Cst
ENSMUSG00000002668	12875.1	-0.0558716	0.0979437	-0.917789	0.358729	0.77127	-0.131653	0.143446	MGI:1918035	Dennd1c	Cst	Cst
ENSMUSG00000002679	4054.5	-0.0534258	0.103748	-0.86579	0.386605	0.792608	-0.137407	0.158707	MGI:1917042	Med6	Cst	Cst
ENSMUSG00000002699	12037.3	-0.34014	0.0787969	-5.01243	5.37481e-07	3.10243e-05	-0.373481	0.074511	MGI:1321402	Lcp2	DE	Down
ENSMUSG00000002718	40741.1	0.0137995	0.064939	0.270672	0.786643	0.958396	0.0223219	0.0824685	MGI:1339951	Cse1l	Cst	Cst
ENSMUSG00000002728	10481.5	0.0608139	0.0796315	1.07281	0.283354	0.708654	0.111114	0.103573	MGI:1915127	Naa20	Cst	Cst
ENSMUSG00000002731	106.851	-0.981525	0.839709	-3.20581	0.00134682	0.0238446	-2.06289	0.643483	MGI:1344375	Prkra	DE	Down
ENSMUSG00000002732	204.111	-0.0169681	0.191546	-0.28408	0.776349	0.956177	-0.171065	0.602173	MGI:1336879	Fkbp7	Cst	Cst
ENSMUSG00000002733	1939.5	-0.0496712	0.177892	-0.76905	0.441864	0.829769	-0.330727	0.430046	MGI:1932515	Plekha3	Cst	Cst
ENSMUSG00000002741	8647.98	0.0586423	0.0703026	1.09751	0.272417	0.69783	0.0958692	0.0873512	MGI:1927550	Ykt6	Cst	Cst
ENSMUSG00000002748	23346.6	-0.0740337	0.111755	-1.14769	0.251096	0.676068	-0.187528	0.163396	MGI:1353499	Baz1b	Cst	Cst
ENSMUSG00000002763	11929.9	-0.10004	0.125782	-1.44538	0.14835	0.536032	-0.250372	0.173222	MGI:2385054	Pex6	Cst	Cst
ENSMUSG00000002767	8066.14	0.0118038	0.0745235	0.21709	0.828138	0.96841	0.0221078	0.101837	MGI:1351622	Mrpl2	Cst	Cst
ENSMUSG00000002768	10660.1	-0.0847624	0.0758092	-1.51522	0.129716	0.499419	-0.138023	0.0910906	MGI:96957	Mea1	Cst	Cst
ENSMUSG00000002769	36.4211	-0.101227	0.288021	-1.34201	0.179593	0.588681	-0.94936	0.707417	MGI:1202304	Gnmt	Cst	Cst
ENSMUSG00000002771	17.8654	0.456065	1.67833	2.47973	0.0131481	0.126217	7.51602	3.03098	MGI:95823	Grin2d	Cst	Cst
ENSMUSG00000002778	4309.39	0.0540035	0.0869827	0.923454	0.355771	0.768858	0.110991	0.120191	MGI:1915387	Kdelr1	Cst	Cst
ENSMUSG00000002781	440.53	-0.352096	0.342603	-2.58746	0.00966877	0.10152	-0.851597	0.329125	MGI:1917459	Tmem143	Cst	Cst
ENSMUSG00000002797	2723.84	0.149997	0.150992	1.89493	0.0581021	0.318889	0.345462	0.182309	MGI:95700	Ggct	Cst	Cst
ENSMUSG00000002799	170.351	-0.050683	0.282806	-0.822944			-0.900173	1.09384	MGI:1098270	Jag2	Missing	Missing
ENSMUSG00000002803	3251.09	-0.06732	0.120062	-1.03471	0.300803	0.723644	-0.195651	0.189087	MGI:3026623	Btbd6	Cst	Cst
ENSMUSG00000002804	3708.43	-0.176823	0.133811	-2.25133	0.0243644	0.188382	-0.320316	0.142278	MGI:1913424	Nudt14	Cst	Cst
ENSMUSG00000002808	30.4941	0	0.493251	0			0	5.39799	MGI:2145369	Epdr1	Missing	Missing
ENSMUSG00000002812	30158.5	-0.00954566	0.0828932	-0.168926	0.865855	0.977847	-0.0204905	0.121299	MGI:1342286	Flii	Cst	Cst
ENSMUSG00000002814	7314.03	-0.0326519	0.101548	-0.542301	0.587611	0.900876	-0.0893504	0.164762	MGI:1197527	Top3a	Cst	Cst
ENSMUSG00000002820	6213.23	0.1063	0.0950749	1.6887	0.0912766	0.414147	0.193552	0.114616	MGI:2444308	Atg4d	Cst	Cst
ENSMUSG00000002825	3414.86	0.00783404	0.101675	0.131793	0.895148	0.984373	0.0228653	0.173493	MGI:1931441	Qtrt1	Cst	Cst
ENSMUSG00000002831	272.53	1.05676	0.615308	3.49955	0.000466036	0.0102027	1.61469	0.461399	MGI:1929709	Plin4	DE	Up
ENSMUSG00000002833	18802.2	0.0663345	0.0656293	1.28639	0.198306	0.6119	0.100965	0.0784868	MGI:1194492	Hdgfl2	Cst	Cst
ENSMUSG00000002835	19371.6	-0.0462042	0.0775891	-0.829018	0.407094	0.808022	-0.0855721	0.103221	MGI:1351331	Chaf1a	Cst	Cst
ENSMUSG00000002844	34316.8	0.0190039	0.0650748	0.372241	0.709714	0.937688	0.0307015	0.0824777	MGI:1098234	Adprh	Cst	Cst
ENSMUSG00000002845	4722.21	0.0630398	0.133357	0.957022	0.338556	0.756042	0.221076	0.231004	MGI:1915096	Tmem39a	Cst	Cst
ENSMUSG00000002846	5395.56	-0.0364282	0.103967	-0.600014	0.548497	0.884474	-0.101733	0.169551	MGI:1922139	Timmdc1	Cst	Cst
ENSMUSG00000002847	128.278	-0.0281257	0.207524	-0.466029	0.641195	0.920702	-0.314798	0.67549	MGI:1934677	Pla1a	Cst	Cst
ENSMUSG00000002870	84344.3	-0.056355	0.0776993	-1.00667	0.314095	0.7339	-0.101763	0.101089	MGI:105380	Mcm2	Cst	Cst
ENSMUSG00000002871	7983.55	0.0762039	0.0885383	1.27547	0.202144	0.617881	0.146765	0.115068	MGI:1345190	Tpra1	Cst	Cst
ENSMUSG00000002881	7126.85	0.0760995	0.1424	1.11572	0.264543	0.689399	0.267871	0.240088	MGI:107564	Nab1	Cst	Cst
ENSMUSG00000002885	4220.36	-0.0304071	0.194442	-0.497592	0.618772	0.912861	-0.289825	0.582455	MGI:1347095	Adgre5	Cst	Cst
ENSMUSG00000002897	42390.6	0.0107011	0.0817536	0.1902	0.849152	0.9739	0.0225269	0.118438	MGI:107399	Il17ra	Cst	Cst
ENSMUSG00000002900	3.77287	0.0754538	0.621125	1.2811	0.200158		4.92425	3.84376	MGI:96743	Lamb1	Missing	Missing
ENSMUSG00000002910	1881.6	0.132717	0.169463	1.67716	0.0935113	0.419565	0.391833	0.233629	MGI:1918057	Arrdc2	Cst	Cst
ENSMUSG00000002944	5699.98	-1.42067	0.411182	-4.46116	8.15166e-06	0.000326008	-1.65688	0.3714	MGI:107899	Cd36	Strong	Down
ENSMUSG00000002948	7125.99	-0.119146	0.103679	-1.8033	0.0713405	0.360583	-0.221423	0.122788	MGI:1346871	Map2k7	Cst	Cst
ENSMUSG00000002949	9928.28	0.110662	0.0910728	1.78646	0.0740251	0.367553	0.191162	0.107006	MGI:1343262	Timm44	Cst	Cst
ENSMUSG00000002957	8563.76	-0.322833	0.173379	-3.06765	0.00215748	0.0342687	-0.479417	0.156282	MGI:101920	Ap2a2	DE	Down
ENSMUSG00000002963	10550.6	-0.0101787	0.0816345	-0.181016	0.856355	0.97558	-0.0213948	0.118193	MGI:1891698	Pnkp	Cst	Cst
ENSMUSG00000002968	13834.4	0.0265422	0.0748827	0.486074	0.626915	0.915968	0.0491778	0.101173	MGI:1922863	Med25	Cst	Cst
ENSMUSG00000002980	8.19498	0.0992491	0.763906	1.46485	0.142962	0.526014	6.09006	4.15747	MGI:1929940	Bcam	Cst	Cst
ENSMUSG00000002981	25602	0.0288884	0.090678	0.494743	0.620782	0.913531	0.0679043	0.137252	MGI:1927155	Clptm1	Cst	Cst
ENSMUSG00000002983	13655.9	0.105132	0.10705	1.59316	0.111124	0.461219	0.214606	0.134704	MGI:103289	Relb	Cst	Cst
ENSMUSG00000002984	29041.9	0.100008	0.0726975	1.81876	0.0689479	0.3526	0.151493	0.0832947	MGI:1858259	Tomm40	Cst	Cst
ENSMUSG00000002985	62578	1.5634	0.170945	9.39485	5.72997e-21	2.67351e-18	1.60684	0.171034	MGI:88057	Apoe	Strong	Up
ENSMUSG00000002992	480.843	0.2917	0.344532	2.35469	0.0185379	0.158706	0.884524	0.375643	MGI:88054	Apoc2	Cst	Cst
ENSMUSG00000002996	9243.55	0.100517	0.120337	1.47087	0.141327	0.523273	0.238135	0.161902	MGI:894659	Hbp1	Cst	Cst
ENSMUSG00000002997	286.955	-1.41816	0.682679	-3.77824	0.000157941	0.00416637	-1.98629	0.525717	MGI:97760	Prkar2b	DE	Down
ENSMUSG00000003031	1017.36	0.641197	0.353877	3.4048	0.000662126	0.0135921	0.951108	0.279343	MGI:104565	Cdkn1b	DE	Up
ENSMUSG00000003032	83.9581	-0.0757712	0.309113	-1.12326	0.261329	0.686617	-1.15996	1.03268	MGI:1342287	Klf4	Cst	Cst
ENSMUSG00000003033	47256.1	0.0127685	0.064876	0.250589	0.802132	0.962436	0.0206461	0.0823904	MGI:102776	Ap1m1	Cst	Cst
ENSMUSG00000003037	30729.5	0.14861	0.0907419	2.34326	0.019116	0.161922	0.225364	0.0961755	MGI:96960	Rab8a	Cst	Cst
ENSMUSG00000003038	282127	0.0371426	0.049574	0.863315	0.387964	0.79343	0.0487356	0.0564517	MGI:96136	Hmgn2	Cst	Cst
ENSMUSG00000003039	13913.8	-0.0738409	0.0930303	-1.21477	0.224453	0.644794	-0.151159	0.124434	MGI:1915172	Fam32a	Cst	Cst
ENSMUSG00000003062	7147.63	0.352506	0.112375	4.05391	5.03676e-05	0.00160232	0.417386	0.102959	MGI:1923455	Stard3nl	DE	Up
ENSMUSG00000003068	7150.7	-0.00929444	0.108826	-0.154533	0.877189	0.981638	-0.0303162	0.196179	MGI:1341870	Stk11	Cst	Cst
ENSMUSG00000003070	13.9065	0.0098912	0.388404	0.221394	0.824786	0.967456	0.737687	3.33201	MGI:102707	Efna2	Cst	Cst
ENSMUSG00000003072	47904.1	0.0825135	0.0683379	1.55979	0.11881	0.478314	0.125015	0.0801488	MGI:1913293	Atp5f1d	Cst	Cst
ENSMUSG00000003099	23357.8	-0.183101	0.0948444	-2.74995	0.00596048	0.0724313	-0.259084	0.0942143	MGI:102666	Ppp5c	Cst	Cst
ENSMUSG00000003119	5773.98	-0.123906	0.0859357	-2.0408	0.0412709	0.259417	-0.195904	0.095994	MGI:1098802	Cdk12	Cst	Cst
ENSMUSG00000003123	3522.76	-0.0287051	0.108641	-0.471914	0.636989	0.91988	-0.0885688	0.18768	MGI:96790	Lipe	Cst	Cst
ENSMUSG00000003131	21788.9	-0.0231012	0.0727434	-0.428607	0.668209	0.927155	-0.041633	0.0971356	MGI:108415	Pafah1b2	Cst	Cst
ENSMUSG00000003134	148.884	-0.141034	0.307878	-1.63292	0.102486	0.442494	-0.968653	0.593204	MGI:1927225	Tbc1d8	Cst	Cst
ENSMUSG00000003135	12368.1	0.00853105	0.100003	0.143951	0.885539	0.98283	0.0242239	0.168279	MGI:106580	Cnot11	Cst	Cst
ENSMUSG00000003153	2299.29	-0.469725	0.107166	-5.05299	4.3495e-07	2.59764e-05	-0.521216	0.10315	MGI:95757	Slc2a3	DE	Down
ENSMUSG00000003154	3337.64	0.077948	0.159983	1.12312	0.261386	0.686626	0.326955	0.291113	MGI:1926805	Foxj2	Cst	Cst
ENSMUSG00000003161	26212.1	0.15011	0.0750695	2.63507	0.00841198	0.0923503	0.204715	0.0776885	MGI:98419	Sri	Cst	Cst
ENSMUSG00000003166	12936.8	-0.0141009	0.0829018	-0.249343	0.803096	0.962627	-0.0301404	0.12088	MGI:892866	Dgcr2	Cst	Cst
ENSMUSG00000003184	13863.2	-0.130199	0.0993219	-1.9891	0.0466904	0.278921	-0.223446	0.112336	MGI:1859179	Irf3	Cst	Cst
ENSMUSG00000003190	3270.55	-0.125131	0.11769	-1.78765	0.0738322	0.366914	-0.253782	0.141964	MGI:1922986	Bcl2l12	Cst	Cst
ENSMUSG00000003198	4096.11	0.142749	0.163147	1.7854	0.074196	0.36802	0.375618	0.210383	MGI:2385058	Zfp959	Cst	Cst
ENSMUSG00000003199	12963.2	0.0637977	0.152172	0.953705	0.340233	0.75741	0.277775	0.291259	MGI:1915297	Mpnd	Cst	Cst
ENSMUSG00000003200	19172.9	-0.074541	0.0757872	-1.33765	0.18101	0.589657	-0.124943	0.0934049	MGI:700010	Sh3gl1	Cst	Cst
ENSMUSG00000003206	2892.32	1.05041	0.225633	5.39127	6.99624e-08	4.97421e-06	1.13594	0.210699	MGI:1354171	Ebi3	Strong	Up
ENSMUSG00000003208	4120.05	-0.00608956	0.0972217	-0.103392	0.917651	0.990601	-0.0165701	0.160265	MGI:1920136	Yju2	Cst	Cst
ENSMUSG00000003226	15192.1	0.121802	0.114131	1.7678	0.0770945	0.376004	0.243846	0.137937	MGI:894323	Ranbp2	Cst	Cst
ENSMUSG00000003228	302.265	-0.0385468	0.20137	-0.620524	0.534913	0.879066	-0.36862	0.594046	MGI:109161	Grk5	Cst	Cst
ENSMUSG00000003233	3229.42	-0.0581037	0.119142	-0.906824	0.3645	0.77645	-0.17716	0.195363	MGI:108100	Dvl3	Cst	Cst
ENSMUSG00000003234	12286.3	-0.0476575	0.072582	-0.880457	0.378612	0.786156	-0.0821631	0.0933187	MGI:1351656	Abcf3	Cst	Cst
ENSMUSG00000003235	22488.4	0.0562428	0.077591	1.00532	0.314743	0.734386	0.101449	0.100913	MGI:2446176	Eif2b5	Cst	Cst
ENSMUSG00000003269	5728.28	-0.0493638	0.077555	-0.88485	0.376238	0.784564	-0.0906508	0.102448	MGI:1334255	Cyth2	Cst	Cst
ENSMUSG00000003271	164.612	0.0478761	0.209926	0.753218	0.451319	0.834688	0.454385	0.603258	MGI:1926342	Sult2b1	Cst	Cst
ENSMUSG00000003282	103.451	0.0810194	0.339276	1.19729	0.231194	0.653106	1.43241	1.19638	MGI:1891916	Plag1	Cst	Cst
ENSMUSG00000003283	801.612	-0.0477695	0.22726	-0.756969	0.449068	0.833366	-0.535837	0.707872	MGI:96052	Hck	Cst	Cst
ENSMUSG00000003299	26668.2	-0.0336519	0.0630447	-0.669937	0.502898	0.862331	-0.0521553	0.0778511	MGI:2137210	Mrpl4	Cst	Cst
ENSMUSG00000003308	17325.7	0.064719	0.098753	1.05167	0.292949	0.717577	0.14781	0.140547	MGI:1858732	Keap1	Cst	Cst
ENSMUSG00000003309	485.93	0.0230426	0.176804	0.378527	0.705039	0.935984	0.188013	0.496695	MGI:1336974	Ap1m2	Cst	Cst
ENSMUSG00000003316	17968.2	-0.132392	0.118189	-1.87205	0.0611992	0.329586	-0.260371	0.139083	MGI:104967	Glg1	Cst	Cst
ENSMUSG00000003341	5.75488	0.0945856	0.812935	1.38883	0.164884		6.65748	4.79358	MGI:1914581	Atp8b3	Missing	Missing
ENSMUSG00000003344	4721.36	-0.0125271	0.155221	-0.205634	0.837077	0.971256	-0.0805911	0.391916	MGI:1933831	Btbd2	Cst	Cst
ENSMUSG00000003345	10587	-0.00490411	0.172332	-0.0818432	0.934771	0.992033	-0.0405008	0.494858	MGI:1920014	Csnk1g2	Cst	Cst
ENSMUSG00000003346	29540.4	-0.0977891	0.137123	-1.38594	0.165764	0.566858	-0.277169	0.199986	MGI:106388	Abhd17a	Cst	Cst
ENSMUSG00000003348	32651.8	-0.243377	0.111939	-3.15128	0.00162555	0.0275592	-0.327966	0.104074	MGI:3050117	Mob3a	DE	Down
ENSMUSG00000003352	43.692	-0.0484273	0.546584	-0.942683	0.345843	0.76182	-4.02875	4.27371	MGI:103307	Cacnb3	Cst	Cst
ENSMUSG00000003355	1297.43	-0.00519595	0.181657	-0.0873114	0.930424	0.991516	-0.0483265	0.553496	MGI:1913370	Fkbp11	Cst	Cst
ENSMUSG00000003360	3461.44	0.00431279	0.106479	0.0720268	0.942581	0.993355	0.0136276	0.189202	MGI:1921601	Ddx23	Cst	Cst
ENSMUSG00000003363	8347.84	0.0132625	0.100188	0.223397	0.823226	0.967043	0.0375184	0.167945	MGI:1333782	Pld3	Cst	Cst
ENSMUSG00000003378	128.133	0.0158151	0.20465	0.267522	0.789067	0.958726	0.186106	0.695667	MGI:95818	Grik5	Cst	Cst
ENSMUSG00000003379	255904	0.0249022	0.0511891	0.565678	0.571613	0.894112	0.0334781	0.0591822	MGI:101774	Cd79a	Cst	Cst
ENSMUSG00000003380	7686.56	0.0311777	0.0894451	0.535418	0.592361	0.902299	0.0714676	0.13348	MGI:1201692	Rabac1	Cst	Cst
ENSMUSG00000003382	6127.37	-0.550002	0.203213	-3.90502	9.42188e-05	0.00272979	-0.693528	0.177599	MGI:1350926	Etv3	DE	Down
ENSMUSG00000003402	9706.59	-0.11423	0.0856389	-1.8951	0.0580793	0.318889	-0.185954	0.0981235	MGI:107877	Prkcsh	Cst	Cst
ENSMUSG00000003411	27.1446	-0.039235	0.398252	-0.783549	0.433305	0.824354	-2.12972	2.71804	MGI:1917158	Rab3b	Cst	Cst
ENSMUSG00000003418	4660.99	0.217324	0.221883	2.19819	0.0279358	0.205536	0.551178	0.250742	MGI:2386797	St8sia6	Cst	Cst
ENSMUSG00000003420	239.095	-0.0013359	0.207753	-0.0229008	0.981729	0.999989	-0.0169419	0.739794	MGI:103017	Fcgrt	Cst	Cst
ENSMUSG00000003421	12988.4	-0.0671153	0.0809351	-1.17227	0.241089	0.664138	-0.122185	0.104229	MGI:1913644	Nosip	Cst	Cst
ENSMUSG00000003423	10498.6	0.0712273	0.0844329	1.21932	0.222724	0.642075	0.133307	0.109329	MGI:1916095	Pih1d1	Cst	Cst
ENSMUSG00000003429	108290	0.0665371	0.10465	1.06044	0.288945	0.713354	0.161734	0.152517	MGI:1351329	Rps11	Cst	Cst
ENSMUSG00000003435	32167.6	-0.0667995	0.0802019	-1.17155	0.241378	0.664687	-0.12066	0.102992	MGI:1202400	Supt5	Cst	Cst
ENSMUSG00000003436	11.4794	-0.0629444	0.438177	-1.12774	0.259429	0.684936	-2.82985	2.50931	MGI:1096877	Dll3	Cst	Cst
ENSMUSG00000003437	12362.4	0.0791055	0.0970162	1.27586	0.202005	0.617881	0.165434	0.129665	MGI:1923988	Paf1	Cst	Cst
ENSMUSG00000003438	21547.2	0.135062	0.0679375	2.53386	0.0112814	0.113861	0.181482	0.0716226	MGI:1913775	Timm50	Cst	Cst
ENSMUSG00000003444	4526.57	-0.048821	0.0739599	-0.893824	0.371416	0.781642	-0.0855219	0.0956809	MGI:1914474	Med29	Cst	Cst
ENSMUSG00000003452	184.441	0.0207983	0.259492	0.365426	0.714793	0.939345	0.417833	1.14341	MGI:1101760	Bicd1	Cst	Cst
ENSMUSG00000003458	13619.1	0.054659	0.0970542	0.901289	0.367435	0.778767	0.128008	0.142027	MGI:1891700	Ncstn	Cst	Cst
ENSMUSG00000003464	5568.53	0.24446	0.143078	2.78362	0.0053756	0.0671455	0.377106	0.135473	MGI:1334458	Pex19	Cst	Cst
ENSMUSG00000003469	24.2954	-0.0157873	0.383154	-0.346068	0.729291	0.94271	-1.07947	3.11923	MGI:1860417	Phyhip	Cst	Cst
ENSMUSG00000003484	12431.1	0.15457	0.151706	1.9357	0.052904	0.302009	0.349201	0.1804	MGI:1919304	Cyp4f18	Cst	Cst
ENSMUSG00000003500	3727.05	0.0251206	0.110348	0.413109	0.679527	0.929544	0.0805689	0.19503	MGI:96567	Impdh1	Cst	Cst
ENSMUSG00000003518	1299.82	0.0386108	0.185414	0.616851	0.537333	0.880794	0.310055	0.502641	MGI:1919599	Dusp3	Cst	Cst
ENSMUSG00000003526	195.494	0.027835	0.214323	0.463372	0.643098	0.920974	0.335403	0.723832	MGI:97770	Prodh	Cst	Cst
ENSMUSG00000003527	7784.27	0.063866	0.068179	1.21328	0.225023	0.645482	0.100631	0.0829412	MGI:107854	Ess2	Cst	Cst
ENSMUSG00000003528	12184.6	0.121246	0.103404	1.83356	0.0667192	0.346371	0.222804	0.121514	MGI:1345283	Slc25a1	Cst	Cst
ENSMUSG00000003531	2211.96	0.21314	0.186995	2.27575	0.0228612	0.180409	0.456209	0.200466	MGI:1202877	Dgcr6	Cst	Cst
ENSMUSG00000003534	22.9561	-0.127846	0.804187	-1.68374	0.0922314	0.417147	-5.96405	3.54214	MGI:99216	Ddr1	Cst	Cst
ENSMUSG00000003541	184.251	0.139942	0.327694	1.62363	0.104455	0.445995	1.08665	0.669274	MGI:104814	Ier3	Cst	Cst
ENSMUSG00000003545	282.761	0.0268618	0.244971	0.458174	0.646827	0.922337	0.444155	0.969403	MGI:95575	Fosb	Cst	Cst
ENSMUSG00000003546	2657.8	-0.440388	0.163602	-3.79233	0.000149243	0.00398383	-0.555479	0.146475	MGI:1922014	Klc4	DE	Down
ENSMUSG00000003549	4513.38	0.0982334	0.10856	1.49229	0.135624	0.511869	0.210553	0.141094	MGI:95412	Ercc1	Cst	Cst
ENSMUSG00000003559	6015.44	-0.0943943	0.126567	-1.37327	0.169667	0.572366	-0.24669	0.179636	MGI:1929882	As3mt	Cst	Cst
ENSMUSG00000003573	330.702	0.0378272	0.188906	0.606503	0.544181	0.882767	0.318144	0.524556	MGI:1347359	Homer3	Cst	Cst
ENSMUSG00000003575	3546.72	-0.0414824	0.0997113	-0.686906	0.492142	0.856533	-0.106704	0.155341	MGI:2142523	Crtc1	Cst	Cst
ENSMUSG00000003581	3813.44	-0.136138	0.132235	-1.8363	0.0663135	0.345225	-0.293054	0.15959	MGI:1918923	Rnf215	Cst	Cst
ENSMUSG00000003585	50.6199	-0.0177655	0.335052	-0.35774	0.720538	0.940267	-0.785002	2.19434	MGI:1915065	Sec14l2	Cst	Cst
ENSMUSG00000003604	1574.37	-0.0151171	0.122422	-0.247272	0.804697	0.963009	-0.0599572	0.242474	MGI:1921518	Aven	Cst	Cst
ENSMUSG00000003617	13.5484	-0.0320059	0.313595	-0.585936	0.557918	0.887364	-0.971963	1.65882	MGI:88476	Cp	Cst	Cst
ENSMUSG00000003623	5724.99	-0.0301465	0.093293	-0.511958	0.60868	0.908964	-0.0734919	0.143551	MGI:1921364	Crot	Cst	Cst
ENSMUSG00000003644	26254.8	-0.140276	0.0919668	-2.20862	0.0272012	0.201866	-0.220127	0.0996671	MGI:104558	Rps6ka1	Cst	Cst
ENSMUSG00000003660	27623.6	-0.0288576	0.0783083	-0.518783	0.603912	0.907371	-0.0561027	0.108143	MGI:2444401	Snrnp200	Cst	Cst
ENSMUSG00000003662	7714.45	0.013791	0.0897225	0.238268	0.811673	0.964158	0.0329409	0.138251	MGI:1346998	Ciao1	Cst	Cst
ENSMUSG00000003680	6256.47	0.0589346	0.0763751	1.05979	0.289238	0.713568	0.103897	0.0980346	MGI:2444957	Taf6l	Cst	Cst
ENSMUSG00000003721	5754.94	-0.0399892	0.0937607	-0.67389	0.500381	0.861191	-0.0950126	0.140991	MGI:1920249	Insig2	Cst	Cst
ENSMUSG00000003731	5304.37	-0.187181	0.19106	-2.07351	0.0381246	0.247418	-0.463143	0.223361	MGI:1100836	Kpna6	Cst	Cst
ENSMUSG00000003746	21357.3	0.842638	0.209141	4.9754	6.51137e-07	3.65485e-05	0.938873	0.188703	MGI:104677	Man1a	DE	Up
ENSMUSG00000003752	790.535	-0.0376371	0.162807	-0.596789	0.550648	0.88508	-0.232431	0.389469	MGI:2442554	Itpkc	Cst	Cst
ENSMUSG00000003762	3128.56	0.00826984	0.0866917	0.144399	0.885186	0.982611	0.0189104	0.13096	MGI:1924139	Coq8b	Cst	Cst
ENSMUSG00000003778	32421.8	-0.20987	0.0827364	-3.35552	0.000792147	0.0156033	-0.264842	0.0789272	MGI:1925906	Brd8	DE	Down
ENSMUSG00000003779	32267.2	-0.222305	0.14489	-2.58481	0.00974323	0.102062	-0.367249	0.14208	MGI:1201682	Kif20a	Cst	Cst
ENSMUSG00000003808	16165	-0.0363602	0.0665211	-0.702903	0.482116	0.852079	-0.0588704	0.0837533	MGI:1913840	Farsa	Cst	Cst
ENSMUSG00000003809	3315.93	0.0895231	0.124746	1.31745	0.187689	0.600354	0.237023	0.179911	MGI:104541	Gcdh	Cst	Cst
ENSMUSG00000003810	3074.89	-0.0189524	0.116573	-0.310728	0.756007	0.951501	-0.0681112	0.219199	MGI:894676	Mast2	Cst	Cst
ENSMUSG00000003812	3092.8	0.0624055	0.120166	0.966102	0.333993	0.751845	0.187463	0.19404	MGI:1329019	Dnase2a	Cst	Cst
ENSMUSG00000003813	15516.8	-0.0704195	0.0649318	-1.37318	0.169696	0.572366	-0.105512	0.0768377	MGI:105126	Rad23a	Cst	Cst
ENSMUSG00000003814	37740.1	0.00123447	0.0866035	0.0215736	0.982788	1	0.00282757	0.131066	MGI:88252	Calr	Cst	Cst
ENSMUSG00000003824	3674.52	-0.0453877	0.0979633	-0.752512	0.451743	0.834962	-0.112057	0.14891	MGI:1919096	Syce2	Cst	Cst
ENSMUSG00000003847	1992.68	0.0241646	0.128895	0.390849	0.695909	0.934255	0.102093	0.261209	MGI:1859333	Nfat5	Cst	Cst
ENSMUSG00000003848	9144.15	0.0339788	0.08072	0.602912	0.546567	0.883531	0.0677892	0.112436	MGI:1914869	Nob1	Cst	Cst
ENSMUSG00000003849	48.4515	0.0476306	0.379393	0.887182	0.374981	0.783914	1.97442	2.2255	MGI:103187	Nqo1	Cst	Cst
ENSMUSG00000003863	39.9186	0.00156754	0.237163	0.0275371	0.978031	0.999149	0.0272035	0.987886	MGI:1924037	Ppfia3	Cst	Cst
ENSMUSG00000003865	3734.68	-0.0697183	0.125657	-1.05724	0.290403	0.715338	-0.212878	0.201353	MGI:101805	Gys1	Cst	Cst
ENSMUSG00000003868	28308.5	-0.0285396	0.0555167	-0.613795	0.539351	0.880864	-0.0403232	0.065695	MGI:1342299	Ruvbl2	Cst	Cst
ENSMUSG00000003872	3.55948	0.0536667	0.641477	0.977067	0.328536		5.03135	5.14945	MGI:1330858	Lin7b	Missing	Missing
ENSMUSG00000003873	14129.8	-0.040985	0.062	-0.823286	0.410345	0.810128	-0.0621319	0.0754681	MGI:99702	Bax	Cst	Cst
ENSMUSG00000003882	208.408	0.099895	0.295218	1.33245	0.182713	0.592199	0.999797	0.750347	MGI:96562	Il7r	Cst	Cst
ENSMUSG00000003923	11641.2	-0.15628	0.0953073	-2.38817	0.0169325	0.14897	-0.238624	0.0999191	MGI:107810	Tfam	Cst	Cst
ENSMUSG00000003929	832.982	-0.23429	0.324855	-2.13029	0.0331478	0.227467	-0.872529	0.409583	MGI:1890752	Zfp81	Cst	Cst
ENSMUSG00000003934	34.2971	0.00887669	0.303229	0.171153	0.864103	0.9773	0.301338	1.76063	MGI:109196	Efnb3	Cst	Cst
ENSMUSG00000003948	1699.51	-0.0834843	0.114783	-1.26847	0.20463	0.621126	-0.206805	0.163035	MGI:1914718	Mmd	Cst	Cst
ENSMUSG00000003955	6869.57	0.0169325	0.0926788	0.289835	0.771942	0.95504	0.042209	0.145631	MGI:1917436	Fam162a	Cst	Cst
ENSMUSG00000003970	110231	0.0464403	0.100163	0.76474	0.444426	0.831399	0.117659	0.153855	MGI:1350927	Rpl8	Cst	Cst
ENSMUSG00000003992	269.962	0.0257021	0.169906	0.418531	0.675559	0.929324	0.189134	0.451901	MGI:1914220	Ssbp2	Cst	Cst
ENSMUSG00000004018	4626.93	0.0224961	0.112133	0.369782	0.711545	0.938719	0.0747812	0.20223	MGI:1914280	Fancl	Cst	Cst
ENSMUSG00000004032	30.1267	-0.04076	0.400571	-0.808785	0.418639	0.814663	-2.18774	2.70497	MGI:1309466	Gstm5	Cst	Cst
ENSMUSG00000004040	34832.4	0.0400343	0.0763041	0.724866	0.468534	0.845251	0.0738771	0.101918	MGI:103038	Stat3	Cst	Cst
ENSMUSG00000004043	7145.4	0.173731	0.157823	2.08458	0.0371078	0.243215	0.371879	0.178396	MGI:103036	Stat5a	Cst	Cst
ENSMUSG00000004044	11.3194	-0.0907046	0.569639	-1.44581	0.14823	0.536032	-4.21126	2.91273	MGI:1277968	Cavin1	Cst	Cst
ENSMUSG00000004054	9761.3	-0.0435341	0.0976491	-0.723532	0.469353	0.845939	-0.107842	0.149049	MGI:1346880	Map3k11	Cst	Cst
ENSMUSG00000004056	12941.8	0.138021	0.0864179	2.24842	0.0245493	0.189197	0.209673	0.0932534	MGI:104874	Akt2	Cst	Cst
ENSMUSG00000004069	9899.28	-0.0557809	0.0774493	-0.99804	0.31826	0.737405	-0.100559	0.100756	MGI:1933786	Dnaja3	Cst	Cst
ENSMUSG00000004070	22285.6	-0.0698095	0.0735695	-1.27319	0.20295	0.619154	-0.115555	0.09076	MGI:109373	Hmox2	Cst	Cst
ENSMUSG00000004071	6447.04	0.123565	0.117817	1.76788	0.0770808	0.376004	0.252806	0.142999	MGI:1913876	Cdip1	Cst	Cst
ENSMUSG00000004085	4503.58	0.148947	0.173201	1.81427	0.0696367	0.354934	0.406627	0.224127	MGI:2443258	Map3k20	Cst	Cst
ENSMUSG00000004096	20470.9	0.0515195	0.0599533	1.05506	0.291396	0.716412	0.0751489	0.0712269	MGI:1913320	Cwc15	Cst	Cst
ENSMUSG00000004099	82858.5	-0.186656	0.0829084	-3.027	0.00246993	0.0377073	-0.246072	0.0812925	MGI:94912	Dnmt1	DE	Down
ENSMUSG00000004100	12555.7	-0.0951728	0.100635	-1.49164	0.135792	0.511901	-0.191737	0.128541	MGI:2178445	Ppan	Cst	Cst
ENSMUSG00000004105	61.4958	-0.0364245	0.288255	-0.630865	0.528129	0.875859	-0.822291	1.30343	MGI:1347002	Angptl2	Cst	Cst
ENSMUSG00000004110	720.262	1.95558	0.570829	4.54705	5.4404e-06	0.000230763	2.3318	0.512817	MGI:106217	Cacna1e	Strong	Up
ENSMUSG00000004113	5.20367	-0.00956242	0.480327	-0.213428			-1.07952	5.05799	MGI:88296	Cacna1b	Missing	Missing
ENSMUSG00000004127	3307.19	-0.226715	0.143408	-2.6342	0.00843351	0.0924368	-0.367032	0.139333	MGI:1920421	Trmt10a	Cst	Cst
ENSMUSG00000004151	3.9948	0.00980761	0.383527	0.218496	0.827043		0.70698	3.23567	MGI:99254	Etv1	Missing	Missing
ENSMUSG00000004187	184.802	0.107125	0.266639	1.38997	0.164537	0.564486	0.812505	0.584547	MGI:109187	Kifc2	Cst	Cst
ENSMUSG00000004207	17717.2	-0.399344	0.236532	-3.08047	0.00206672	0.0330144	-0.63571	0.206368	MGI:97783	Psap	DE	Down
ENSMUSG00000004221	6698.22	-0.0897503	0.0931278	-1.45723	0.145052	0.529793	-0.171816	0.117906	MGI:1338074	Ikbkg	Cst	Cst
ENSMUSG00000004233	1283.76	0.0109393	0.149167	0.179221	0.857764	0.975895	0.0648946	0.362093	MGI:1917810	Wars2	Cst	Cst
ENSMUSG00000004263	1573.14	0.0170328	0.116871	0.279532	0.779836	0.956731	0.061835	0.221209	MGI:104725	Atn1	Cst	Cst
ENSMUSG00000004264	55371.7	0.0821464	0.0512872	1.86652	0.0619691	0.331662	0.105419	0.0564792	MGI:102520	Phb2	Cst	Cst
ENSMUSG00000004266	158156	-0.192453	0.0891373	-2.97571	0.00292314	0.0429853	-0.258713	0.0869417	MGI:96055	Ptpn6	DE	Down
ENSMUSG00000004267	47.8762	-0.0134556	0.342642	-0.278613	0.780542	0.957023	-0.665121	2.38726	MGI:95394	Eno2	Cst	Cst
ENSMUSG00000004268	33099.3	-0.0585212	0.0843215	-1.00968	0.31265	0.733434	-0.114348	0.113252	MGI:1315195	Emg1	Cst	Cst
ENSMUSG00000004270	11601.7	-0.00150125	0.0725901	-0.0279311	0.977717	0.999149	-0.00273815	0.0980324	MGI:1315211	Lpcat3	Cst	Cst
ENSMUSG00000004285	30333.9	-0.0351069	0.0814368	-0.62065	0.53483	0.879059	-0.0706068	0.113763	MGI:1913394	Atp6v1f	Cst	Cst
ENSMUSG00000004317	1549.85	-0.0505856	0.153306	-0.778744	0.43613	0.826062	-0.249758	0.320719	MGI:99486	Clcn5	Cst	Cst
ENSMUSG00000004319	17943.3	-0.00574549	0.0794023	-0.103198	0.917805	0.990601	-0.011677	0.113151	MGI:103555	Clcn3	Cst	Cst
ENSMUSG00000004328	223.425	0.0555359	0.278888	0.880811	0.37842	0.786114	0.891842	1.01252	MGI:1859778	Hif3a	Cst	Cst
ENSMUSG00000004347	195.242	0.054083	0.299838	0.879114	0.379339	0.786492	1.05924	1.20489	MGI:108413	Pde1c	Cst	Cst
ENSMUSG00000004356	4926.16	-0.031573	0.1205	-0.509646	0.610299	0.909944	-0.114276	0.224227	MGI:1917933	Utp20	Cst	Cst
ENSMUSG00000004359	108	-0.119231	0.502722	-1.62137	0.104938	0.446774	-3.00214	1.85161	MGI:1341168	Spic	Cst	Cst
ENSMUSG00000004364	6835.68	0.0269015	0.096113	0.454281	0.649627	0.922753	0.0691312	0.152177	MGI:1347360	Cul3	Cst	Cst
ENSMUSG00000004383	2.55764	0.00671714	0.491222	0.149013	0.881543		0.790452	5.30457	MGI:1342270	Large1	Missing	Missing
ENSMUSG00000004393	13980.7	0.0730715	0.0800947	1.27854	0.201058	0.616339	0.129223	0.10107	MGI:1277172	Ddx56	Cst	Cst
ENSMUSG00000004394	5640.48	-0.0802314	0.111192	-1.23574	0.216555	0.634896	-0.194864	0.15769	MGI:1915070	Tmed4	Cst	Cst
ENSMUSG00000004446	46056.6	-0.686801	0.0611515	-11.6071	3.79233e-31	3.86059e-28	-0.700019	0.0603095	MGI:108093	Bid	DE	Down
ENSMUSG00000004451	4931.78	0.00263659	0.0960695	0.0448967	0.96419	0.996906	0.0070542	0.157121	MGI:1927244	Ralb	Cst	Cst
ENSMUSG00000004455	85884.8	0.0358888	0.125248	0.573724	0.566155	0.891737	0.13579	0.236682	MGI:104872	Ppp1cc	Cst	Cst
ENSMUSG00000004460	25932.6	-0.056584	0.0908657	-0.951299	0.341453	0.758453	-0.121215	0.127421	MGI:1915088	Dnajb11	Cst	Cst
ENSMUSG00000004462	5459	0.0879569	0.0917686	1.4387	0.150236	0.539526	0.167292	0.11628	MGI:1917823	Tbccd1	Cst	Cst
ENSMUSG00000004473	388.523	0.0778063	0.121872	1.17287	0.240848	0.663714	0.21561	0.183831	MGI:1298219	Clec11a	Cst	Cst
ENSMUSG00000004500	1106.07	-0.207334	0.293332	-2.02881	0.0424772	0.263481	-0.788342	0.388573	MGI:2444641	Zfp324	Cst	Cst
ENSMUSG00000004508	72.6889	0.0455174	0.339159	0.811604	0.417019	0.813798	1.42471	1.75543	MGI:1333854	Gab2	Cst	Cst
ENSMUSG00000004530	25022.8	0.0875818	0.0804316	1.51903	0.128756	0.497603	0.148347	0.0976589	MGI:1345964	Coro1c	Cst	Cst
ENSMUSG00000004535	27172.5	0.0253668	0.0659321	0.493242	0.621842	0.914142	0.0412629	0.0836567	MGI:1289308	Tax1bp1	Cst	Cst
ENSMUSG00000004552	3331.54	0.209522	0.249203	2.09796	0.0359084	0.238603	0.636194	0.303244	MGI:107361	Ctse	Cst	Cst
ENSMUSG00000004558	59.1519	0.00616402	0.327059	0.125362	0.900237	0.985644	0.271732	2.16757	MGI:1352498	Ndrg2	Cst	Cst
ENSMUSG00000004561	5402.03	0.138981	0.105782	2.04657	0.0407006	0.257132	0.242009	0.118251	MGI:1098577	Mettl17	Cst	Cst
ENSMUSG00000004562	29.8091	-18.1743	7.02631	-4.28353	1.83952e-05	0.000668798	-22.5715	5.26938	MGI:2685515	Arhgef40	DE	Down
ENSMUSG00000004565	3992.26	-0.0332888	0.117494	-0.538094	0.590512	0.901628	-0.114481	0.212753	MGI:1354723	Pnpla6	Cst	Cst
ENSMUSG00000004567	3915.29	0.00320688	0.0903693	0.0553986	0.955821	0.995562	0.00781288	0.14103	MGI:1890498	Mcoln1	Cst	Cst
ENSMUSG00000004568	1447.92	-0.0445326	0.195001	-0.703394	0.48181	0.851982	-0.375678	0.534094	MGI:2142567	Arhgef18	Cst	Cst
ENSMUSG00000004591	7770.15	-0.109284	0.0872339	-1.80201	0.0715443	0.361368	-0.183448	0.101802	MGI:109211	Pkn2	Cst	Cst
ENSMUSG00000004610	18580.8	0.0750891	0.0680193	1.42523	0.154092	0.546051	0.115282	0.0808869	MGI:106098	Etfb	Cst	Cst
ENSMUSG00000004612	199.528	-0.100693	0.33931	-1.35836	0.174349	0.580367	-1.33906	0.985787	MGI:1931250	Nkg7	Cst	Cst
ENSMUSG00000004626	26763.6	0.0998025	0.0667586	1.90615	0.0566309	0.314482	0.143275	0.0751644	MGI:107370	Stxbp2	Cst	Cst
ENSMUSG00000004630	25.6314	0.000275326	0.289817	0.005207	0.995845	1	0.00827125	1.58849	MGI:97508	Pcp2	Cst	Cst
ENSMUSG00000004631	9.3607	0.0455251	0.525214	0.903257			3.75046	4.15215	MGI:1329042	Sgce	Missing	Missing
ENSMUSG00000004633	96.6159	-0.108542	0.485254	-1.54522	0.122294	0.485362	-2.94679	1.90704	MGI:1917243	Chn2	Cst	Cst
ENSMUSG00000004637	1394.84	0.283532	0.217011	2.60196	0.00926933	0.09848	0.546453	0.210016	MGI:1931237	Wwox	Cst	Cst
ENSMUSG00000004642	100108	-0.0564278	0.0557161	-1.21047	0.226098	0.647119	-0.0779453	0.0643925	MGI:108402	Slbp	Cst	Cst
ENSMUSG00000004651	11.9255	-0.21029	0.466753	-1.97416	0.048364	0.285698	-1.6762	0.849069	MGI:98880	Tyr	Cst	Cst
ENSMUSG00000004655	334.105	-20.0803	2.99738	-6.86519	6.6401e-12	9.71972e-10	-21.0838	3.07111	MGI:103201	Aqp1	DE	Down
ENSMUSG00000004661	16645.8	-0.317866	0.165407	-3.10176	0.00192374	0.0311977	-0.462701	0.149174	MGI:1930768	Arid3b	DE	Down
ENSMUSG00000004665	212250	-0.0201652	0.07008	-0.380654	0.70346	0.935559	-0.0350247	0.0920121	MGI:105093	Cnn2	Cst	Cst
ENSMUSG00000004667	17458.1	0.0605015	0.0562726	1.28936	0.197272	0.611416	0.0836834	0.0649029	MGI:1913670	Polr2e	Cst	Cst
ENSMUSG00000004677	12978.6	-0.272668	0.111622	-3.4295	0.000604688	0.0126803	-0.349853	0.102013	MGI:106624	Myo9b	DE	Down
ENSMUSG00000004698	9423.91	1.04133	0.114319	9.44297	3.6236e-21	1.72668e-18	1.06268	0.112536	MGI:1931221	Hdac9	Strong	Up
ENSMUSG00000004707	19003.6	0.0337473	0.0728469	0.624492	0.532304	0.877732	0.0599753	0.0960385	MGI:96885	Ly9	Cst	Cst
ENSMUSG00000004709	62.0928	-0.0247352	0.299065	-0.454641	0.649367	0.922661	-0.711039	1.56396	MGI:109294	Cd244a	Cst	Cst
ENSMUSG00000004730	129.968	-0.0494426	0.36977	-0.900031	0.368104	0.779653	-1.85191	2.05761	MGI:106912	Adgre1	Cst	Cst
ENSMUSG00000004748	1466.25	0.109666	0.174441	1.45039	0.14695	0.533404	0.402096	0.277233	MGI:1916686	Mtfp1	Cst	Cst
ENSMUSG00000004768	1475.23	-0.0286946	0.108457	-0.471887	0.637007	0.91988	-0.0882988	0.187118	MGI:99833	Rab23	Cst	Cst
ENSMUSG00000004771	15070.7	-0.13222	0.100464	-2.00585	0.044872	0.272568	-0.227146	0.113242	MGI:1858202	Rab11a	Cst	Cst
ENSMUSG00000004788	12169	0.056213	0.0681968	1.06929	0.284938	0.71	0.0899798	0.084149	MGI:2145118	Eif2b2	Cst	Cst
ENSMUSG00000004789	14283.4	-0.0291652	0.0912595	-0.498524	0.618115	0.912664	-0.0691176	0.138644	MGI:1926170	Dlst	Cst	Cst
ENSMUSG00000004798	2870.62	-0.0443768	0.128043	-0.699112	0.484482	0.853631	-0.16576	0.2371	MGI:1352758	Ulk2	Cst	Cst
ENSMUSG00000004814	44.2341	-0.22025	0.972264	-2.1048	0.0353086	0.236758	-5.77264	2.7426	MGI:1928953	Ccl24	Cst	Cst
ENSMUSG00000004815	1775.07	-0.00517483	0.13892	-0.0847347	0.932472	0.991787	-0.0267382	0.315552	MGI:102918	Dgkq	Cst	Cst
ENSMUSG00000004837	46103.6	0.00931151	0.0849012	0.163564	0.870074	0.97955	0.0206591	0.126306	MGI:1918770	Grap	Cst	Cst
ENSMUSG00000004843	8790.89	0.0836742	0.0962142	1.34816	0.177606	0.585585	0.169883	0.126011	MGI:1916192	Chmp2b	Cst	Cst
ENSMUSG00000004846	2459.16	-0.233717	0.190276	-2.40514	0.0161664	0.144421	-0.469579	0.19524	MGI:1347008	Plod3	Cst	Cst
ENSMUSG00000004849	13042.6	0.0136645	0.0645904	0.268791	0.788091	0.958396	0.0219942	0.0818265	MGI:1098244	Ap1s1	Cst	Cst
ENSMUSG00000004864	17.4035	-0.230333	1.31426	-1.99486	0.0460583	0.276919	-8.41465	4.21817	MGI:1346864	Mapk13	Cst	Cst
ENSMUSG00000004865	34284.5	-0.209407	0.0976641	-3.02763	0.00246479	0.0376544	-0.283148	0.0935212	MGI:106908	Srpk1	DE	Down
ENSMUSG00000004880	116577	-0.179317	0.115479	-2.43574	0.0148612	0.136631	-0.288194	0.118319	MGI:2138281	Lbr	Cst	Cst
ENSMUSG00000004891	42.7057	-0.0336559	0.355058	-0.655503	0.512144	0.867602	-1.45532	2.22015	MGI:101784	Nes	Cst	Cst
ENSMUSG00000004895	5355.6	0.00827156	0.119572	0.136024	0.891802	0.984037	0.0318776	0.234352	MGI:2137738	Prcc	Cst	Cst
ENSMUSG00000004896	2380.54	-0.198074	0.187667	-2.16437	0.0304361	0.215533	-0.455043	0.210243	MGI:2387197	Mettl25b	Cst	Cst
ENSMUSG00000004897	31821.1	-0.0229485	0.166243	-0.374558	0.707989	0.93707	-0.163754	0.437193	MGI:1194494	Hdgf	Cst	Cst
ENSMUSG00000004902	125.516	0.0076282	0.192997	0.129071	0.897302	0.985449	0.0810092	0.627634	MGI:1919053	Slc25a18	Cst	Cst
ENSMUSG00000004929	4125.81	0.033494	0.102	0.555371	0.578641	0.897176	0.0919733	0.165607	MGI:1354165	Thop1	Cst	Cst
ENSMUSG00000004931	5293.27	0.102694	0.113393	1.52825	0.12645	0.49269	0.225101	0.147293	MGI:1888527	Apba3	Cst	Cst
ENSMUSG00000004933	1363.22	1.34705	0.242942	6.00314	1.93533e-09	1.86024e-07	1.43476	0.239002	MGI:99259	Matk	Strong	Up
ENSMUSG00000004934	8608.57	0.0133854	0.0924417	0.229523	0.818462	0.966338	0.033432	0.145658	MGI:2136940	Pias4	Cst	Cst
ENSMUSG00000004936	39269.8	-0.00793528	0.0696337	-0.150383	0.880463	0.982267	-0.0138028	0.0917843	MGI:1346866	Map2k1	Cst	Cst
ENSMUSG00000004937	21626.4	-0.0270221	0.0733052	-0.499335	0.617544	0.912638	-0.0488586	0.0978475	MGI:1098703	Sgta	Cst	Cst
ENSMUSG00000004939	42.2608	0.131234	0.298111	1.56902	0.116644	0.473335	0.939308	0.59866	MGI:1916814	Nmrk2	Cst	Cst
ENSMUSG00000004945	4842.39	0.023495	0.0688263	0.447167	0.654754	0.923802	0.0399236	0.0892812	MGI:1917794	Tmem242	Cst	Cst
ENSMUSG00000004947	9038.87	-0.17782	0.164034	-2.09299	0.0363498	0.240286	-0.388674	0.185703	MGI:1921448	Dtx2	Cst	Cst
ENSMUSG00000004951	47.7936	-0.00522887	0.301544	-0.100914	0.919618	0.990788	-0.176666	1.75065	MGI:96240	Hspb1	Cst	Cst
ENSMUSG00000004952	525.479	-0.0520841	0.196108	-0.805445	0.420563	0.815868	-0.411657	0.511092	MGI:1858600	Rasa4	Cst	Cst
ENSMUSG00000004961	80.5348	-0.244526	0.761064	-2.19448	0.0282007	0.206467	-3.82607	1.7435	MGI:1926368	Syt5	Cst	Cst
ENSMUSG00000004980	391441	0.0398336	0.0365567	1.17718	0.239123	0.662171	0.0461579	0.0392105	MGI:104819	Hnrnpa2b1	Cst	Cst
ENSMUSG00000004988	13.2915	-0.0680783	0.377905	-1.12041	0.26254	0.68738	-1.95829	1.74784	MGI:1889005	Fxyd4	Cst	Cst
ENSMUSG00000004994	2246.11	-0.0936088	0.127911	-1.35967	0.173934	0.579503	-0.249196	0.183277	MGI:1914986	Yju2b	Cst	Cst
ENSMUSG00000004996	5926.33	0.101616	0.11607	1.50225	0.133032	0.506704	0.229756	0.152941	MGI:1915123	Mri1	Cst	Cst
ENSMUSG00000005034	24025.9	-0.0919187	0.111728	-1.39309	0.163592	0.563317	-0.210222	0.150903	MGI:97594	Prkacb	Cst	Cst
ENSMUSG00000005043	3311.39	-0.168292	0.165526	-2.00556	0.0449028	0.272606	-0.389569	0.194244	MGI:1350341	Sgsh	Cst	Cst
ENSMUSG00000005045	54.9337	-0.438703	1.01154	-2.58412	0.00976288	0.10222	-3.89793	1.50842	MGI:3036258	Chd5	Cst	Cst
ENSMUSG00000005054	7241.03	-0.0409315	0.086718	-0.706062	0.480149	0.851221	-0.0875537	0.124003	MGI:109514	Cstb	Cst	Cst
ENSMUSG00000005057	23535.4	0.998459	0.182081	6.12671	8.97128e-10	9.09144e-08	1.05713	0.172545	MGI:1345171	Sh2b2	DE	Up
ENSMUSG00000005069	3330.71	0.00934447	0.0917937	0.160665	0.872357	0.980209	0.0232089	0.144456	MGI:1098808	Pex5	Cst	Cst
ENSMUSG00000005078	5324.57	-0.00244029	0.0971251	-0.0414578	0.966931	0.996949	-0.0066426	0.160226	MGI:1915057	Jkamp	Cst	Cst
ENSMUSG00000005087	19255.6	-0.0392543	0.0873475	-0.676146	0.498948	0.860234	-0.0851744	0.12597	MGI:88338	Cd44	Cst	Cst
ENSMUSG00000005089	21.4275	0.0849398	0.591309	1.39037	0.164417	0.564355	4.51985	3.25083	MGI:101931	Slc1a2	Cst	Cst
ENSMUSG00000005102	5056.51	0.163393	0.211002	1.85611	0.0634384	0.337035	0.527751	0.284332	MGI:1353427	Eif2ak4	Cst	Cst
ENSMUSG00000005103	119116	-0.0666425	0.0716297	-1.23299	0.217581	0.636737	-0.108695	0.0881556	MGI:1337100	Wdr1	Cst	Cst
ENSMUSG00000005107	161.068	-0.0238746	0.243051	-0.409547	0.682138	0.930287	-0.39735	0.970219	MGI:2152844	Slc2a9	Cst	Cst
ENSMUSG00000005125	2305.43	1.14985	0.346502	4.39218	1.1222e-05	0.000431835	1.33407	0.303738	MGI:1341799	Ndrg1	Strong	Up
ENSMUSG00000005142	36820.5	-0.273131	0.129087	-3.16844	0.0015326	0.0263362	-0.374175	0.118094	MGI:107286	Man2b1	DE	Down
ENSMUSG00000005148	28.836	-1.01715	2.3356	-2.9427	0.00325359	0.0466501	-7.04297	2.39337	MGI:1338056	Klf5	DE	Down
ENSMUSG00000005150	5582.51	0.0995547	0.104556	1.53113	0.125737	0.49188	0.204007	0.133239	MGI:1915086	Wdr83	Cst	Cst
ENSMUSG00000005161	36527.7	0.0833838	0.0677127	1.58417	0.113156	0.46551	0.125276	0.0790803	MGI:109486	Prdx2	Cst	Cst
ENSMUSG00000005198	68773.3	-0.0893814	0.105166	-1.38668	0.165538	0.56639	-0.193857	0.139799	MGI:98086	Polr2a	Cst	Cst
ENSMUSG00000005204	8381.48	-0.0303977	0.0732728	-0.561447	0.574493	0.89611	-0.0546575	0.0973512	MGI:2158736	Senp3	Cst	Cst
ENSMUSG00000005225	871.541	0.0253932	0.15906	0.411253	0.680887	0.930043	0.162479	0.395083	MGI:2681164	Plekha8	Cst	Cst
ENSMUSG00000005233	15369.1	-0.111343	0.0965759	-1.74965	0.0801794	0.384703	-0.201271	0.115035	MGI:1913692	Spc25	Cst	Cst
ENSMUSG00000005251	69.7826	0.00833797	0.34688	0.176083	0.860229	0.976219	0.444178	2.52255	MGI:1919638	Ripk4	Cst	Cst
ENSMUSG00000005262	9847.82	0.0661613	0.0713586	1.2266	0.219972	0.639769	0.107689	0.0877943	MGI:109353	Ufd1	Cst	Cst
ENSMUSG00000005267	991.814	0.0171069	0.113575	0.281726	0.778154	0.956421	0.0590746	0.209688	MGI:2176561	Zfp287	Cst	Cst
ENSMUSG00000005268	288.129	0.00870748	0.215205	0.149573	0.881102	0.982338	0.118304	0.790947	MGI:97763	Prlr	Cst	Cst
ENSMUSG00000005299	20291.5	0.00329037	0.0702921	0.0620954	0.950487	0.994369	0.00578891	0.0932261	MGI:1932557	Letm1	Cst	Cst
ENSMUSG00000005312	73985.7	-0.169836	0.1231	-2.26142	0.0237334	0.185344	-0.295456	0.130651	MGI:1860276	Ubqln1	Cst	Cst
ENSMUSG00000005354	29968.5	0.0454904	0.0633947	0.901879	0.367121	0.778677	0.0697887	0.0773814	MGI:1929468	Txn2	Cst	Cst
ENSMUSG00000005360	104.275	-0.0912213	0.388186	-1.33135	0.183074	0.592449	-1.91934	1.44165	MGI:99917	Slc1a3	Cst	Cst
ENSMUSG00000005362	5840.31	0.0328081	0.0836756	0.575011	0.565284	0.891575	0.0686117	0.119323	MGI:1913277	Crbn	Cst	Cst
ENSMUSG00000005364	639.515	-0.129087	0.299897	-1.55388	0.120213	0.481352	-0.954651	0.614366	MGI:96558	Il5ra	Cst	Cst
ENSMUSG00000005370	31062.1	-0.157176	0.0872096	-2.51907	0.0117666	0.116914	-0.227411	0.0902759	MGI:1343961	Msh6	Cst	Cst
ENSMUSG00000005371	7227.59	0.0516143	0.112909	0.821698	0.411249	0.810429	0.151112	0.183903	MGI:2147134	Fbxo11	Cst	Cst
ENSMUSG00000005373	17.7092	0.0228082	0.332282	0.448613	0.653711	0.923802	0.929685	2.07236	MGI:1927999	Mlxipl	Cst	Cst
ENSMUSG00000005374	6062.07	-0.170037	0.109645	-2.39101	0.0168021	0.148325	-0.271939	0.113734	MGI:1351652	Tbl2	Cst	Cst
ENSMUSG00000005378	15138.6	-0.157137	0.0933361	-2.42655	0.015243	0.138836	-0.236331	0.0973936	MGI:1913388	Bud23	Cst	Cst
ENSMUSG00000005397	402.013	0.00678126	0.224231	0.117483	0.906477	0.987532	0.101969	0.867946	MGI:97342	Nid1	Cst	Cst
ENSMUSG00000005410	97218.2	-0.00678816	0.0722693	-0.126517	0.899323	0.985568	-0.0123041	0.0972528	MGI:103197	Mcm5	Cst	Cst
ENSMUSG00000005413	879.925	-1.92938	0.558214	-4.55779	5.16938e-06	0.000220942	-2.29454	0.503431	MGI:96163	Hmox1	Strong	Down
ENSMUSG00000005417	19178	1.7493	0.217193	8.40291	4.35556e-17	1.21934e-14	1.81785	0.216336	MGI:1349438	Mprip	Strong	Up
ENSMUSG00000005442	5199.47	0.48543	0.166901	3.97944	6.90777e-05	0.00211059	0.597889	0.150245	MGI:1918972	Cic	DE	Up
ENSMUSG00000005447	18873	1.72323	0.117906	14.8033	1.39441e-49	3.90364e-46	1.74388	0.117803	MGI:108414	Pafah1b3	Strong	Up
ENSMUSG00000005465	1280.36	0.264873	0.327209	2.26562	0.0234747	0.183813	0.850427	0.375362	MGI:1355318	Il27ra	Cst	Cst
ENSMUSG00000005469	11129.2	0.0461289	0.13715	0.719903	0.471584	0.847551	0.19198	0.266674	MGI:97592	Prkaca	Cst	Cst
ENSMUSG00000005470	51829.7	-0.0119626	0.0689355	-0.227735	0.819852	0.966402	-0.0205495	0.0902341	MGI:1914179	Asf1b	Cst	Cst
ENSMUSG00000005481	99056.4	0.0909775	0.0590219	1.87798	0.0603837	0.327045	0.123771	0.0659062	MGI:1915528	Ddx39a	Cst	Cst
ENSMUSG00000005483	21764.6	-0.00947018	0.119811	-0.155639	0.876318	0.981638	-0.0365611	0.23491	MGI:1931874	Dnajb1	Cst	Cst
ENSMUSG00000005493	17.0263	0.013114	0.286124	0.243267	0.807799	0.963487	0.364144	1.49689	MGI:1860077	Msh4	Cst	Cst
ENSMUSG00000005501	2159.22	-0.0279601	0.130357	-0.449998	0.652712	0.923635	-0.118521	0.263381	MGI:2443184	Usp40	Cst	Cst
ENSMUSG00000005505	10888.6	-0.0713147	0.114779	-1.10165	0.270613	0.696147	-0.19005	0.172514	MGI:1914386	Kbtbd4	Cst	Cst
ENSMUSG00000005506	34207.5	-0.0851187	0.075543	-1.52411	0.127482	0.494901	-0.138078	0.0905958	MGI:1342295	Celf1	Cst	Cst
ENSMUSG00000005510	16653.8	0.0512302	0.0724752	0.94624	0.344026	0.759694	0.0875181	0.0924904	MGI:1915599	Ndufs3	Cst	Cst
ENSMUSG00000005514	12102.4	-0.207103	0.133747	-2.54377	0.0109663	0.111435	-0.337874	0.132824	MGI:97744	Por	Cst	Cst
ENSMUSG00000005533	28.7581	-0.0161588	0.340561	-0.330625	0.740928	0.946083	-0.76487	2.31341	MGI:96433	Igf1r	Cst	Cst
ENSMUSG00000005534	508.697	0.0494493	0.187337	0.768331	0.442291	0.829819	0.366112	0.476503	MGI:96575	Insr	Cst	Cst
ENSMUSG00000005540	49363.6	1.45078	0.183269	8.18504	2.72212e-16	7.08892e-14	1.50052	0.183325	MGI:95497	Fcer2a	Strong	Up
ENSMUSG00000005553	290.397	0.0846838	0.310309	1.20761	0.227196	0.648767	1.15144	0.95348	MGI:88113	Atp4a	Cst	Cst
ENSMUSG00000005566	56440.8	-0.00345831	0.0816044	-0.0615467	0.950924	0.994392	-0.00729183	0.118476	MGI:109274	Trim28	Cst	Cst
ENSMUSG00000005575	4913.56	-0.00108785	0.148312	-0.0178811	0.985734	1	-0.0064647	0.361537	MGI:108278	Ube2m	Cst	Cst
ENSMUSG00000005580	39.3556	-19.0199	6.5869	-4.38101	1.18133e-05	0.000453031	-23.0647	5.2647	MGI:108450	Adcy9	DE	Down
ENSMUSG00000005583	100405	-0.137329	0.072538	-2.47269	0.01341	0.127875	-0.189567	0.0766641	MGI:99458	Mef2c	Cst	Cst
ENSMUSG00000005609	8487.44	-0.0354628	0.0765052	-0.642265	0.520701	0.872038	-0.0662642	0.103173	MGI:109345	Ctr9	Cst	Cst
ENSMUSG00000005610	265003	-0.00419482	0.0727652	-0.0779607	0.937859	0.992595	-0.00766884	0.0983679	MGI:109207	Eif4g2	Cst	Cst
ENSMUSG00000005611	120.175	-0.0556824	0.321343	-0.919254	0.357963	0.770489	-1.27509	1.3871	MGI:1338023	Irag1	Cst	Cst
ENSMUSG00000005615	1007.34	0.083565	0.172915	1.18074	0.237704	0.660745	0.380382	0.322154	MGI:88557	Pcyt1a	Cst	Cst
ENSMUSG00000005621	16696.6	-0.278943	0.148528	-2.99544	0.0027405	0.040863	-0.408516	0.136379	MGI:2443541	Zfp592	DE	Down
ENSMUSG00000005625	40914.9	0.225703	0.0682475	4.0628	4.84885e-05	0.00155135	0.262663	0.0646509	MGI:1201670	Psmd4	DE	Up
ENSMUSG00000005628	47.307	-0.0503379	0.28925	-0.823441	0.410258	0.810098	-0.950109	1.15383	MGI:1355285	Tmod4	Cst	Cst
ENSMUSG00000005640	8.66853	-0.0578672	0.650945	-1.0349			-5.1901	5.0151	MGI:1346037	Insrr	Missing	Missing
ENSMUSG00000005656	16161.5	-0.0625923	0.0969947	-1.02495	0.305388	0.727759	-0.141288	0.137849	MGI:1919433	Snx6	Cst	Cst
ENSMUSG00000005667	18359.4	0.0848158	0.113136	1.29197	0.196369	0.610563	0.204868	0.158571	MGI:1338850	Mthfd2	Cst	Cst
ENSMUSG00000005672	32.6082	-16.5071	7.80359	-4.12358			-21.7324	5.27028	MGI:96677	Kit	Missing	Missing
ENSMUSG00000005674	7000.27	0.0414575	0.0849438	0.719975	0.471541	0.847551	0.0863005	0.119866	MGI:3589112	Tomm40l	Cst	Cst
ENSMUSG00000005677	68.2409	-0.401284	0.582019	-2.48919	0.0128035	0.124294	-1.62008	0.650847	MGI:1346307	Nr1i3	Cst	Cst
ENSMUSG00000005681	101.098	-0.0467727	0.239846	-0.748061	0.454424	0.836341	-0.596199	0.796993	MGI:88050	Apoa2	Cst	Cst
ENSMUSG00000005682	10685.7	0.00684011	0.0977163	0.115998	0.907654	0.987628	0.0187508	0.161648	MGI:1918984	Pan2	Cst	Cst
ENSMUSG00000005683	79107.2	-0.0527017	0.053303	-1.16463	0.24417	0.667828	-0.0711754	0.0611144	MGI:88529	Cs	Cst	Cst
ENSMUSG00000005686	346.523	-0.00733493	0.212529	-0.125876	0.89983	0.985568	-0.0971731	0.771977	MGI:1096344	Ampd3	Cst	Cst
ENSMUSG00000005687	16288.4	0.0517065	0.0660547	1.00125	0.316705	0.736162	0.0812499	0.0811483	MGI:1915433	Bcas2	Cst	Cst
ENSMUSG00000005696	71.3572	0.00395585	0.326841	0.0805922	0.935766	0.992085	0.175132	2.17307	MGI:1328352	Sh2d1a	Cst	Cst
ENSMUSG00000005698	22830.2	0.0299684	0.0912293	0.512082	0.608593	0.908913	0.0708296	0.138317	MGI:109447	Ctcf	Cst	Cst
ENSMUSG00000005699	2150.07	0.086212	0.131198	1.25973	0.207768	0.624251	0.249496	0.198055	MGI:1927223	Pard6a	Cst	Cst
ENSMUSG00000005705	88.0146	0.385448	0.630364	2.44636	0.0144305	0.13368	1.89649	0.77523	MGI:892013	Agrp	Cst	Cst
ENSMUSG00000005718	1122.04	-0.0110297	0.109423	-0.183128	0.854698	0.974788	-0.0362145	0.197755	MGI:103239	Tfap4	Cst	Cst
ENSMUSG00000005732	57723.7	0.0723715	0.0652658	1.4067	0.159515	0.556553	0.108425	0.077077	MGI:96269	Ranbp1	Cst	Cst
ENSMUSG00000005763	256.345	0.0867987	0.27867	1.21291	0.225162	0.64576	0.912309	0.752163	MGI:88334	Cd247	Cst	Cst
ENSMUSG00000005774	10289.2	-0.130013	0.107739	-1.91539	0.0554431	0.310923	-0.238286	0.124406	MGI:1858421	Rfx5	Cst	Cst
ENSMUSG00000005779	16767.2	0.178364	0.105571	2.53739	0.0111683	0.113025	0.271408	0.106963	MGI:1098257	Psmb4	Cst	Cst
ENSMUSG00000005802	1333.64	0.0239321	0.165956	0.389944	0.696578	0.934255	0.169174	0.433842	MGI:1345282	Slc30a4	Cst	Cst
ENSMUSG00000005803	52.1993	-0.0915149	0.56234	-1.4526	0.146336	0.531913	-4.11881	2.83548	MGI:1929899	Sqor	Cst	Cst
ENSMUSG00000005804	6563.89	-0.0509523	0.089001	-0.866039	0.386469	0.792608	-0.108787	0.125614	MGI:1927580	Bloc1s6	Cst	Cst
ENSMUSG00000005813	11818.1	0.106762	0.109766	1.59984	0.109634	0.457833	0.221609	0.138519	MGI:1922874	Metap1	Cst	Cst
ENSMUSG00000005823	9707.44	-0.0217873	0.0907173	-0.37431	0.708174	0.937159	-0.0521359	0.139285	MGI:1925558	Gpr108	Cst	Cst
ENSMUSG00000005824	298.627	0.0343824	0.179278	0.553143	0.580166	0.897771	0.266591	0.481956	MGI:1355317	Tnfsf14	Cst	Cst
ENSMUSG00000005846	27515.4	-0.0284772	0.0721354	-0.529846	0.596218	0.904305	-0.0504971	0.0953051	MGI:1913659	Rsl1d1	Cst	Cst
ENSMUSG00000005871	3283.68	0.00927193	0.123886	0.151994	0.879191	0.981843	0.0380798	0.250535	MGI:88039	Apc	Cst	Cst
ENSMUSG00000005873	13074.4	0.0470166	0.0662699	0.909442	0.363117	0.775502	0.0746669	0.0821019	MGI:1270152	Reep5	Cst	Cst
ENSMUSG00000005881	11464.1	-0.092031	0.0931775	-1.49126	0.135892	0.512011	-0.174591	0.117076	MGI:1913616	Ergic3	Cst	Cst
ENSMUSG00000005882	7255.86	-0.0537486	0.0879758	-0.915547	0.359905	0.772737	-0.112039	0.122374	MGI:1929472	Uqcc1	Cst	Cst
ENSMUSG00000005883	93.4459	0.0360739	0.23558	0.595448	0.551544	0.885158	0.49771	0.835859	MGI:1349669	Spo11	Cst	Cst
ENSMUSG00000005886	6370.84	-0.106567	0.114679	-1.57215	0.115917	0.47167	-0.231553	0.147285	MGI:1276533	Ncoa2	Cst	Cst
ENSMUSG00000005893	4627.65	0.052924	0.147006	0.811734	0.416944	0.813798	0.237142	0.292143	MGI:1352466	Nr2c2	Cst	Cst
ENSMUSG00000005897	1043.01	-0.718328	0.200643	-4.61507	3.92957e-06	0.000173241	-0.827604	0.179326	MGI:1352465	Nr2c1	DE	Down
ENSMUSG00000005899	9876.6	0.0109721	0.0925883	0.188186	0.850731	0.974193	0.0275574	0.146437	MGI:1924876	Smpd4	Cst	Cst
ENSMUSG00000005907	1818.88	-0.202482	0.209126	-2.13332	0.0328988	0.22643	-0.515333	0.241564	MGI:1918632	Pex1	Cst	Cst
ENSMUSG00000005936	22988.6	-0.0102983	0.0848997	-0.180872	0.856468	0.97558	-0.0228286	0.126214	MGI:1914239	Kctd20	Cst	Cst
ENSMUSG00000005947	58.9647	0.1291	0.395364	1.5817	0.113719	0.466248	1.66338	1.05164	MGI:1298377	Itgae	Cst	Cst
ENSMUSG00000005949	1227.16	0.236879	0.28412	2.19343	0.0282764	0.206683	0.732737	0.33406	MGI:1932872	Ctns	Cst	Cst
ENSMUSG00000005950	21.9273	-0.00200131	0.325885	-0.0407354	0.967507	0.996949	-0.0880219	2.16082	MGI:2137026	P2rx5	Cst	Cst
ENSMUSG00000005951	375.52	-0.00666355	0.172214	-0.111109	0.91153	0.988451	-0.0547878	0.4931	MGI:1921887	Shpk	Cst	Cst
ENSMUSG00000005958	15.9978	-17.3233	7.43911	-4.19771			-22.1209	5.26975	MGI:104770	Ephb3	Missing	Missing
ENSMUSG00000005968	600.105	-0.10747	0.2573	-1.39375	0.163394	0.563144	-0.762233	0.546895	MGI:109572	Tuft1	Cst	Cst
ENSMUSG00000005973	1516.57	0.0613158	0.137015	0.93043	0.352149	0.765801	0.227623	0.244643	MGI:104559	Rcn1	Cst	Cst
ENSMUSG00000005980	1103.98	0.244579	0.280441	2.23782	0.025233	0.192742	0.717065	0.320431	MGI:103157	Dnase1	Cst	Cst
ENSMUSG00000005981	25100.2	0.0256991	0.0723796	0.477663	0.63289	0.918367	0.0459109	0.0961157	MGI:1915265	Trap1	Cst	Cst
ENSMUSG00000005982	15490.5	0.0788213	0.0666242	1.51259	0.130385	0.501304	0.118255	0.078181	MGI:1922013	Naa60	Cst	Cst
ENSMUSG00000005983	1291.99	0.0372079	0.132794	0.590633	0.554767	0.886047	0.155003	0.262435	MGI:1920511	1700037C18Rik	Cst	Cst
ENSMUSG00000005986	1244.23	0.026868	0.155849	0.433492	0.664658	0.925502	0.163242	0.376575	MGI:1915673	Ankrd13d	Cst	Cst
ENSMUSG00000006005	44504	-0.232183	0.0817277	-3.67943	0.000233756	0.00577835	-0.282009	0.0766446	MGI:1922066	Tpr	DE	Down
ENSMUSG00000006010	2835.62	-0.685975	0.267672	-3.9033	9.4889e-05	0.00274565	-0.869946	0.222874	MGI:2385108	Odr4	DE	Down
ENSMUSG00000006014	48.4539	-0.0436182	0.250771	-0.709757	0.477855	0.850522	-0.637827	0.898655	MGI:1891344	Prg4	Cst	Cst
ENSMUSG00000006019	4146.71	-0.0678326	0.13005	-1.02519	0.305276	0.727759	-0.220893	0.215467	MGI:1918973	Dhx34	Cst	Cst
ENSMUSG00000006021	3793.55	0.00470645	0.0885425	0.0817312	0.93486	0.992033	0.0111195	0.13605	MGI:1890380	Kptn	Cst	Cst
ENSMUSG00000006024	32968.2	0.134588	0.0870497	2.1884	0.0286403	0.207919	0.207534	0.0948336	MGI:104563	Napa	Cst	Cst
ENSMUSG00000006050	9883.2	0.109504	0.0949959	1.73583	0.0825932	0.390772	0.196676	0.113304	MGI:1344414	Sra1	Cst	Cst
ENSMUSG00000006057	17228.9	0.0596123	0.108638	0.948085	0.343086	0.75947	0.15798	0.16663	MGI:107653	Atp5mc1	Cst	Cst
ENSMUSG00000006058	14790	0.0412688	0.0753761	0.750855	0.45274	0.835357	0.0749584	0.0998307	MGI:1343161	Snf8	Cst	Cst
ENSMUSG00000006095	10981.7	-0.0699087	0.0676183	-1.33254	0.182684	0.592199	-0.108055	0.08109	MGI:1913661	Tbcb	Cst	Cst
ENSMUSG00000006127	14062.3	0.029463	0.0988164	0.493501	0.621658	0.914108	0.078273	0.158608	MGI:1194899	Inpp5k	Cst	Cst
ENSMUSG00000006134	11996.6	0.0159608	0.0887511	0.276407	0.782236	0.957581	0.0374101	0.135345	MGI:104686	Crkl	Cst	Cst
ENSMUSG00000006154	1779.37	-0.00772136	0.24086	-0.135721	0.892042	0.984037	-0.137737	1.01486	MGI:1914675	Eps8l1	Cst	Cst
ENSMUSG00000006169	13139.4	0.634773	0.153633	4.98946	6.05477e-07	3.44169e-05	0.714543	0.14321	MGI:2144243	Clint1	DE	Up
ENSMUSG00000006179	741.716	-0.0147788	0.13884	-0.240731	0.809764	0.963858	-0.0747206	0.310391	MGI:1859181	Prss16	Cst	Cst
ENSMUSG00000006191	3856.99	-0.0894256	0.135264	-1.29044	0.196897	0.611028	-0.263881	0.204489	MGI:1921765	Cdkal1	Cst	Cst
ENSMUSG00000006205	13.0759	17.1426	7.27325	4.20154	2.65104e-05	0.000914832	21.7107	5.16731	MGI:1929076	Htra1	DE	Up
ENSMUSG00000006215	6418.37	-0.0273159	0.0969905	-0.460166	0.645397	0.922245	-0.0710606	0.154424	MGI:107410	Zbtb17	Cst	Cst
ENSMUSG00000006219	104.416	0.15056	0.568037	1.81636	0.0693156	0.354022	3.27364	1.80231	MGI:1921452	Fblim1	Cst	Cst
ENSMUSG00000006235	51.6534	0	0.482318	0	1	1	0	5.207	MGI:95408	Epor	Cst	Cst
ENSMUSG00000006241	11.3609	0.0448327	0.403612	0.871402	0.383534	0.789767	2.28682	2.62429	MGI:1914369	Ccdc159	Cst	Cst
ENSMUSG00000006262	3355.5	-0.068372	0.11496	-1.06005	0.28912	0.713488	-0.18589	0.175358	MGI:1915723	Mob1b	Cst	Cst
ENSMUSG00000006273	15441.3	0.0585632	0.0870438	0.998303	0.318133	0.737269	0.118495	0.118696	MGI:109618	Atp6v1b2	Cst	Cst
ENSMUSG00000006276	9112.23	-0.184883	0.119427	-2.45646	0.0140313	0.131428	-0.298663	0.121583	MGI:104582	Eps15l1	Cst	Cst
ENSMUSG00000006281	5303.34	-0.00251257	0.0980565	-0.0426011	0.96602	0.996949	-0.00694343	0.162987	MGI:109573	Tep1	Cst	Cst
ENSMUSG00000006288	13216.7	-0.0648139	0.0826003	-1.12367	0.261154	0.68645	-0.121324	0.107972	MGI:2683584	Ttc5	Cst	Cst
ENSMUSG00000006289	12579.7	0.0985037	0.063183	1.94589	0.0516675	0.297314	0.137303	0.0705601	MGI:1913496	Osgep	Cst	Cst
ENSMUSG00000006299	22582.5	-0.0704746	0.0679844	-1.3392	0.180504	0.589296	-0.109249	0.0815776	MGI:107809	Aamp	Cst	Cst
ENSMUSG00000006301	2501.45	0.126337	0.1539	1.65281	0.0983696	0.431301	0.342972	0.207508	MGI:1916910	Tmbim1	Cst	Cst
ENSMUSG00000006304	207978	-0.0590453	0.0417095	-1.5672	0.117067	0.474617	-0.0709054	0.0452433	MGI:1923959	Arpc2	Cst	Cst
ENSMUSG00000006307	4376.36	0.0768689	0.115161	1.1774	0.239035	0.662067	0.198925	0.168952	MGI:109565	Kmt2b	Cst	Cst
ENSMUSG00000006310	1413.46	-0.00827141	0.13916	-0.135288	0.892384	0.984037	-0.0426948	0.315584	MGI:1891838	Zbtb32	Cst	Cst
ENSMUSG00000006313	67.1889	0.0581348	0.314324	0.940789	0.346813	0.761941	1.20915	1.28525	MGI:98911	Upk1a	Cst	Cst
ENSMUSG00000006315	6359.37	0.0525035	0.0919347	0.881946	0.377806	0.785987	0.115935	0.131453	MGI:1915011	Tmem147	Cst	Cst
ENSMUSG00000006333	133781	0.00965465	0.087024	0.168359	0.866301	0.978153	0.022172	0.131694	MGI:1924096	Rps9	Cst	Cst
ENSMUSG00000006335	2285.98	-0.12776	0.107178	-1.89064	0.0586728	0.32128	-0.235376	0.124496	MGI:1916964	Tfpt	Cst	Cst
ENSMUSG00000006342	26.2319	-0.0257652	0.425945	-0.559998	0.57548	0.896332	-2.0139	3.59626	MGI:1918983	Susd2	Cst	Cst
ENSMUSG00000006344	18.3186	-0.107454	0.725699	-1.55697	0.119479	0.479799	-5.57581	3.5812	MGI:1346063	Ggt5	Cst	Cst
ENSMUSG00000006345	15.3294	0.010448	0.44601	0.237066	0.812606	0.964431	1.04926	4.42603	MGI:95706	Ggt1	Cst	Cst
ENSMUSG00000006356	940.676	-0.0409646	0.154024	-0.643685	0.519779	0.871895	-0.220457	0.342491	MGI:1915587	Crip2	Cst	Cst
ENSMUSG00000006360	53807.3	-0.393586	0.0632019	-6.65434	2.8457e-11	3.77114e-09	-0.413144	0.0620864	MGI:88501	Crip1	DE	Down
ENSMUSG00000006362	8642.68	0.252757	0.204537	2.47037	0.0134973	0.128087	0.508879	0.205993	MGI:1338013	Cbfa2t3	Cst	Cst
ENSMUSG00000006373	6522.26	0.0765951	0.0998479	1.2259	0.220237	0.639769	0.1673	0.136471	MGI:1858305	Pgrmc1	Cst	Cst
ENSMUSG00000006378	8484.05	0.156063	0.103256	2.28955	0.0220476	0.17591	0.251049	0.10965			Missing	Missing
ENSMUSG00000006389	7.33014	-0.0542016	0.654364	-0.977301			-5.1586	5.27841	MGI:97076	Mpl	Missing	Missing
ENSMUSG00000006390	18304	0.0278358	0.0692278	0.528009	0.597493	0.904763	0.0473434	0.0896639	MGI:1858959	Elovl1	Cst	Cst
ENSMUSG00000006392	13850.5	-0.0804868	0.0696288	-1.50644	0.131955	0.504399	-0.124186	0.0824369	MGI:1915269	Med8	Cst	Cst
ENSMUSG00000006395	347.851	-0.0765823	0.154017	-1.1108	0.266655	0.691889	-0.304924	0.274509	MGI:1915430	Hyi	Cst	Cst
ENSMUSG00000006398	64235.7	0.0484237	0.0876494	0.828686	0.407282	0.808022	0.10241	0.123581	MGI:1859866	Cdc20	Cst	Cst
ENSMUSG00000006411	60.059	0.0468864	0.321612	0.809612	0.418163	0.814506	1.23467	1.52501	MGI:1918990	Nectin4	Cst	Cst
ENSMUSG00000006412	3518.12	-0.0239927	0.0815681	-0.425531	0.67045	0.927792	-0.0494834	0.116286	MGI:1276111	Pfdn2	Cst	Cst
ENSMUSG00000006418	32728.8	0.100051	0.0922709	1.61799	0.105664	0.448431	0.182055	0.112519	MGI:1933159	Rnf114	Cst	Cst
ENSMUSG00000006423	6688.44	0.0325256	0.0859677	0.565044	0.572044	0.894234	0.0704684	0.124713	MGI:1924894	Steep1	Cst	Cst
ENSMUSG00000006435	147.447	-0.299672	0.709108	-2.29625	0.0216617	0.174258	-2.86766	1.24884	MGI:1334263	Neurl1a	Cst	Cst
ENSMUSG00000006442	17130.5	0.0335786	0.102443	0.556206	0.57807	0.896931	0.0927792	0.166807	MGI:102690	Srm	Cst	Cst
ENSMUSG00000006445	33.8667	0.0176192	0.401037	0.390092	0.696469	0.934255	1.3314	3.41305	MGI:95278	Epha2	Cst	Cst
ENSMUSG00000006456	21813.2	-0.146063	0.0944907	-2.2588	0.0238959	0.186212	-0.228985	0.101375	MGI:1929092	Rbm14	Cst	Cst
ENSMUSG00000006457	41.1166	-0.0126135	0.489629	-0.278785			-1.43214	5.13708	MGI:99678	Actn3	Missing	Missing
ENSMUSG00000006463	2294.82	-0.193981	0.215795	-2.06127	0.0392773	0.251485	-0.536157	0.26011	MGI:1917855	Zdhhc24	Cst	Cst
ENSMUSG00000006464	160.227	0.106428	0.360748	1.41496	0.157082	0.552103	1.50249	1.06186	MGI:1277215	Bbs1	Cst	Cst
ENSMUSG00000006471	6017.39	0.0209246	0.108019	0.346349	0.729081	0.942645	0.0656892	0.189662			Missing	Missing
ENSMUSG00000006476	1670.24	0.0653185	0.143544	0.978061	0.328044	0.746584	0.253934	0.25963	MGI:1861755	Nsmf	Cst	Cst
ENSMUSG00000006494	3792.42	-0.0806828	0.139685	-1.17587	0.239646	0.662597	-0.266057	0.226264	MGI:1926119	Pdk1	Cst	Cst
ENSMUSG00000006498	80997.9	0.0743909	0.0537597	1.63492	0.102066	0.441544	0.0985912	0.0603035	MGI:97791	Ptbp1	Cst	Cst
ENSMUSG00000006517	5349.34	0.187178	0.139268	2.313	0.0207228	0.169754	0.336991	0.145694	MGI:2179327	Mvd	Cst	Cst
ENSMUSG00000006519	38610	0.0622196	0.0843147	1.07127	0.284048	0.709317	0.120029	0.112043	MGI:1316658	Cyba	Cst	Cst
ENSMUSG00000006526	4938.57	-0.00342042	0.0963307	-0.0582064	0.953584	0.995216	-0.00918771	0.157847	MGI:1921500	Stimate	Cst	Cst
ENSMUSG00000006527	7004.16	0.011781	0.0923378	0.202154	0.839797	0.972547	0.0294393	0.145628	MGI:1859609	Sfmbt1	Cst	Cst
ENSMUSG00000006538	12.2251	0.0302702	0.420755	0.643733	0.519749	0.871895	2.15827	3.35274	MGI:96533	Ihh	Cst	Cst
ENSMUSG00000006542	15.2941	-0.0682912	0.577375	-1.20995	0.226297	0.647355	-4.49596	3.71581	MGI:1891343	Prkag3	Cst	Cst
ENSMUSG00000006567	179.771	-0.0928899	0.402851	-1.35995	0.173845	0.579455	-2.08602	1.53389	MGI:103297	Atp7b	Cst	Cst
ENSMUSG00000006574	276.967	-9.52859	1.62011	-6.03426	1.59691e-09	1.55497e-07	-9.6922	1.60619	MGI:109393	Slc4a1	DE	Down
ENSMUSG00000006575	87.2617	0.0143428	0.223273	0.246362	0.805402	0.963095	0.207649	0.842859	MGI:1858752	Rundc3a	Cst	Cst
ENSMUSG00000006576	537.197	-0.249209	0.349539	-2.17235	0.0298292	0.2133	-0.944026	0.434564	MGI:109350	Slc4a3	Cst	Cst
ENSMUSG00000006585	15464.3	-0.0765774	0.0650127	-1.49094	0.135977	0.512061	-0.113467	0.0761042	MGI:1914427	Cdt1	Cst	Cst
ENSMUSG00000006587	17.7457	0.0154826	0.362458	0.330267	0.741198	0.946083	0.901354	2.72917	MGI:1353563	Snai3	Cst	Cst
ENSMUSG00000006589	11400.9	0.0773458	0.111975	1.19325	0.23277	0.655705	0.192653	0.161452	MGI:88061	Aprt	Cst	Cst
ENSMUSG00000006599	10499.7	0.0997913	0.110046	1.50595	0.132079	0.504785	0.215212	0.142908	MGI:1277216	Gtf2h1	Cst	Cst
ENSMUSG00000006611	144.625	-0.430874	1.23527	-2.56197	0.0104081	0.10714	-5.20232	2.03059	MGI:109191	Hfe	Cst	Cst
ENSMUSG00000006638	499.531	-0.0264175	0.163341	-0.428067	0.668602	0.92721	-0.177785	0.41532	MGI:1931013	Abhd1	Cst	Cst
ENSMUSG00000006641	810.286	-0.0567736	0.195064	-0.865631	0.386692	0.792638	-0.422726	0.488344	MGI:2660847	Slc5a6	Cst	Cst
ENSMUSG00000006651	61.5357	-0.0401071	0.389411	-0.789818	0.429634	0.821698	-2.02604	2.56519	MGI:88046	Aplp1	Cst	Cst
ENSMUSG00000006673	20630.1	0.00124404	0.0713457	0.0233212	0.981394	0.999989	0.00222529	0.0954195	MGI:1916482	Qrich1	Cst	Cst
ENSMUSG00000006675	415.865	0.0360596	0.166177	0.57443	0.565677	0.891611	0.23519	0.409431	MGI:1921693	P4htm	Cst	Cst
ENSMUSG00000006676	18047.3	-0.269988	0.11689	-3.31733	0.000908829	0.0174714	-0.354702	0.106924	MGI:1918722	Usp19	DE	Down
ENSMUSG00000006678	21752.7	0.152801	0.148021	1.93444	0.0530589	0.302445	0.33931	0.175405	MGI:99660	Pola1	Cst	Cst
ENSMUSG00000006699	119375	-0.00173234	0.0618858	-0.0348926	0.972165	0.998606	-0.00269152	0.0771372	MGI:106211	Cdc42	Cst	Cst
ENSMUSG00000006705	10344.6	0.0504137	0.0983023	0.831375	0.405762	0.80731	0.122339	0.147153	MGI:1201409	Pknox1	Cst	Cst
ENSMUSG00000006711	14.8084	20.4378	3.04741	6.87839	6.05335e-12	8.9782e-10	21.4952	3.12504	MGI:3036268	D130043K22Rik	DE	Up
ENSMUSG00000006715	20723.3	0.00660621	0.0738082	0.12203	0.902875	0.986417	0.0122685	0.100537	MGI:1927344	Gmnn	Cst	Cst
ENSMUSG00000006717	3395.79	0.0931735	0.101214	1.45996	0.144301	0.528672	0.190578	0.130537	MGI:1914084	Acot13	Cst	Cst
ENSMUSG00000006720	128.89	0.0554997	0.2888	0.887361	0.374885	0.783914	0.969847	1.09296	MGI:1922244	Zfp184	Cst	Cst
ENSMUSG00000006724	3.50735	0.00689902	0.496831	0.15233	0.878927		0.822277	5.39799	MGI:1098274	Cyp27b1	Missing	Missing
ENSMUSG00000006728	57360.4	0.104568	0.0691637	1.95405	0.0506951	0.293257	0.151727	0.0776473	MGI:88357	Cdk4	Cst	Cst
ENSMUSG00000006731	22901.4	0.121533	0.0839012	2.02928	0.0424297	0.263448	0.190496	0.0938734	MGI:1342057	B4galnt1	Cst	Cst
ENSMUSG00000006732	2826.43	-0.0209054	0.10877	-0.345643	0.729611	0.94271	-0.0663875	0.19207	MGI:1339986	Mettl1	Cst	Cst
ENSMUSG00000006736	3599.8	0.00804406	0.124138	0.13191	0.895055	0.984373	0.0332285	0.251903	MGI:1914375	Tspan31	Cst	Cst
ENSMUSG00000006740	33937.4	0.0835922	0.0660566	1.61083	0.107217	0.451784	0.123428	0.0766236	MGI:1098268	Kif5b	Cst	Cst
ENSMUSG00000006763	8435.38	0.0547139	0.0853952	0.941515	0.346441	0.761871	0.109836	0.116659	MGI:1926185	Saal1	Cst	Cst
ENSMUSG00000006782	136383	-0.0925966	0.0972931	-1.47389	0.140511	0.521439	-0.182614	0.123899	MGI:88437	Cnp	Cst	Cst
ENSMUSG00000006784	96.5806	-0.0659092	0.305238	-1.01929	0.308065	0.730724	-1.13222	1.1108	MGI:1921657	Odad4	Cst	Cst
ENSMUSG00000006800	167.715	-0.00350053	0.159811	-0.0579124	0.953818	0.995216	-0.0244514	0.422213	MGI:1919293	Sulf2	Cst	Cst
ENSMUSG00000006818	13497.4	0.0478741	0.0758519	0.866866	0.386015	0.792265	0.0862249	0.0994673	MGI:98352	Sod2	Cst	Cst
ENSMUSG00000006850	4285.93	0.0542192	0.0956327	0.898357	0.368995	0.780531	0.124865	0.138993	MGI:1919233	Tmco6	Cst	Cst
ENSMUSG00000006906	4801.49	0.0104273	0.10558	0.174136	0.861758	0.976851	0.0322713	0.185322	MGI:1917777	Stambp	Cst	Cst
ENSMUSG00000006920	6163.6	-0.0358988	0.10535	-0.589919	0.555245	0.886167	-0.102506	0.173763	MGI:1097695	Ezh1	Cst	Cst
ENSMUSG00000006930	254.053	0.0732952	0.263589	1.07424	0.282716	0.708062	0.818059	0.761525	MGI:1261831	Hap1	Cst	Cst
ENSMUSG00000006932	20267.3	0.00228983	0.0821166	0.0406699	0.967559	0.996949	0.00487016	0.119749	MGI:88276	Ctnnb1	Cst	Cst
ENSMUSG00000006941	16616.4	0.0512093	0.0608407	1.03945	0.298597	0.72247	0.0755239	0.0726578	MGI:1916219	Eif1b	Cst	Cst
ENSMUSG00000006998	47785.7	-0.052843	0.06751	-1.01118	0.31193	0.733434	-0.0844017	0.0834683	MGI:1096584	Psmd2	Cst	Cst
ENSMUSG00000007021	50.3603	-0.0105733	0.307851	-0.205185	0.837427	0.97136	-0.373649	1.82103	MGI:1341881	Syngr3	Cst	Cst
ENSMUSG00000007029	97886.6	0.155974	0.0603834	3.14981	0.00163378	0.0276691	0.192531	0.0611246	MGI:90675	Vars1	DE	Up
ENSMUSG00000007030	209.36	0.0563647	0.166457	0.855839	0.392087	0.797491	0.309428	0.36155	MGI:1306798	Vwa7	Cst	Cst
ENSMUSG00000007033	63.9582	-0.0353714	0.295056	-0.620765	0.534755	0.878999	-0.862639	1.38964	MGI:96231	Hspa1l	Cst	Cst
ENSMUSG00000007034	36.0022	-0.0118316	0.329413	-0.239454	0.810754	0.964004	-0.51893	2.16714	MGI:1917379	Slc44a4	Cst	Cst
ENSMUSG00000007035	1280.95	-0.0143009	0.118003	-0.234838	0.814335	0.964965	-0.0531894	0.226495	MGI:1329021	Msh5	Cst	Cst
ENSMUSG00000007036	9205.52	-1.10497e-05	0.0789091	-0.000198948	0.999841	1	-2.23041e-05	0.11211	MGI:99476	Abhd16a	Cst	Cst
ENSMUSG00000007038	12931	0.492507	0.100675	5.48399	4.1584e-08	3.12522e-06	0.537395	0.0979935	MGI:97305	Neu1	DE	Up
ENSMUSG00000007039	5509.52	0.0115185	0.0836427	0.203196	0.838982	0.972005	0.0249864	0.122967	MGI:1859016	Ddah2	Cst	Cst
ENSMUSG00000007041	153749	-0.0259389	0.0475365	-0.621464	0.534295	0.878833	-0.0334676	0.0538528	MGI:2148924	Clic1	Cst	Cst
ENSMUSG00000007050	15612.5	0.00695696	0.0624923	0.139356	0.889169	0.983545	0.0108938	0.0781723	MGI:90676	Lsm2	Cst	Cst
ENSMUSG00000007080	11075.9	0.0489102	0.106358	0.791589	0.428601	0.821124	0.133224	0.168299	MGI:1196391	Pole	Cst	Cst
ENSMUSG00000007097	3.46198	-0.0752551	0.361829	-1.16921	0.242321		-1.71371	1.46571	MGI:88106	Atp1a2	Missing	Missing
ENSMUSG00000007122	3.91021	0.00119633	0.479143	0.0268399	0.978587		0.138203	5.14914	MGI:1309468	Casq1	Missing	Missing
ENSMUSG00000007207	146.381	-0.00726397	0.233754	-0.126852	0.899058	0.985568	-0.120536	0.950213	MGI:109355	Stx1a	Cst	Cst
ENSMUSG00000007216	2282.48	0.27017	0.201238	2.5896	0.00960872	0.101079	0.506558	0.195612	MGI:2683557	Zfp775	Cst	Cst
ENSMUSG00000007338	12128.2	0.0122369	0.0677892	0.23485	0.814325	0.964965	0.0206586	0.0879652	MGI:108180	Mrpl49	Cst	Cst
ENSMUSG00000007379	109.608	-0.0168316	0.308707	-0.322578	0.747015	0.94781	-0.57488	1.78214	MGI:3036254	Dennd2c	Cst	Cst
ENSMUSG00000007411	13156	0.0318657	0.117464	0.51591	0.605918	0.907944	0.110286	0.21377	MGI:1341865	Mark3	Cst	Cst
ENSMUSG00000007415	11532.6	-0.0259369	0.109086	-0.427067	0.66933	0.927332	-0.0813945	0.190589	MGI:1914460	Gatad1	Cst	Cst
ENSMUSG00000007458	25996	-0.0464022	0.072755	-0.856585	0.391674	0.797304	-0.0803985	0.0938593	MGI:96904	M6pr	Cst	Cst
ENSMUSG00000007476	3134.66	0.00992576	0.1016	0.166918	0.867435	0.978751	0.0288637	0.172922	MGI:2652847	Lrrc8a	Cst	Cst
ENSMUSG00000007480	7.67286	-0.0524282	0.615127	-0.973314	0.330397		-4.7653	4.89595	MGI:99420	Mc5r	Missing	Missing
ENSMUSG00000007564	63829.4	0.0628	0.0548441	1.36138	0.173395	0.578788	0.0853136	0.0626672	MGI:1926334	Ppp2r1a	Cst	Cst
ENSMUSG00000007570	2605.05	0.0438846	0.109218	0.710007	0.4777	0.850522	0.127477	0.179543	MGI:1920025	Fance	Cst	Cst
ENSMUSG00000007589	18082.1	-0.0232337	0.0689416	-0.44185	0.658598	0.924726	-0.0395573	0.0895266	MGI:107246	Tinf2	Cst	Cst
ENSMUSG00000007591	192.189	0.00312371	0.169434	0.0520456	0.958492	0.996058	0.0248788	0.47802	MGI:1918349	Tssk4	Cst	Cst
ENSMUSG00000007594	23.7102	-0.010114	0.390365	-0.226678	0.820674	0.966461	-0.763366	3.36762	MGI:2679531	Hapln4	Cst	Cst
ENSMUSG00000007603	7991.2	-0.0515766	0.0850971	-0.890274	0.373319	0.783449	-0.104223	0.117069	MGI:2147092	Dus3l	Cst	Cst
ENSMUSG00000007610	3642.85	0.0428743	0.0994872	0.709505	0.478011	0.850535	0.109292	0.15404	MGI:1917609	Gtpbp3	Cst	Cst
ENSMUSG00000007613	11180.2	1.19428	0.178543	7.07209	1.52616e-12	2.58939e-10	1.24241	0.175678	MGI:98728	Tgfbr1	Strong	Up
ENSMUSG00000007617	1338.71	0.0167923	0.153163	0.274247	0.783895	0.957623	0.103405	0.377052	MGI:1347345	Homer1	Cst	Cst
ENSMUSG00000007646	3019.77	0.0218198	0.117347	0.356687	0.721326	0.940267	0.0785813	0.220309	MGI:2150020	Rad51c	Cst	Cst
ENSMUSG00000007656	16486.2	0.0751436	0.0630341	1.49026	0.136155	0.512405	0.109329	0.0733622	MGI:1891691	Arpp19	Cst	Cst
ENSMUSG00000007659	4778.99	-0.0485369	0.104678	-0.788847	0.430202	0.822082	-0.129494	0.164156	MGI:88139	Bcl2l1	Cst	Cst
ENSMUSG00000007670	19210.9	-0.0053612	0.12036	-0.088186	0.929729	0.991516	-0.0209848	0.237961	MGI:1336214	Khsrp	Cst	Cst
ENSMUSG00000007721	11685.3	-0.0276941	0.0761326	-0.503594	0.614546	0.912031	-0.0521976	0.10365	MGI:1916403	Ccdc124	Cst	Cst
ENSMUSG00000007739	69191.3	-0.0448158	0.0633696	-0.88876	0.374132	0.783754	-0.0687962	0.077407	MGI:104689	Cct4	Cst	Cst
ENSMUSG00000007777	2967.31	-0.141459	0.156278	-1.79401	0.072811	0.364316	-0.35592	0.198393	MGI:1913300	Trappc2b	Cst	Cst
ENSMUSG00000007783	35.9908	-0.153798	0.672247	-1.86429	0.0622815	0.332742	-4.28482	2.29837	MGI:2446526	Cpt1c	Cst	Cst
ENSMUSG00000007812	6815.75	-0.154556	0.157677	-1.91217	0.0558544	0.312495	-0.364502	0.190622	MGI:1919861	Zfp655	Cst	Cst
ENSMUSG00000007815	130532	0.0234529	0.055115	0.506802	0.612294	0.910856	0.0330688	0.06525	MGI:1096342	Rhoa	Cst	Cst
ENSMUSG00000007817	8307.43	-0.734461	0.124157	-6.59822	4.1612e-11	5.41827e-09	-0.779972	0.118209	MGI:3040693	Zmiz1	DE	Down
ENSMUSG00000007827	7226.33	-0.56318	0.201676	-3.97215	7.12264e-05	0.00216737	-0.70231	0.176809	MGI:1917887	Ankrd26	DE	Down
ENSMUSG00000007833	12030.9	0.0157679	0.0940457	0.269051	0.78789	0.958396	0.0402606	0.149639	MGI:1916998	Aldh16a1	Cst	Cst
ENSMUSG00000007836	24008.6	0.0456299	0.142469	0.711143	0.476996	0.850522	0.204223	0.287176	MGI:1924384	Hnrnpa0	Cst	Cst
ENSMUSG00000007837	283.027	-0.0473288	0.175045	-0.736631	0.461347	0.841188	-0.311854	0.423352	MGI:1929596	Prrg2	Cst	Cst
ENSMUSG00000007850	23731.5	0.0260846	0.109575	0.429127	0.667831	0.926823	0.0824141	0.19205	MGI:1891925	Hnrnph1	Cst	Cst
ENSMUSG00000007867	143.828	0.0232983	0.229833	0.395877	0.692196	0.932757	0.341143	0.861742	MGI:1923661	Ift43	Cst	Cst
ENSMUSG00000007872	43748.6	-0.4851	0.0914046	-5.8348	5.38549e-09	4.74856e-07	-0.522705	0.089584	MGI:96398	Id3	DE	Down
ENSMUSG00000007877	8.35042	0.0113738	0.4251	0.258297	0.796177	0.960629	1.03773	4.01757	MGI:1330233	Tcap	Cst	Cst
ENSMUSG00000007880	16055.8	0.0186461	0.0801167	0.333244	0.73895	0.945985	0.0378994	0.113729	MGI:1935147	Arid1a	Cst	Cst
ENSMUSG00000007888	16.1048	-0.000998971	0.30379	-0.01941	0.984514	1	-0.034802	1.793	MGI:1340030	Crlf1	Cst	Cst
ENSMUSG00000007891	12194.5	-0.394112	0.278219	-2.90051	0.00372552	0.0514725	-0.710757	0.245045	MGI:88562	Ctsd	Cst	Cst
ENSMUSG00000007892	68390.5	0.0773579	0.127912	1.15398	0.248508	0.673606	0.229841	0.199172	MGI:1927099	Rplp1	Cst	Cst
ENSMUSG00000007908	26.6544	0.70233	1.98338	2.74435	0.00606313	0.073281	7.10366	2.58847	MGI:2446108	Hmgcll1	Cst	Cst
ENSMUSG00000007950	5572.4	0.344142	0.178041	3.15393	0.00161085	0.0273723	0.501524	0.159015	MGI:1918946	Abhd8	DE	Up
ENSMUSG00000007987	13224.3	-0.0135343	0.0871092	-0.235767	0.813613	0.964774	-0.0309947	0.131463	MGI:1914536	Ift22	Cst	Cst
ENSMUSG00000007989	28.3602	-0.05178	0.391472	-0.954007	0.34008	0.757303	-2.16858	2.27313	MGI:108476	Fzd3	Cst	Cst
ENSMUSG00000008028	20.4734	-0.0471225	0.328585	-0.820552	0.411902	0.810741	-1.31322	1.60041	MGI:1916599	1700008O03Rik	Cst	Cst
ENSMUSG00000008035	12692.7	0.122667	0.0864692	2.01544	0.0438588	0.269155	0.195545	0.0970238	MGI:1915291	Mid1ip1	Cst	Cst
ENSMUSG00000008036	15101.3	0.100558	0.0762446	1.78196	0.0747558	0.369751	0.157166	0.0881983	MGI:2141861	Ap2s1	Cst	Cst
ENSMUSG00000008090	60.2026	0.0530426	0.372961	0.949011	0.342615	0.75928	1.91121	2.0139	MGI:2150920	Fgfrl1	Cst	Cst
ENSMUSG00000008129	116.358	-0.0155297	0.242989	-0.270893	0.786474	0.958396	-0.273742	1.01052	MGI:1921916	Brme1	Cst	Cst
ENSMUSG00000008136	3.32414	-0.00612049	0.481798	-0.136814	0.891177		-0.70463	5.15026	MGI:1338762	Fhl2	Missing	Missing
ENSMUSG00000008140	18228.2	0.0758076	0.082184	1.30951	0.190363	0.603285	0.136067	0.103907	MGI:1916933	Emc10	Cst	Cst
ENSMUSG00000008153	17.858	0	0.452476	0	1	1	0	4.66898	MGI:2178323	Clstn3	Cst	Cst
ENSMUSG00000008167	920.22	-0.0845671	0.196204	-1.18597	0.235633	0.658172	-0.475389	0.400843	MGI:1915878	Fbxw9	Cst	Cst
ENSMUSG00000008193	173839	0.0764164	0.0745754	1.38135	0.167172	0.568578	0.125701	0.0909992	MGI:892986	Spib	Cst	Cst
ENSMUSG00000008200	15696.9	-0.0470028	0.0842989	-0.816148	0.414415	0.812604	-0.0953377	0.116814	MGI:1860513	Fnbp4	Cst	Cst
ENSMUSG00000008206	2532.92	0.152184	0.204006	1.78212	0.0747304	0.369707	0.506617	0.284278	MGI:1914510	Cers4	Cst	Cst
ENSMUSG00000008226	1964.32	-0.0906484	0.170913	-1.2588	0.208101	0.624472	-0.379157	0.301204	MGI:1921866	Scrn3	Cst	Cst
ENSMUSG00000008301	10232.9	-0.0719295	0.0781886	-1.27312	0.202975	0.619154	-0.124875	0.0980857	MGI:1891839	Phax	Cst	Cst
ENSMUSG00000008305	3568	0.901504	0.286315	4.32286	1.54016e-05	0.000571085	1.05786	0.244713	MGI:104636	Tle1	DE	Up
ENSMUSG00000008307	13.8179	-9.47334e-07	0.23049	-1.65398e-05	0.999987	1	-1.53413e-05	0.92754	MGI:1924286	1700109H08Rik	Cst	Cst
ENSMUSG00000008318	888.924	-0.0857569	0.219542	-1.19663	0.231453	0.653671	-0.581557	0.485998	MGI:2443373	Relt	Cst	Cst
ENSMUSG00000008333	15192.4	0.00282556	0.0699535	0.0534423	0.95738	0.995945	0.00494561	0.0925411	MGI:104805	Snrpb2	Cst	Cst
ENSMUSG00000008348	183954	-0.0972792	0.0856845	-1.62937	0.103236	0.44386	-0.167984	0.103098	MGI:98889	Ubc	Cst	Cst
ENSMUSG00000008373	15088.3	0.00829607	0.0823433	0.147151	0.883013	0.982363	0.0176649	0.120046	MGI:1916238	Prpf31	Cst	Cst
ENSMUSG00000008384	3374.77	0.101871	0.129735	1.45475	0.145739	0.530728	0.261719	0.179907	MGI:1913438	Sertad1	Cst	Cst
ENSMUSG00000008393	9171.5	0.00263044	0.08613	0.0460396	0.963279	0.996852	0.00597661	0.129815	MGI:1196368	Carhsp1	Cst	Cst
ENSMUSG00000008398	6329.68	0.0530811	0.0906519	0.895378	0.370585	0.781306	0.114956	0.128388	MGI:101762	Elk3	Cst	Cst
ENSMUSG00000008429	8618.83	0.0562546	0.0975693	0.92481	0.355065	0.768164	0.131682	0.142388	MGI:1915393	Herpud2	Cst	Cst
ENSMUSG00000008435	2254.11	0.00643185	0.117322	0.106021	0.915565	0.990441	0.0240084	0.226449	MGI:1918732	Rdh13	Cst	Cst
ENSMUSG00000008438	15.5715	-0.135873	0.806292	-1.73867	0.082092	0.389562	-5.83198	3.35427	MGI:1861229	Adam21	Cst	Cst
ENSMUSG00000008450	11493.1	0.112498	0.0745551	2.0096	0.0444734	0.271175	0.167637	0.0834179	MGI:1915301	Nutf2	Cst	Cst
ENSMUSG00000008461	112.636	-0.0921814	0.456989	-1.41067	0.158342	0.554732	-2.81129	1.99288	MGI:109375	Fut1	Cst	Cst
ENSMUSG00000008475	83302.1	-0.0111729	0.0580573	-0.233646	0.815259	0.965244	-0.0164437	0.0703784	MGI:1915021	Arpc5	Cst	Cst
ENSMUSG00000008482	9.98233	-0.0205723	0.363633	-0.431748	0.665925	0.926281	-1.14543	2.65301	MGI:1914754	Rnf151	Cst	Cst
ENSMUSG00000008496	17936.2	-0.124152	0.0988482	-1.91046	0.0560746	0.312958	-0.217293	0.113739	MGI:101897	Pou2f2	Cst	Cst
ENSMUSG00000008540	52.7255	-0.069408	0.384969	-1.142	0.253455	0.677859	-2.04791	1.79327	MGI:1913850	Mgst1	Cst	Cst
ENSMUSG00000008575	10.8748	0.0032218	0.320764	0.0648185	0.948319	0.993926	0.134044	2.06799	MGI:103188	Nfib	Cst	Cst
ENSMUSG00000008601	119.928	-0.0187202	0.256004	-0.329111	0.742072	0.9468	-0.368816	1.12064	MGI:1858203	Rab25	Cst	Cst
ENSMUSG00000008604	9582.35	-0.0118117	0.101547	-0.198538	0.842624	0.973	-0.0342251	0.172385	MGI:2150152	Ubqln4	Cst	Cst
ENSMUSG00000008668	100090	0.0162458	0.0716502	0.303712	0.761348	0.952618	0.0289984	0.0954802	MGI:98146	Rps18	Cst	Cst
ENSMUSG00000008682	97923.6	0.0823127	0.110544	1.26673	0.205253	0.621214	0.196193	0.154881	MGI:105943	Rpl10	Cst	Cst
ENSMUSG00000008683	66084.8	0.032181	0.0969854	0.540431	0.5889	0.901152	0.0824168	0.152502	MGI:2389091	Rps15a	Cst	Cst
ENSMUSG00000008690	44315.5	0.116419	0.0674008	2.20386	0.0275345	0.203653	0.162071	0.0735395	MGI:1289164	Ncaph2	Cst	Cst
ENSMUSG00000008730	12073	-0.0475004	0.0850761	-0.821844	0.411166	0.810429	-0.0972405	0.11832	MGI:1314873	Hipk1	Cst	Cst
ENSMUSG00000008763	7094.66	0.0519782	0.108676	0.834134	0.404206	0.806292	0.143685	0.172256	MGI:104676	Man1a2	Cst	Cst
ENSMUSG00000008822	2807.53	0.0213166	0.0788508	0.382951	0.701756	0.935219	0.0423125	0.110491	MGI:1913454	Acyp1	Cst	Cst
ENSMUSG00000008843	104.736	0.00203566	0.322804	0.0411598	0.967169	0.996949	0.086686	2.10609	MGI:1913102	Cldn13	Cst	Cst
ENSMUSG00000008845	15.9393	-0.0335451	0.39343	-0.687796	0.491582	0.856239	-1.93793	2.81759	MGI:2135946	Cd163	Cst	Cst
ENSMUSG00000008855	4264.75	0.0106987	0.113669	0.17674	0.859712	0.976182	0.0375303	0.212347	MGI:1333784	Hdac5	Cst	Cst
ENSMUSG00000008859	11466.7	-0.0900277	0.0696945	-1.68048	0.0928648	0.417966	-0.135876	0.0808559	MGI:1927243	Rala	Cst	Cst
ENSMUSG00000008892	64452.8	-0.032534	0.0545804	-0.707527	0.479239	0.851221	-0.0453286	0.0640662	MGI:106922	Vdac3	Cst	Cst
ENSMUSG00000008958	9419.73	-0.057596	0.0684652	-1.09305	0.274372	0.699928	-0.0922462	0.0843934	MGI:1202305	Vps72	Cst	Cst
ENSMUSG00000008976	14192.9	0.0608943	0.0903513	1.02255	0.306521	0.728997	0.127386	0.124577	MGI:95610	Gabpa	Cst	Cst
ENSMUSG00000008999	14.1522	0.267554	0.842422	2.26423	0.0235598	0.184234	4.20007	1.85496	MGI:103302	Bmp7	Cst	Cst
ENSMUSG00000009013	55241.4	-0.183078	0.105509	-2.59432	0.00947789	0.100126	-0.274754	0.105906	MGI:1861457	Dynll1	Cst	Cst
ENSMUSG00000009030	5913.68	-0.0478712	0.0910211	-0.809407	0.418281	0.814654	-0.106278	0.131304	MGI:1914716	Pdcl	Cst	Cst
ENSMUSG00000009035	15046.4	0.670335	0.129654	5.89127	3.83249e-09	3.46098e-07	0.726133	0.123256	MGI:2445179	Tmem184b	DE	Up
ENSMUSG00000009070	3.8294	0.0324525	0.557664	0.659422	0.509625		3.49288	5.29688	MGI:1918486	Rsph14	Missing	Missing
ENSMUSG00000009073	8633.01	-0.0950122	0.129904	-1.37135	0.170265	0.572905	-0.255625	0.186404	MGI:97307	Nf2	Cst	Cst
ENSMUSG00000009075	6.46563	0.0493921	0.2982	0.818833	0.412882		1.02147	1.24747	MGI:2183437	Cabp7	Missing	Missing
ENSMUSG00000009076	5517.96	-0.00637921	0.0770669	-0.115835	0.907784	0.987628	-0.0124806	0.107745	MGI:1914428	Zmat5	Cst	Cst
ENSMUSG00000009079	109300	0.0634373	0.0661681	1.22511	0.220533	0.639854	0.097703	0.0797502	MGI:99960	Ewsr1	Cst	Cst
ENSMUSG00000009090	23943.2	-0.143687	0.102726	-2.13599	0.0326805	0.225969	-0.240475	0.112583	MGI:1096368	Ap1b1	Cst	Cst
ENSMUSG00000009092	11481.8	-0.0304604	0.137433	-0.487516	0.625893	0.915968	-0.140764	0.288737	MGI:1917627	Derl3	Cst	Cst
ENSMUSG00000009093	41.5302	0.642472	1.28679	2.81957	0.00480887	0.0621692	4.29168	1.52211	MGI:1923136	Gstt4	Cst	Cst
ENSMUSG00000009108	139.267	0.12336	0.428471	1.57687	0.114826	0.469277	2.05714	1.30457	MGI:95779	Gnat2	Cst	Cst
ENSMUSG00000009112	8754.58	0.0418335	0.0925103	0.706787	0.479699	0.851221	0.0969722	0.137201	MGI:2136959	Bcl2l13	Cst	Cst
ENSMUSG00000009114	4.76414	-0.00921341	0.484988	-0.205019	0.837557		-1.05522	5.14694	MGI:1924214	2610028H24Rik	Missing	Missing
ENSMUSG00000009145	595.535	0.0701709	0.160414	1.03014	0.302943	0.725962	0.317054	0.307777	MGI:2136388	Dqx1	Cst	Cst
ENSMUSG00000009207	5040.68	0.0666822	0.125257	1.01688	0.309212	0.731192	0.206926	0.203492	MGI:1918115	Lnpk	Cst	Cst
ENSMUSG00000009210	25.1048	0.00497817	0.280091	0.0923863	0.926391	0.991516	0.134225	1.45287	MGI:1922823	Prr29	Cst	Cst
ENSMUSG00000009246	670.193	1.6456	0.748317	3.89389	9.86503e-05	0.00283253	2.26351	0.581298	MGI:1861718	Trpm5	Strong	Up
ENSMUSG00000009248	113.333	-0.101763	0.382826	-1.40155	0.161049	0.559291	-1.76395	1.25857	MGI:96920	Ascl2	Cst	Cst
ENSMUSG00000009291	6962.25	0.071455	0.0983784	1.1551	0.24805	0.673405	0.157321	0.136197	MGI:2652132	Pttg1ip	Cst	Cst
ENSMUSG00000009292	46.6094	-0.268934	0.908885	-2.26904	0.0232659	0.182765	-4.66849	2.05747	MGI:1351901	Trpm2	Cst	Cst
ENSMUSG00000009293	14408.8	0.0856874	0.0744373	1.54561	0.122198	0.485293	0.137195	0.0887644	MGI:1343188	Ube2g2	Cst	Cst
ENSMUSG00000009406	1501.04	0.114105	0.16362	1.5092	0.131247	0.502722	0.367141	0.243269	MGI:101833	Elk1	Cst	Cst
ENSMUSG00000009418	32.7084	-0.00257246	0.300389	-0.0496192	0.960426	0.996261	-0.0863108	1.73947	MGI:2183683	Nav1	Cst	Cst
ENSMUSG00000009470	17411.5	-0.0983877	0.0720141	-1.79951	0.0719383	0.362214	-0.148718	0.0826436	MGI:2681523	Tnpo1	Cst	Cst
ENSMUSG00000009535	7705.38	-0.0209718	0.0843598	-0.368146	0.712764	0.938949	-0.0454388	0.123426	MGI:1915147	Rnmt	Cst	Cst
ENSMUSG00000009549	18531.2	-0.0166401	0.0690324	-0.316462	0.751652	0.949636	-0.0285383	0.0901792	MGI:107169	Srp14	Cst	Cst
ENSMUSG00000009551	17.7489	-0.133193	0.349904	-1.58419	0.113151	0.46551	-1.26168	0.796421	MGI:1917980	6330409D20Rik	Cst	Cst
ENSMUSG00000009555	19970.2	0.0518796	0.115859	0.82131	0.41147	0.810429	0.157599	0.191888	MGI:1328368	Cdk9	Cst	Cst
ENSMUSG00000009563	7883.85	0.00102937	0.0841203	0.0181446	0.985524	1	0.00226314	0.124728	MGI:1353596	Tor2a	Cst	Cst
ENSMUSG00000009566	3019.85	-0.00767004	0.124489	-0.125771	0.899913	0.985568	-0.0318687	0.253387	MGI:95576	Fpgs	Cst	Cst
ENSMUSG00000009569	5479.94	0.0160253	0.0768742	0.29096	0.771082	0.954835	0.0310365	0.106669	MGI:3050795	Mrtfb	Cst	Cst
ENSMUSG00000009575	42946.5	-0.072614	0.0973535	-1.17672	0.239309	0.662324	-0.157117	0.133522	MGI:109372	Cbx5	Cst	Cst
ENSMUSG00000009585	110963	0.146352	0.0709218	2.66422	0.00771674	0.0871968	0.195958	0.0735517	MGI:1933111	Apobec3	Cst	Cst
ENSMUSG00000009621	6915.91	-0.2071	0.141588	-2.47874	0.0131846	0.126459	-0.352465	0.142195	MGI:102718	Vav2	Cst	Cst
ENSMUSG00000009628	31.9575	0.104684	0.548101	1.554	0.120184	0.481352	3.76755	2.42442	MGI:1934816	Tex15	Cst	Cst
ENSMUSG00000009630	1212.12	0.0280086	0.130522	0.450719	0.652192	0.923635	0.118978	0.263973	MGI:1321161	Ppp2cb	Cst	Cst
ENSMUSG00000009633	7.31715	-0.0381767	0.523758	-0.779185	0.435871		-3.50753	4.50154	MGI:1316737	G0s2	Missing	Missing
ENSMUSG00000009640	5379.25	-0.180881	0.117448	-2.43296	0.014976	0.137179	-0.292603	0.120266	MGI:1913483	Dmap1	Cst	Cst
ENSMUSG00000009646	1.56112	-0.0358578	0.571342	-0.716063	0.473952		-3.79255	5.29639	MGI:1917086	Pla2g12b	Missing	Missing
ENSMUSG00000009647	2084.87	-0.162637	0.194241	-1.87971	0.0601475	0.326323	-0.472615	0.25143	MGI:3026965	Mcu	Cst	Cst
ENSMUSG00000009670	144.377	21.0186	3.48416	6.2379	4.4347e-10	4.82134e-08	22.4628	3.60102	MGI:1933237	Tex11	DE	Up
ENSMUSG00000009681	1064.89	-0.0397628	0.185295	-0.633401	0.526472	0.874745	-0.315602	0.498266	MGI:88141	Bcr	Cst	Cst
ENSMUSG00000009687	1809.81	-0.131326	0.223522	-1.59989	0.109622	0.457833	-0.58806	0.367562	MGI:1201785	Fxyd5	Cst	Cst
ENSMUSG00000009731	60.7686	-0.104272	0.430143	-1.46682	0.142424	0.525577	-2.30203	1.5694	MGI:96671	Kcnd1	Cst	Cst
ENSMUSG00000009733	946.599	0.0148556	0.120664	0.243338	0.807744	0.963487	0.0574305	0.236012	MGI:98509	Tfcp2	Cst	Cst
ENSMUSG00000009739	1199.83	0.023845	0.147515	0.38531	0.700008	0.934515	0.13142	0.341076	MGI:102935	Pou6f1	Cst	Cst
ENSMUSG00000009741	10980.2	-0.0976699	0.0931257	-1.57608	0.115006	0.469587	-0.180915	0.114788	MGI:104889	Ubp1	Cst	Cst
ENSMUSG00000009772	7978.22	-0.335639	0.24213	-2.77358	0.00554427	0.0687539	-0.617886	0.222775	MGI:1921387	Nuak2	Cst	Cst
ENSMUSG00000009828	636.855	0.137642	0.219682	1.65226	0.0984812	0.431621	0.569516	0.344689	MGI:1934157	Cilk1	Cst	Cst
ENSMUSG00000009863	54412.4	0.266435	0.080934	4.12733	3.66996e-05	0.00121767	0.309892	0.075083	MGI:1914930	Sdhb	DE	Up
ENSMUSG00000009876	24.504	-0.0223478	0.290689	-0.408288	0.683063	0.930821	-0.605194	1.48227	MGI:2135755	Cox4i2	Cst	Cst
ENSMUSG00000009894	2350.71	-0.462347	0.152446	-4.0441	5.25252e-05	0.00165451	-0.561052	0.138734	MGI:1915076	Snap47	DE	Down
ENSMUSG00000009905	1606.15	0.0710306	0.126586	1.0732	0.283182	0.708373	0.217245	0.202427	MGI:1918000	Kdsr	Cst	Cst
ENSMUSG00000009907	17329.2	0.113796	0.101615	1.74576	0.0808528	0.385901	0.212683	0.121829	MGI:1100499	Vps4b	Cst	Cst
ENSMUSG00000009927	62560.4	0.201903	0.0785696	3.3547	0.000794511	0.0156361	0.253448	0.0755501	MGI:1922867	Rps25	DE	Up
ENSMUSG00000009941	277.223	-0.030523	0.272623	-0.529841	0.596222	0.904305	-0.636753	1.20178	MGI:1933192	Nxf2	Cst	Cst
ENSMUSG00000009995	9066.39	0.00241687	0.0913114	0.0416442	0.966782	0.996949	0.00598166	0.143637	MGI:109626	Tafazzin	Cst	Cst
ENSMUSG00000010021	272.565	0.0364574	0.189059	0.586558	0.5575	0.887364	0.310899	0.53004	MGI:2447024	Kif19a	Cst	Cst
ENSMUSG00000010025	5535.89	-0.494072	0.178463	-3.89425	9.85011e-05	0.00283187	-0.618842	0.158912	MGI:1353452	Aldh3a2	DE	Down
ENSMUSG00000010044	20.2772	0.0558425	0.358028	0.96424	0.334926	0.752857	1.71393	1.77749	MGI:2387863	Zmynd10	Cst	Cst
ENSMUSG00000010045	4536.4	0.0867835	0.106422	1.34478	0.178695	0.587403	0.193266	0.143715	MGI:1930765	Tmem115	Cst	Cst
ENSMUSG00000010047	1313.31	-0.0368984	0.157319	-0.584954	0.558579	0.887646	-0.213647	0.365238	MGI:1196334	Hyal2	Cst	Cst
ENSMUSG00000010048	4692.99	0.00887663	0.0966984	0.150808	0.880127	0.982223	0.023889	0.158406	MGI:1316708	Ifrd2	Cst	Cst
ENSMUSG00000010051	421.308	-0.063055	0.165764	-0.941271	0.346566	0.761892	-0.32276	0.342898	MGI:96298	Hyal1	Cst	Cst
ENSMUSG00000010054	8989.66	0.012454	0.0638312	0.246549	0.805257	0.963095	0.0198399	0.0804706	MGI:1931086	Tusc2	Cst	Cst
ENSMUSG00000010057	5684.25	-0.0880508	0.0844262	-1.4928	0.13549	0.51171	-0.15517	0.103946	MGI:1914482	Nprl2	Cst	Cst
ENSMUSG00000010066	27.9583	0.0964423	0.522616	1.48402	0.137803	0.515921	3.5884	2.41803	MGI:1929813	Cacna2d2	Cst	Cst
ENSMUSG00000010067	5553.62	-0.0142085	0.0840721	-0.250121	0.802494	0.962627	-0.0309476	0.123731	MGI:1928386	Rassf1	Cst	Cst
ENSMUSG00000010095	23342	0.0195915	0.0850441	0.343186	0.731459	0.943455	0.0430137	0.125336	MGI:96955	Slc3a2	Cst	Cst
ENSMUSG00000010097	35766.8	-0.0179278	0.0731968	-0.331977	0.739907	0.945985	-0.0327203	0.0985619	MGI:1858330	Nxf1	Cst	Cst
ENSMUSG00000010110	14901.5	0.0582192	0.0706134	1.08727	0.276919	0.702569	0.0956338	0.087958	MGI:1928483	Stx5a	Cst	Cst
ENSMUSG00000010136	27.3448	0.0219472	0.288011	0.39974	0.689348	0.932551	0.580759	1.45284	MGI:1923670	Cimap3	Cst	Cst
ENSMUSG00000010142	40303.9	-1.04799	0.0894656	-11.9586	5.85278e-33	7.71053e-30	-1.06079	0.0887048	MGI:1889411	Tnfrsf13b	Strong	Down
ENSMUSG00000010154	173.244	-0.00423356	0.244475	-0.0748698	0.940318	0.993355	-0.0790219	1.05546	MGI:2446256	Spire2	Cst	Cst
ENSMUSG00000010175	27.7554	-20.1054	4.16884	-5.16166	2.44766e-07	1.55291e-05	-22.0975	4.28108	MGI:97772	Prox1	DE	Down
ENSMUSG00000010205	43154.9	0.0413903	0.0756675	0.751785	0.45218	0.835205	0.0754691	0.100387	MGI:1919016	Raver1	Cst	Cst
ENSMUSG00000010277	21462.3	-0.0424699	0.0970017	-0.707717	0.479121	0.851221	-0.104701	0.147942	MGI:1919753	Bltp2	Cst	Cst
ENSMUSG00000010290	4762.1	-0.00393001	0.104598	-0.0658287	0.947514	0.99378	-0.0120562	0.183145	MGI:2138299	AI597479	Cst	Cst
ENSMUSG00000010307	151.942	-0.0200971	0.259752	-0.353784	0.723501	0.940795	-0.406988	1.15039	MGI:1915143	Tmem86a	Cst	Cst
ENSMUSG00000010342	98.3407	0.952039	1.8775	3.0012	0.0026892	0.0401783	5.56104	1.85294	MGI:1933227	Tex14	DE	Up
ENSMUSG00000010358	10286.5	0.0848011	0.101868	1.33681	0.181284	0.590035	0.181863	0.136043	MGI:1917360	Ifi35	Cst	Cst
ENSMUSG00000010362	8108.21	-0.0254804	0.0887241	-0.439791	0.660088	0.924798	-0.0586053	0.133257	MGI:1913849	Rdm1	Cst	Cst
ENSMUSG00000010376	31181.5	0.0422511	0.0717266	0.785971	0.431884	0.823252	0.0727863	0.0926069	MGI:97301	Nedd8	Cst	Cst
ENSMUSG00000010392	5173.98	0.0180496	0.0827324	0.319104	0.749648	0.948997	0.0382811	0.119964	MGI:1858260	Gosr1	Cst	Cst
ENSMUSG00000010406	6051.2	0.0266182	0.0835787	0.467814	0.639917	0.920666	0.0563629	0.120481	MGI:1916086	Mrpl52	Cst	Cst
ENSMUSG00000010453	6980.53	-0.300772	0.140339	-3.23819	0.00120292	0.0217263	-0.411073	0.126945	MGI:1918055	Kansl3	DE	Down
ENSMUSG00000010492	137.03	-0.015473	0.193134	-0.259842	0.794986	0.96007	-0.160064	0.616005	MGI:3801877	Uckl1os	Cst	Cst
ENSMUSG00000010517	17025.5	-0.0305222	0.0923626	-0.519621	0.603328	0.907285	-0.0732797	0.141025	MGI:109419	Faf1	Cst	Cst
ENSMUSG00000010538	267.189	-0.0456571	0.163297	-0.711264	0.47692	0.850522	-0.265652	0.373492	MGI:1924177	Tsacc	Cst	Cst
ENSMUSG00000010554	8370.22	-0.0835407	0.107981	-1.29319	0.195946	0.61001	-0.192427	0.148801	MGI:1914743	Mettl16	Cst	Cst
ENSMUSG00000010607	2393.47	-0.178132	0.107603	-2.50975	0.0120817	0.119199	-0.27444	0.109349	MGI:1913518	Pigyl	Cst	Cst
ENSMUSG00000010608	28568.3	0.100614	0.0749708	1.799	0.0720191	0.362377	0.155388	0.0863747	MGI:1914289	Rbm25	Cst	Cst
ENSMUSG00000010609	10775.7	-0.0623839	0.109732	-0.986298	0.323987	0.742859	-0.165	0.167292	MGI:109284	Psen2	Cst	Cst
ENSMUSG00000010651	99.2197	0.0672087	0.376847	1.11047	0.266798	0.692136	1.94793	1.75415	MGI:3605455	Acaa1b	Cst	Cst
ENSMUSG00000010660	182.203	0.15601	0.414469	1.73204	0.0832656	0.392139	1.62873	0.940353	MGI:97614	Plcd1	Cst	Cst
ENSMUSG00000010663	3569.15	0.0671718	0.145329	1.00062	0.317012	0.736297	0.262632	0.26247	MGI:1923517	Fads1	Cst	Cst
ENSMUSG00000010721	96.1879	-0.0153573	0.226016	-0.263974	0.7918	0.959067	-0.227619	0.862278			Missing	Missing
ENSMUSG00000010751	779.854	0.0936172	0.183204	1.2833	0.199388	0.614045	0.427913	0.333448	MGI:1930270	Tnfrsf22	Cst	Cst
ENSMUSG00000010755	10973.5	0.483565	0.201335	3.64537	0.000267011	0.00648587	0.638987	0.175287	MGI:1351477	Cars1	DE	Up
ENSMUSG00000010830	157.361	-0.0451735	0.314675	-0.779332	0.435784	0.826054	-1.14894	1.47426	MGI:2145953	Kdelr3	Cst	Cst
ENSMUSG00000010911	5171.15	0.0121927	0.0724647	0.226899	0.820503	0.966461	0.0221062	0.0974278	MGI:1926788	Apip	Cst	Cst
ENSMUSG00000010914	6768.7	-0.0257946	0.0933894	-0.43898	0.660676	0.924798	-0.0637513	0.145226	MGI:1351627	Pdhx	Cst	Cst
ENSMUSG00000010936	19908.1	0.0511196	0.108312	0.821812	0.411184	0.810429	0.14128	0.171913	MGI:2157980	Vac14	Cst	Cst
ENSMUSG00000011008	1881.69	2.50598	0.353135	7.69862	1.37548e-14	2.90615e-12	2.63816	0.34268	MGI:1915529	Mcoln2	Strong	Up
ENSMUSG00000011034	2.43689	-0.010711	0.490339	-0.237077	0.812597		-1.23342	5.20262	MGI:107678	Slc5a1	Missing	Missing
ENSMUSG00000011096	2080.37	-0.02794	0.117876	-0.45398	0.649843	0.922775	-0.0990106	0.218094	MGI:1914855	Akt1s1	Cst	Cst
ENSMUSG00000011114	18132.4	-0.0160015	0.0688	-0.304825	0.7605	0.952618	-0.0273608	0.089759	MGI:1100877	Tbrg1	Cst	Cst
ENSMUSG00000011148	2756.84	0.065703	0.105313	1.04623	0.295456	0.719556	0.1617	0.154556	MGI:87947	Adss1	Cst	Cst
ENSMUSG00000011158	9731.03	-0.0344571	0.0894572	-0.590679	0.554736	0.886047	-0.0782594	0.132491	MGI:1919558	Brf1	Cst	Cst
ENSMUSG00000011171	65.3291	-0.354463	0.727885	-2.40188	0.0163111	0.145135	-2.62035	1.09096	MGI:107166	Vipr2	Cst	Cst
ENSMUSG00000011179	39803.1	-0.0275581	0.114625	-0.44964	0.65297	0.923635	-0.0932835	0.207463	MGI:97402	Odc1	Cst	Cst
ENSMUSG00000011254	2811.95	0.0895927	0.113359	1.35551	0.175254	0.581881	0.211051	0.155698	MGI:1913878	Thg1l	Cst	Cst
ENSMUSG00000011256	925.378	0.0426766	0.175736	0.672191	0.501462	0.861716	0.295684	0.439881	MGI:105377	Adam19	Cst	Cst
ENSMUSG00000011257	6373.97	0.0218993	0.0835882	0.385458	0.699898	0.934515	0.0467961	0.121404	MGI:2385206	Pabpc4	Cst	Cst
ENSMUSG00000011267	9109.72	0.0897711	0.0731444	1.63212	0.102654	0.442494	0.140297	0.0859601	MGI:1926956	Zfp296	Cst	Cst
ENSMUSG00000011306	7990.84	-0.0103945	0.0930563	-0.178085	0.858656	0.976163	-0.0263239	0.147817	MGI:1917866	Sugp1	Cst	Cst
ENSMUSG00000011382	1346.98	-0.0526177	0.150688	-0.806759	0.419805	0.815788	-0.247351	0.306599	MGI:1919005	Dhdh	Cst	Cst
ENSMUSG00000011427	2023.84	-0.0181503	0.122855	-0.296177	0.767095	0.953324	-0.0718093	0.242454	MGI:1923431	Zfp790	Cst	Cst
ENSMUSG00000011486	7.28027	0.00338275	0.479801	0.0758201	0.939562		0.390322	5.14801	MGI:2144215	Slc25a41	Missing	Missing
ENSMUSG00000011589	21.6225	-0.0261987	0.349269	-0.524088	0.600218	0.905949	-1.19931	2.28839	MGI:1934858	Fsd1	Cst	Cst
ENSMUSG00000011632	271.689	0.214588	0.354264	2.01364	0.0440471	0.269751	1.02097	0.507028	MGI:3615324	Pinlyp	Cst	Cst
ENSMUSG00000011658	1072.23	0.0159703	0.147358	0.260384	0.794567	0.959854	0.0908999	0.349099	MGI:1917550	Fuz	Cst	Cst
ENSMUSG00000011751	208.63	-0.0131634	0.176043	-0.219019	0.826635	0.96841	-0.111672	0.509875	MGI:1890574	Sptbn4	Cst	Cst
ENSMUSG00000011752	66388	0.0258824	0.0707912	0.485927	0.627019	0.915968	0.0451488	0.0929127	MGI:97552	Pgam1	Cst	Cst
ENSMUSG00000011831	360.225	-0.0640543	0.204532	-0.957018	0.338558	0.756042	-0.483664	0.505387	MGI:104736	Evi5	Cst	Cst
ENSMUSG00000011832	1660.81	0.024481	0.119118	0.398583	0.690201	0.932551	0.0896076	0.224816	MGI:2442167	Evi5l	Cst	Cst
ENSMUSG00000011837	5448.18	-0.0117215	0.0958951	-0.199364	0.841978	0.972961	-0.0310294	0.155643	MGI:1914861	Snapc2	Cst	Cst
ENSMUSG00000011877	1750.13	0.139376	0.168742	1.73988	0.08188	0.389051	0.39121	0.224849	MGI:1927140	Git1	Cst	Cst
ENSMUSG00000011884	35300.6	0.0208888	0.0932397	0.356467	0.721491	0.940267	0.0521231	0.146221	MGI:1929253	Gltp	Cst	Cst
ENSMUSG00000011958	26591.6	0.0710405	0.0629174	1.41104	0.158234	0.554557	0.103996	0.0737018	MGI:109327	Bnip2	Cst	Cst
ENSMUSG00000011960	16776.2	-0.111338	0.0947896	-1.76409	0.0777169	0.377477	-0.198153	0.112326	MGI:1328363	Ccnt1	Cst	Cst
ENSMUSG00000012017	29.8462	-0.15772	0.713782	-1.88462	0.0594806	0.324207	-4.61027	2.44626	MGI:1858430	Scarf2	Cst	Cst
ENSMUSG00000012076	9806.27	0.13862	0.125339	1.90099	0.0573035	0.316299	0.279579	0.14707	MGI:1196337	Brms1l	Cst	Cst
ENSMUSG00000012114	11387.8	-0.0557871	0.109661	-0.889324	0.373829	0.783754	-0.15298	0.172018	MGI:2137379	Med15	Cst	Cst
ENSMUSG00000012117	6424.37	0.0167077	0.10566	0.278259	0.780814	0.957023	0.051151	0.183825	MGI:1914672	Dhdds	Cst	Cst
ENSMUSG00000012123	412.985	0.247098	0.353495	2.15947	0.0308138	0.21756	0.961692	0.445337	MGI:1334463	Crybg2	Cst	Cst
ENSMUSG00000012126	4039.12	-0.0197844	0.0948628	-0.336364	0.736597	0.944889	-0.0507748	0.150952	MGI:1914836	Ubxn11	Cst	Cst
ENSMUSG00000012211	3.99061	0.0101712	0.420069	0.23137	0.817027		0.913271	3.94723	MGI:1922921	Tex22	Missing	Missing
ENSMUSG00000012296	3940.77	-0.209284	0.112407	-2.79784	0.00514461	0.0650586	-0.304006	0.108658	MGI:1921344	Tjap1	Cst	Cst
ENSMUSG00000012350	2100.71	1.40983	0.234942	6.39847	1.56939e-10	1.88969e-08	1.49156	0.233111	MGI:1270840	Ehf	Strong	Up
ENSMUSG00000012396	4.2092	-0.0387725	0.265071	-0.649027	0.516321		-0.685298	1.05589	MGI:1919200	Nanog	Missing	Missing
ENSMUSG00000012405	90696	0.0484945	0.0677755	0.926736	0.354064	0.767299	0.0783341	0.0845269	MGI:1913730	Rpl15	Cst	Cst
ENSMUSG00000012422	19046.5	-0.159622	0.0925988	-2.47118	0.0134669	0.127961	-0.237253	0.096008	MGI:1913324	Tmem167	Cst	Cst
ENSMUSG00000012429	9777.51	-0.107173	0.0782197	-1.8689	0.0616366	0.330797	-0.167291	0.0895128	MGI:1913558	Mplkip	Cst	Cst
ENSMUSG00000012443	36393.5	-0.0220673	0.0818356	-0.391154	0.695683	0.934255	-0.0458546	0.117229	MGI:1098231	Kif11	Cst	Cst
ENSMUSG00000012483	8939.59	0.0261814	0.0695555	0.495612	0.620168	0.913395	0.0448321	0.090458	MGI:1915490	Rpa3	Cst	Cst
ENSMUSG00000012519	14.379	-0.000867674	0.363594	-0.0190207	0.984825	1	-0.0551176	2.89777	MGI:1921818	Mlkl	Cst	Cst
ENSMUSG00000012535	20485.3	0.00491689	0.0668101	0.0950743	0.924256	0.99129	0.00820244	0.086274	MGI:1196412	Tnpo3	Cst	Cst
ENSMUSG00000012609	3895.1	-0.102716	0.153643	-1.40765	0.159236	0.556271	-0.329138	0.233822	MGI:2443657	Ttll5	Cst	Cst
ENSMUSG00000012640	3908.09	-0.283452	0.183879	-2.75889	0.00579975	0.0710176	-0.475651	0.172407	MGI:1917180	Zfp715	Cst	Cst
ENSMUSG00000012705	5.56637	0.0767323	0.448275	1.2756	0.202095		2.87426	2.25325	MGI:1888506	Retn	Missing	Missing
ENSMUSG00000012777	3.83023	0.0262147	0.352218	0.527046	0.598162		1.23157	2.33674	MGI:3644563	Acp4	Missing	Missing
ENSMUSG00000012819	8.41467	0.112321	0.586386	1.61616	0.106059	0.449441	4.07782	2.52315	MGI:1890219	Cdh23	Cst	Cst
ENSMUSG00000012848	90011.7	0.0517527	0.0920391	0.869504	0.384572	0.790969	0.114777	0.132003	MGI:1097682	Rps5	Cst	Cst
ENSMUSG00000012889	19.7356	0.0179656	0.317092	0.348853	0.7272	0.941871	0.66199	1.89762	MGI:2685352	Podnl1	Cst	Cst
ENSMUSG00000013033	373.807	0.00580069	0.143417	0.0950672	0.924261	0.99129	0.0319872	0.336469	MGI:1929461	Adgrl1	Cst	Cst
ENSMUSG00000013076	94.8798	-0.0201595	0.294681	-0.373137	0.709046	0.937492	-0.579886	1.55408	MGI:1922973	Amotl1	Cst	Cst
ENSMUSG00000013083	16.2309	0.0320193	0.350771	0.62451	0.532293	0.877732	1.36806	2.19062	MGI:1916397	2200002J24Rik	Cst	Cst
ENSMUSG00000013089	1226.23	-0.0291397	0.151842	-0.467762	0.639955	0.920666	-0.165435	0.353674	MGI:1096867	Etv5	Cst	Cst
ENSMUSG00000013150	736.876	-0.271139	0.376585	-2.23655	0.025316	0.193046	-1.0143	0.453514	MGI:1917825	Gfod2	Cst	Cst
ENSMUSG00000013155	2922.14	-0.0118004	0.104733	-0.197245	0.843636	0.973	-0.0359594	0.182308	MGI:2142593	Enkd1	Cst	Cst
ENSMUSG00000013160	24108.8	0.0476392	0.067757	0.91065	0.36248	0.775368	0.0770498	0.0846097	MGI:1201778	Atp6v0d1	Cst	Cst
ENSMUSG00000013236	1739.51	-0.0298251	0.12261	-0.481428	0.630213	0.917332	-0.112189	0.233034	MGI:97815	Ptprs	Cst	Cst
ENSMUSG00000013275	8144.09	0.247451	0.142589	2.81228	0.0049192	0.0632073	0.378127	0.134456	MGI:2444823	Slc41a1	Cst	Cst
ENSMUSG00000013367	8.82021	0.00477441	0.355219	0.102931	0.918018	0.990601	0.279288	2.71336	MGI:2686277	Iglon5	Cst	Cst
ENSMUSG00000013418	11.742	0.0295602	0.385461	0.613402	0.53961	0.880864	1.72163	2.8067	MGI:1342058	B4galnt2	Cst	Cst
ENSMUSG00000013419	300.51	-0.0795676	0.275286	-1.1424	0.253289	0.677657	-0.895571	0.783941	MGI:2670992	Zbtb47	Cst	Cst
ENSMUSG00000013465	23845.3	-0.149601	0.0831136	-2.47425	0.0133518	0.127462	-0.21513	0.0869475	MGI:1931035	Nelfb	Cst	Cst
ENSMUSG00000013495	5349.74	-0.0315795	0.100821	-0.525759	0.599055	0.90566	-0.0858264	0.163243	MGI:1919642	Tmem175	Cst	Cst
ENSMUSG00000013523	405.756	0.124691	0.243974	1.53676	0.124353	0.489183	0.680101	0.442556	MGI:1924210	Bcas1	Cst	Cst
ENSMUSG00000013539	6387.12	0.0441423	0.0957741	0.737168	0.46102	0.841057	0.106239	0.144117	MGI:101825	Tango2	Cst	Cst
ENSMUSG00000013584	34.5968	-8.68384	8.91799	-3.57978			-18.921	5.2855	MGI:107928	Aldh1a2	Missing	Missing
ENSMUSG00000013593	36168.5	0.0750644	0.065055	1.46123	0.143952	0.527739	0.111609	0.0763799	MGI:2385112	Ndufs2	Cst	Cst
ENSMUSG00000013622	4450.9	0.0125888	0.0923963	0.215936	0.829038	0.968426	0.0314542	0.145665	MGI:1918918	Atraid	Cst	Cst
ENSMUSG00000013629	12061.1	-0.0918835	0.119792	-1.36283	0.172937	0.577815	-0.227948	0.167261	MGI:1916969	Cad	Cst	Cst
ENSMUSG00000013646	3684.43	-0.0447028	0.107118	-0.72561	0.468078	0.845177	-0.125648	0.173162	MGI:1933124	Sh3bp5l	Cst	Cst
ENSMUSG00000013662	29921.9	-0.0450517	0.0647733	-0.882546	0.377482	0.785801	-0.0703909	0.079759	MGI:1915229	Atad1	Cst	Cst
ENSMUSG00000013663	20410.3	-0.061535	0.0965042	-1.01022	0.312388	0.733434	-0.138723	0.137319	MGI:109583	Pten	Cst	Cst
ENSMUSG00000013698	4173.37	-0.0579859	0.114436	-0.912831	0.361332	0.77402	-0.166806	0.182735	MGI:104799	Pea15a	Cst	Cst
ENSMUSG00000013701	35975.6	0.102928	0.0681471	1.94086	0.0522748	0.299577	0.148572	0.0765495	MGI:1858317	Timm23	Cst	Cst
ENSMUSG00000013707	4144.17	0.482534	0.17396	3.88695	0.000101513	0.00289247	0.603786	0.155337	MGI:1917019	Tnfaip8l2	DE	Up
ENSMUSG00000013736	12064	-0.0170701	0.0879136	-0.296307	0.766996	0.953324	-0.0394049	0.132987	MGI:1917297	Trnt1	Cst	Cst
ENSMUSG00000013787	12749.3	-0.110566	0.0856567	-1.83796	0.0660681	0.344428	-0.182248	0.0991579	MGI:2148922	Ehmt2	Cst	Cst
ENSMUSG00000013822	18824.1	0.0204547	0.0588228	0.424277	0.671364	0.927934	0.0302908	0.0713941	MGI:1913376	Elof1	Cst	Cst
ENSMUSG00000013833	10652.3	0.0247416	0.076903	0.448404	0.653862	0.923802	0.0474052	0.10572	MGI:2158394	Med16	Cst	Cst
ENSMUSG00000013846	3406.7	-2.18588	0.334787	-7.12044	1.0758e-12	1.86773e-10	-2.32275	0.326208	MGI:98304	St3gal1	Strong	Down
ENSMUSG00000013858	2663.79	-0.000951616	0.105999	-0.0159086	0.987307	1	-0.00298808	0.187828	MGI:2177957	Tmem259	Cst	Cst
ENSMUSG00000013878	3248.86	-0.039581	0.127271	-0.628457	0.529705	0.876707	-0.150737	0.239853	MGI:1924983	Rnf170	Cst	Cst
ENSMUSG00000013921	186.254	0.383736	0.65729	2.44266	0.0145793	0.134687	2.04729	0.83814	MGI:1923936	Clip3	Cst	Cst
ENSMUSG00000013936	3.47457	0.0452607	0.608637	0.860943	0.389269		4.51161	5.24031	MGI:97272	Myl2	Missing	Missing
ENSMUSG00000013973	6559.3	0.0266731	0.0944422	0.452431	0.650959	0.923122	0.0668462	0.147749	MGI:1333874	Dedd	Cst	Cst
ENSMUSG00000013974	65.7212	-0.00248824	0.296005	-0.0475864	0.962046	0.996715	-0.0796962	1.67477	MGI:1916439	Mcemp1	Cst	Cst
ENSMUSG00000013997	5718.03	-3.35064e-05	0.0888584	-0.000581429	0.999536	1	-7.96642e-05	0.137014	MGI:1350916	Nit1	Cst	Cst
ENSMUSG00000014030	64054.1	0.145656	0.156932	1.83176	0.0669878	0.346898	0.359279	0.196139	MGI:97489	Pax5	Cst	Cst
ENSMUSG00000014039	2424.54	-0.0220118	0.156155	-0.357756	0.720526	0.940267	-0.137957	0.385619	MGI:1930121	Prdm15	Cst	Cst
ENSMUSG00000014074	8691.21	-0.0393048	0.0958222	-0.658738	0.510064	0.866459	-0.0964556	0.146425	MGI:1917488	Rnf168	Cst	Cst
ENSMUSG00000014075	695.654	0.182726	0.25895	1.92492	0.0542387	0.306673	0.68633	0.356549	MGI:1913311	Dynlt2b	Cst	Cst
ENSMUSG00000014077	29372.4	0.376369	0.0969473	4.64256	3.44127e-06	0.00015476	0.423262	0.09117	MGI:1927185	Chp1	DE	Up
ENSMUSG00000014158	8.62089	-0.144453	0.973639	-1.71417	0.0864975	0.401242	-7.22968	4.2176	MGI:1926945	Trpv4	Cst	Cst
ENSMUSG00000014164	58.7883	1.58671	1.99463	3.34319	0.000828211	0.0161714	4.85685	1.45276	MGI:2445185	Klhl3	DE	Up
ENSMUSG00000014177	5049.06	-0.0746035	0.104992	-1.17715	0.239134	0.662171	-0.174453	0.148199	MGI:1914760	Tvp23b	Cst	Cst
ENSMUSG00000014195	43446	-0.200205	0.0669991	-3.70449	0.000211815	0.00533612	-0.239363	0.0646144	MGI:1928373	Dnajc7	DE	Down
ENSMUSG00000014198	18.4042	-0.000152881	0.277545	-0.00283032	0.997742	1	-0.00403628	1.42609	MGI:3608347	Zfp385c	Cst	Cst
ENSMUSG00000014226	42434.2	-0.0829414	0.084049	-1.41309	0.157628	0.553185	-0.148249	0.104911	MGI:1270839	Cacybp	Cst	Cst
ENSMUSG00000014232	3688.86	0.0239209	0.0923959	0.408596	0.682836	0.930821	0.0584886	0.143145	MGI:1924029	Cluap1	Cst	Cst
ENSMUSG00000014243	716.35	0.00955101	0.126932	0.15633	0.875773	0.981448	0.0410393	0.262517	MGI:1916997	Zswim7	Cst	Cst
ENSMUSG00000014245	2082.54	0.078446	0.139106	1.14906	0.25053	0.675424	0.261496	0.227573	MGI:2681271	Pigl	Cst	Cst
ENSMUSG00000014294	18357.2	0.00760706	0.0878009	0.132363	0.894697	0.984342	0.0177236	0.133901	MGI:1343103	Ndufa2	Cst	Cst
ENSMUSG00000014301	2780.83	-0.0116876	0.0972042	-0.198202	0.842887	0.973	-0.0316006	0.159436	MGI:1913699	Pam16	Cst	Cst
ENSMUSG00000014303	90.9426	-0.00228633	0.274839	-0.0421278	0.966397	0.996949	-0.0586088	1.39122	MGI:1932535	Glis2	Cst	Cst
ENSMUSG00000014313	29802.2	0.0461622	0.0832329	0.805648	0.420446	0.815868	0.0924875	0.114799	MGI:104614	Cox6c	Cst	Cst
ENSMUSG00000014349	10328.7	0.111344	0.116674	1.62296	0.104599	0.446194	0.240151	0.147972	MGI:1343160	Ube2z	Cst	Cst
ENSMUSG00000014353	1968.55	-0.0165319	0.133427	-0.268951	0.787968	0.958396	-0.0768151	0.28561	MGI:1919727	Tmem87b	Cst	Cst
ENSMUSG00000014355	19460.8	-0.0927283	0.0695691	-1.73158	0.083349	0.392408	-0.138882	0.0802055	MGI:103097	Anapc1	Cst	Cst
ENSMUSG00000014361	25.353	-0.0297342	0.453624	-0.638305	0.523275	0.873074	-2.47964	3.88473	MGI:96965	Mertk	Cst	Cst
ENSMUSG00000014402	24281.9	-0.0524715	0.0641817	-1.0323	0.301932	0.724689	-0.0804494	0.0779323	MGI:106581	Tsg101	Cst	Cst
ENSMUSG00000014418	6463.63	-0.132007	0.112974	-1.90207	0.0571618	0.316138	-0.249778	0.131319	MGI:2180307	Hps5	Cst	Cst
ENSMUSG00000014426	5935.03	-0.44649	0.184833	-3.61451	0.00030092	0.0071241	-0.588086	0.162702	MGI:1346875	Map3k4	DE	Down
ENSMUSG00000014444	7364.89	-0.19577	0.139292	-2.39321	0.0167017	0.147788	-0.341742	0.142797	MGI:3603204	Piezo1	Cst	Cst
ENSMUSG00000014453	33350.9	0.13115	0.0751998	2.31633	0.0205402	0.169161	0.187228	0.0808297	MGI:88169	Blk	Cst	Cst
ENSMUSG00000014470	5296.55	0.0970981	0.111668	1.46255	0.143591	0.527017	0.215754	0.147519	MGI:1915968	Rnf166	Cst	Cst
ENSMUSG00000014496	2373.2	0.0351582	0.129426	0.560854	0.574897	0.896332	0.141543	0.252371	MGI:2145661	Ankrd28	Cst	Cst
ENSMUSG00000014498	3641.37	0.0840091	0.172663	1.18575	0.235722	0.658309	0.379873	0.320366	MGI:2444029	Ankrd52	Cst	Cst
ENSMUSG00000014503	462.831	-0.0125675	0.136134	-0.205013	0.837562	0.971415	-0.0614689	0.299829	MGI:1858231	Pkd2l2	Cst	Cst
ENSMUSG00000014504	12105.5	0.0429796	0.0836343	0.749954	0.453282	0.835789	0.0874153	0.116561	MGI:1913634	Srp19	Cst	Cst
ENSMUSG00000014547	5878.16	-0.238427	0.223343	-2.32263	0.020199	0.167114	-0.554542	0.238756	MGI:2442811	Wdfy2	Cst	Cst
ENSMUSG00000014550	5564.5	-0.0214732	0.109318	-0.354609	0.722882	0.940645	-0.0686408	0.193567	MGI:1925537	Rbsn	Cst	Cst
ENSMUSG00000014551	7696.31	-0.0274422	0.080956	-0.487493	0.625909	0.915968	-0.0557057	0.11427	MGI:1928140	Mrps25	Cst	Cst
ENSMUSG00000014554	9458.51	-0.0601504	0.0884569	-1.01827	0.308548	0.730975	-0.123197	0.120986	MGI:1351602	Dguok	Cst	Cst
ENSMUSG00000014592	1456.54	0.167423	0.161985	2.01151	0.0442717	0.27046	0.380086	0.188956	MGI:2140230	Camta1	Cst	Cst
ENSMUSG00000014599	93.7109	-0.0397916	0.295311	-0.685848	0.492809	0.856972	-0.917696	1.33805	MGI:1339753	Csf1	Cst	Cst
ENSMUSG00000014601	8447.54	0.000229288	0.0810649	0.00408993	0.996737	1	0.000479419	0.117219	MGI:2443884	Strip1	Cst	Cst
ENSMUSG00000014606	24486.8	-0.0691378	0.0670555	-1.32413	0.185461	0.596393	-0.106357	0.0803225	MGI:1915113	Slc25a11	Cst	Cst
ENSMUSG00000014609	8.68789	-0.0444749	0.363211	-0.826056	0.408772	0.808591	-1.72462	2.08777	MGI:87894	Chrne	Cst	Cst
ENSMUSG00000014633	5022.07	-0.147601	0.144662	-1.89803	0.0576925	0.317655	-0.328662	0.17316	MGI:1913781	Cmc2	Cst	Cst
ENSMUSG00000014668	17813.4	-0.0396395	0.0727026	-0.733214	0.463428	0.841811	-0.069565	0.0948768	MGI:2444898	Chfr	Cst	Cst
ENSMUSG00000014686	1342.26	1.04295	0.274008	4.74337	2.10193e-06	0.000101236	1.16895	0.246438	MGI:2685615	Ceacam16	Strong	Up
ENSMUSG00000014725	3.69387	-0.042311	0.312341	-0.737679	0.46071		-1.09966	1.49071	MGI:105988	Adam28	Missing	Missing
ENSMUSG00000014747	2.77505	0	0.439696	0	1		0	4.42982	MGI:1922555	Ankrd53	Missing	Missing
ENSMUSG00000014748	14850.9	0.114678	0.079982	1.97003	0.0488344	0.287018	0.177753	0.0902284	MGI:1096575	Tex261	Cst	Cst
ENSMUSG00000014763	7703.21	-0.12362	0.0847815	-2.05067	0.0402994	0.255484	-0.193857	0.0945335	MGI:1914794	Fam120b	Cst	Cst
ENSMUSG00000014767	10237.3	-0.0159427	0.0738016	-0.294263	0.768557	0.954029	-0.0294262	0.0999995	MGI:101838	Tbp	Cst	Cst
ENSMUSG00000014769	54309.2	0.0667428	0.0626948	1.32904	0.183836	0.593682	0.0981995	0.0738877	MGI:104884	Psmb1	Cst	Cst
ENSMUSG00000014771	5889.6	0.0472638	0.0973288	0.783755	0.433184	0.824236	0.11475	0.14641	MGI:104643	Pdcd2	Cst	Cst
ENSMUSG00000014773	851.36	0.040619	0.186164	0.645891	0.51835	0.87133	0.323038	0.500144	MGI:104659	Dll1	Cst	Cst
ENSMUSG00000014776	6.98178	-0.0661807	0.461301	-1.17769	0.23892		-3.12964	2.65744	MGI:1925938	Nol3	Missing	Missing
ENSMUSG00000014778	1175.5	-0.0556055	0.156686	-0.846049	0.397525	0.80097	-0.274087	0.323961	MGI:2679008	Fhod1	Cst	Cst
ENSMUSG00000014782	37.1227	0.0544451	0.387657	0.982944	0.325635	0.744053	2.12187	2.15869	MGI:2142544	Plekhg4	Cst	Cst
ENSMUSG00000014786	411.332	0.107768	0.230232	1.40165	0.161019	0.559291	0.629864	0.449372	MGI:2685542	Slc9a5	Cst	Cst
ENSMUSG00000014791	853.475	-0.0440881	0.160477	-0.688882	0.490897	0.855908	-0.251071	0.364462	MGI:2679007	Elmo3	Cst	Cst
ENSMUSG00000014837	890.663	0.0201733	0.160513	0.329453	0.741813	0.946646	0.135374	0.410906	MGI:1921606	Matcap1	Cst	Cst
ENSMUSG00000014846	137.147	-0.105066	0.307644	-1.37742	0.168382	0.571029	-1.07151	0.777909	MGI:1915221	Tppp3	Cst	Cst
ENSMUSG00000014850	12284	0.286065	0.110771	3.56265	0.000367124	0.00837282	0.359393	0.100878	MGI:109519	Msh3	DE	Up
ENSMUSG00000014852	8.26019	-0.00612078	0.371998	-0.135313	0.892365	0.984037	-0.412024	3.04498	MGI:2685556	Adamts13	Cst	Cst
ENSMUSG00000014856	6863.19	-0.0442344	0.0920522	-0.747208	0.454938	0.836731	-0.100983	0.135147	MGI:1913570	Tmem208	Cst	Cst
ENSMUSG00000014859	31987.7	0.00349858	0.0879679	0.0608688	0.951464	0.994631	0.00819185	0.134582	MGI:103012	E2f4	Cst	Cst
ENSMUSG00000014867	35580.7	-0.0205194	0.0715376	-0.383685	0.701212	0.935116	-0.0364176	0.0949154	MGI:98445	Surf4	Cst	Cst
ENSMUSG00000014873	2756.77	-0.132115	0.164715	-1.68202	0.0925657	0.417291	-0.377033	0.224155	MGI:98444	Surf2	Cst	Cst
ENSMUSG00000014905	5668.06	-0.0815942	0.136603	-1.19196	0.233277	0.656176	-0.258504	0.216873	MGI:1351618	Dnajb9	Cst	Cst
ENSMUSG00000014907	1623.12	-0.0497384	0.107779	-0.80178	0.42268	0.81694	-0.13749	0.171481	MGI:2682306	Naf1	Cst	Cst
ENSMUSG00000014932	983.282	0.0398081	0.170323	0.629975	0.528711	0.876138	0.265095	0.420801	MGI:99147	Yes1	Cst	Cst
ENSMUSG00000014956	27608.3	-0.0138225	0.0697308	-0.26169	0.793561	0.959544	-0.024005	0.0917309	MGI:104871	Ppp1cb	Cst	Cst
ENSMUSG00000014959	36285.7	0.26583	0.115554	3.30215	0.000959468	0.0182723	0.349739	0.105913	MGI:2135962	Gorasp2	DE	Up
ENSMUSG00000014980	5311.07	0.0127973	0.0866509	0.223304	0.823299	0.967043	0.0291152	0.130384	MGI:1913887	Tsen15	Cst	Cst
ENSMUSG00000015002	19786.3	-0.0557469	0.0960722	-0.92117	0.356962	0.77011	-0.128267	0.139243	MGI:1923990	Efr3a	Cst	Cst
ENSMUSG00000015013	5329.44	-0.0281044	0.0764723	-0.510087	0.60999	0.909862	-0.053208	0.104311	MGI:1916295	Trappc2l	Cst	Cst
ENSMUSG00000015016	4074.66	-0.0226309	0.106651	-0.374988	0.707669	0.936988	-0.0692227	0.1846	MGI:2182591	Acsf3	Cst	Cst
ENSMUSG00000015023	12481	0.585593	0.118914	5.5969	2.18212e-08	1.70282e-06	0.640468	0.114433	MGI:99526	Ddx19a	DE	Up
ENSMUSG00000015027	3899.25	-0.0138187	0.106977	-0.229979	0.818108	0.966216	-0.0434539	0.188947	MGI:1355303	Galns	Cst	Cst
ENSMUSG00000015053	17.2867	9.274	8.08756	3.67134			16.8827	4.59852	MGI:95662	Gata2	Missing	Missing
ENSMUSG00000015083	241.452	-0.0359952	0.147567	-0.570656	0.568233	0.892822	-0.184536	0.323376	MGI:88237	C8g	Cst	Cst
ENSMUSG00000015087	7172.22	-0.170269	0.0993736	-2.51778	0.0118097	0.117212	-0.255807	0.1016	MGI:2442633	Rabl6	Cst	Cst
ENSMUSG00000015092	20731.4	0.0555188	0.0647454	1.08649	0.277263	0.703077	0.0852826	0.0784938	MGI:1891227	Edf1	Cst	Cst
ENSMUSG00000015093	35.3063	-0.00967297	0.195525	-0.163712	0.869958	0.979541	-0.105218	0.642701	MGI:1916704	Clic3	Cst	Cst
ENSMUSG00000015094	24.3773	0.00242517	0.336177	0.0504502	0.959764	0.996246	0.11854	2.34964	MGI:1099802	Npdc1	Cst	Cst
ENSMUSG00000015095	10213.8	-0.0331284	0.0890637	-0.569059	0.569316	0.893342	-0.0750883	0.131952	MGI:1354731	Fbxw5	Cst	Cst
ENSMUSG00000015112	3099.72	0.168338	0.119732	2.27366	0.0229864	0.181269	0.288286	0.126794	MGI:1354721	Slc25a13	Cst	Cst
ENSMUSG00000015120	75299.8	0.057736	0.0544247	1.25804	0.208376	0.624571	0.0785262	0.0624194	MGI:107365	Ube2i	Cst	Cst
ENSMUSG00000015126	5372.51	-0.0234218	0.0740814	-0.431135	0.66637	0.926415	-0.0430596	0.0998751	MGI:1915577	Tsr3	Cst	Cst
ENSMUSG00000015127	1917.6	-0.349627	0.268522	-2.74958	0.00596714	0.0724729	-0.678027	0.246593	MGI:1921404	Unkl	Cst	Cst
ENSMUSG00000015133	9877.39	-0.133933	0.120713	-1.87465	0.0608408	0.32859	-0.266652	0.142241	MGI:2142227	Lrrk1	Cst	Cst
ENSMUSG00000015134	131.99	-0.0370762	0.191007	-0.596171	0.551061	0.885156	-0.321352	0.539026	MGI:1861722	Aldh1a3	Cst	Cst
ENSMUSG00000015143	94.2104	0.0271196	0.263357	0.470723	0.637839	0.920251	0.535531	1.13768	MGI:2137706	Actn1	Cst	Cst
ENSMUSG00000015149	10709.4	0.112943	0.0978867	1.76201	0.0780671	0.378768	0.205149	0.116429	MGI:1927664	Sirt2	Cst	Cst
ENSMUSG00000015165	63888.3	0.0129127	0.0783427	0.232885	0.81585	0.965414	0.0256764	0.110253	MGI:104816	Hnrnpl	Cst	Cst
ENSMUSG00000015176	15176.1	0.0245794	0.0975389	0.414189	0.678736	0.929431	0.0649977	0.156928	MGI:1918019	Nolc1	Cst	Cst
ENSMUSG00000015189	5032.45	-0.0789991	0.141183	-1.15306	0.248885	0.674206	-0.268223	0.232618	MGI:2384865	Casd1	Cst	Cst
ENSMUSG00000015202	263.021	0.0252092	0.220684	0.42383	0.67169	0.928017	0.331304	0.781689	MGI:2674130	Cnksr3	Cst	Cst
ENSMUSG00000015214	10766	0.00617996	0.101566	0.104021	0.917152	0.990601	0.0180344	0.173372	MGI:1858271	Mtmr1	Cst	Cst
ENSMUSG00000015217	12060.7	0.0225144	0.0937786	0.383375	0.701442	0.935219	0.0564475	0.147239	MGI:1098219	Hmgb3	Cst	Cst
ENSMUSG00000015222	318.174	-0.00576695	0.21713	-0.0994087	0.920814	0.990788	-0.0805802	0.810595	MGI:97175	Map2	Cst	Cst
ENSMUSG00000015243	1387.65	-0.0582343	0.196458	-0.884324	0.376521	0.784876	-0.432979	0.489615	MGI:99607	Abca1	Cst	Cst
ENSMUSG00000015247	11287	-0.0562815	0.083421	-0.9763	0.328916	0.747679	-0.109511	0.11217	MGI:1913786	Nipsnap3b	Cst	Cst
ENSMUSG00000015289	3826.19	-0.0252875	0.0817186	-0.448034	0.654129	0.923802	-0.052154	0.116406	MGI:1913442	Lage3	Cst	Cst
ENSMUSG00000015290	8544.06	0.0631534	0.0971716	1.03301	0.301601	0.724439	0.142498	0.137946	MGI:95049	Ubl4a	Cst	Cst
ENSMUSG00000015291	21647.8	-0.153187	0.0728012	-2.73709	0.00619855	0.0746023	-0.204596	0.0747496	MGI:99846	Gdi1	Cst	Cst
ENSMUSG00000015312	26446.9	0.00542264	0.0653461	0.106045	0.915547	0.990441	0.00885125	0.0834668	MGI:107776	Gadd45b	Cst	Cst
ENSMUSG00000015314	27132.2	0.207794	0.128545	2.5987	0.00935783	0.0993521	0.329111	0.126645	MGI:1353620	Slamf6	Cst	Cst
ENSMUSG00000015316	17998.9	0.041025	0.100224	0.678735	0.497306	0.859255	0.106504	0.156915	MGI:1351314	Slamf1	Cst	Cst
ENSMUSG00000015335	3162.05	-0.0818276	0.093884	-1.33283	0.182587	0.592199	-0.163353	0.122561	MGI:1913470	Zdhhc12	Cst	Cst
ENSMUSG00000015337	1029.87	0.115075	0.151116	1.54425	0.122528	0.485947	0.329206	0.213182	MGI:1261433	Endog	Cst	Cst
ENSMUSG00000015340	44972	0.275489	0.129964	3.17599	0.00149328	0.0258651	0.37718	0.11876	MGI:88574	Cybb	DE	Up
ENSMUSG00000015341	27730.7	-0.223268	0.0662884	-4.10919	3.97048e-05	0.00130195	-0.25867	0.0629492	MGI:1931029	Golga7	DE	Down
ENSMUSG00000015342	5682.88	-0.329272	0.181828	-3.04317	0.00234098	0.0363078	-0.498144	0.163692	MGI:103569	Xk	DE	Down
ENSMUSG00000015354	4.81198	0	0.493251	0	1		0	5.39799	MGI:1923727	Pcolce2	Missing	Missing
ENSMUSG00000015355	30568	0.159606	0.135392	2.06716	0.0387194	0.249686	0.313855	0.151829	MGI:88339	Cd48	Cst	Cst
ENSMUSG00000015357	7673.47	-0.00379592	0.0774115	-0.0688206	0.945132	0.993699	-0.0074745	0.108609	MGI:1346017	Clpx	Cst	Cst
ENSMUSG00000015363	17277.3	0.0376656	0.0626979	0.751951	0.45208	0.835205	0.0578463	0.0769282	MGI:1915226	Trabd	Cst	Cst
ENSMUSG00000015377	3267.48	0.0597922	0.124512	0.923043	0.355985	0.768891	0.192713	0.20878	MGI:1916690	Dennd6b	Cst	Cst
ENSMUSG00000015396	141683	0.512902	0.208238	3.71434	0.000203735	0.00516425	0.670482	0.180512	MGI:1328316	Cd83	DE	Up
ENSMUSG00000015451	46.4711	-2.41115	1.99758	-3.6766	0.000236366	0.00582938	-4.66987	1.27016	MGI:98320	C4a	DE	Down
ENSMUSG00000015452	144.001	-0.055064	0.205261	-0.846206	0.397438	0.80097	-0.461969	0.545931	MGI:893592	Ager	Cst	Cst
ENSMUSG00000015461	16261.5	-0.0331723	0.086973	-0.573973	0.565986	0.891737	-0.0728448	0.126913	MGI:105121	Atf6b	Cst	Cst
ENSMUSG00000015467	22.8	-0.0435453	0.301649	-0.74425	0.456725	0.8376	-1.00982	1.35683	MGI:1932094	Egfl8	Cst	Cst
ENSMUSG00000015468	80.9772	-0.0536334	0.255439	-0.844169	0.398575	0.801948	-0.722202	0.855518	MGI:107471	Notch4	Cst	Cst
ENSMUSG00000015474	256.046	0.00820712	0.175782	0.137089	0.89096	0.983971	0.0704445	0.51386	MGI:1860075	Ppt2	Cst	Cst
ENSMUSG00000015476	11.4764	-0.0125739	0.396138	-0.281537	0.778299	0.956421	-0.967618	3.43692	MGI:1932118	Prrt1	Cst	Cst
ENSMUSG00000015478	10430.8	-0.229392	0.0936862	-3.34171	0.000832642	0.0162186	-0.293569	0.0878499	MGI:1860076	Rnf5	DE	Down
ENSMUSG00000015488	6549.66	0.0266665	0.0894889	0.458891	0.646313	0.922337	0.0618934	0.134876	MGI:1924317	Cacfd1	Cst	Cst
ENSMUSG00000015501	4547.44	-0.0192144	0.117722	-0.314608	0.753059	0.950331	-0.0701924	0.223111	MGI:1338076	Hivep2	Cst	Cst
ENSMUSG00000015522	7288.18	-0.000641905	0.0770924	-0.0116567	0.990699	1	-0.00125806	0.107926	MGI:88071	Arnt	Cst	Cst
ENSMUSG00000015533	17.9464	-0.0159321	0.40602	-0.355706	0.722061	0.940597	-1.26252	3.54934	MGI:96600	Itga2	Cst	Cst
ENSMUSG00000015536	4032.41	0.0571291	0.107084	0.914582	0.360411	0.773158	0.150482	0.164537	MGI:1336894	Mocs2	Cst	Cst
ENSMUSG00000015542	1609.94	-0.199292	0.188197	-2.17151	0.0298923	0.213615	-0.456655	0.210293	MGI:1913426	Nat9	Cst	Cst
ENSMUSG00000015568	94.7214	-0.120356	0.58523	-1.66822	0.0952725	0.42361	-3.9374	2.36024	MGI:96820	Lpl	Cst	Cst
ENSMUSG00000015575	24523.9	-0.026805	0.0677302	-0.514021	0.607237	0.908463	-0.0446694	0.086902	MGI:1328318	Atp6v0e	Cst	Cst
ENSMUSG00000015597	1144.48	0.222007	0.338141	2.0602	0.0393795	0.251912	0.939815	0.456177	MGI:1889348	Zfp318	Cst	Cst
ENSMUSG00000015599	18.4154	-0.00694099	0.291791	-0.131256	0.895573	0.98451	-0.210456	1.6034	MGI:2147036	Ttbk1	Cst	Cst
ENSMUSG00000015605	2488.78	-0.0476026	0.123299	-0.750027	0.453239	0.835789	-0.163605	0.218132	MGI:106658	Srf	Cst	Cst
ENSMUSG00000015619	71.3705	0.0537139	0.322139	0.896512	0.36998	0.780745	1.27712	1.42454	MGI:95663	Gata3	Cst	Cst
ENSMUSG00000015647	12.8632	-0.148132	0.584334	-1.81417	0.0696516	0.354934	-3.48664	1.92189	MGI:105382	Lama5	Cst	Cst
ENSMUSG00000015656	488824	-0.173348	0.175299	-2.01398	0.0440111	0.269668	-0.417117	0.207111	MGI:105384	Hspa8	Cst	Cst
ENSMUSG00000015659	362.213	0.0543603	0.196651	0.835153	0.403632	0.805896	0.421871	0.505142	MGI:2447813	Serac1	Cst	Cst
ENSMUSG00000015668	13200.2	-0.0535831	0.0670643	-1.02884	0.303555	0.726016	-0.0849897	0.0826073	MGI:1919871	Pdzd11	Cst	Cst
ENSMUSG00000015671	47575.5	0.112084	0.109035	1.67399	0.0941325	0.42068	0.225179	0.134516	MGI:104885	Psma2	Cst	Cst
ENSMUSG00000015672	8799.6	0.020986	0.0871484	0.364747	0.715301	0.939345	0.0475297	0.130309	MGI:2137226	Mrpl32	Cst	Cst
ENSMUSG00000015697	10913	0.00873696	0.106021	0.145881	0.884015	0.982452	0.0272922	0.187085	MGI:1934229	Setdb1	Cst	Cst
ENSMUSG00000015702	405.886	-0.00594256	0.195423	-0.100822	0.919691	0.990788	-0.0651609	0.646294	MGI:1923711	Anxa9	Cst	Cst
ENSMUSG00000015711	2717.24	-0.0575002	0.121879	-0.894305	0.371159	0.78138	-0.182121	0.203645	MGI:1925152	Prune1	Cst	Cst
ENSMUSG00000015714	21395.1	-0.162847	0.0818285	-2.69872	0.00696069	0.0808147	-0.224801	0.083299	MGI:1924143	Cers2	Cst	Cst
ENSMUSG00000015733	62475.3	-0.0317991	0.0624003	-0.636817	0.524244	0.873621	-0.0489557	0.0768756	MGI:106222	Capza2	Cst	Cst
ENSMUSG00000015745	17771	0.0822738	0.0939189	1.33942	0.180435	0.589277	0.163987	0.122432	MGI:1914470	Plekho1	Cst	Cst
ENSMUSG00000015747	7350.94	0.0487231	0.0952821	0.811879	0.416861	0.813798	0.114314	0.140802	MGI:891965	Vps45	Cst	Cst
ENSMUSG00000015748	10858.7	0.034748	0.0875436	0.599531	0.548819	0.884474	0.0766269	0.127812	MGI:1918017	Prpf3	Cst	Cst
ENSMUSG00000015749	58626.2	0.308432	0.107088	3.82624	0.000130118	0.00355814	0.373386	0.0975858	MGI:1913721	Anp32e	DE	Up
ENSMUSG00000015750	5327.11	0.157656	0.162156	1.92423	0.0543258	0.307051	0.377421	0.196141	MGI:2385110	Aph1a	Cst	Cst
ENSMUSG00000015755	8732.14	0.398221	0.178722	3.43352	0.000595796	0.0125291	0.541868	0.157817	MGI:1915902	Tab2	DE	Up
ENSMUSG00000015757	15008.7	0.017584	0.0749725	0.322377	0.747167	0.94781	0.0330001	0.102365	MGI:1914668	Ppil4	Cst	Cst
ENSMUSG00000015759	16038.5	-0.107708	0.0872664	-1.77741	0.0755002	0.371442	-0.181863	0.102319	MGI:1277202	Cnih1	Cst	Cst
ENSMUSG00000015766	77.8029	0.00803993	0.317344	0.159768	0.873064	0.9805	0.317843	1.9894	MGI:104684	Eps8	Cst	Cst
ENSMUSG00000015776	3193.56	0.017412	0.107042	0.289245	0.772394	0.955351	0.0543675	0.187963	MGI:98446	Med22	Cst	Cst
ENSMUSG00000015790	5098.5	0.0831639	0.116484	1.25882	0.208095	0.624472	0.210181	0.166967	MGI:98443	Surf1	Cst	Cst
ENSMUSG00000015804	22676.7	-0.022968	0.0579768	-0.480624	0.630783	0.917459	-0.0335901	0.0698885	MGI:1914249	Med28	Cst	Cst
ENSMUSG00000015806	9298.66	0.357492	0.140553	3.60974	0.000306507	0.00724107	0.455941	0.126309	MGI:97836	Qdpr	DE	Up
ENSMUSG00000015812	37.1611	0.0236007	0.223038	0.398793	0.690046	0.932551	0.321694	0.806669	MGI:95789	Gnrh1	Cst	Cst
ENSMUSG00000015829	4.6396	0.0145021	0.387515	0.320607	0.748508		1.03561	3.23015	MGI:99516	Tnr	Missing	Missing
ENSMUSG00000015837	48775.1	-0.0221646	0.0638941	-0.438345	0.661136	0.924798	-0.0351303	0.0801431	MGI:107931	Sqstm1	Cst	Cst
ENSMUSG00000015839	10498.8	-0.0290202	0.0851776	-0.506415	0.612565	0.911078	-0.0626568	0.123726	MGI:108420	Nfe2l2	Cst	Cst
ENSMUSG00000015846	44.3855	-0.0558354	0.440298	-1.04432	0.296338	0.720373	-2.86379	2.74226	MGI:98214	Rxra	Cst	Cst
ENSMUSG00000015850	400.212	1.58823	1.13866	3.5517	0.000382748	0.00865861	2.8817	0.811357	MGI:2389008	Adamtsl4	DE	Up
ENSMUSG00000015852	17.0876	-0.127885	0.829	-1.67274	0.0943776	0.421271	-6.1983	3.70547	MGI:1933397	Fcrl2	Cst	Cst
ENSMUSG00000015854	239.542	0.00689587	0.198596	0.117197	0.906704	0.987532	0.0782853	0.66798	MGI:1334419	Cd5l	Cst	Cst
ENSMUSG00000015869	15775.3	-0.0225739	0.0782735	-0.406538	0.684347	0.930879	-0.044324	0.109028	MGI:1915013	Prpsap1	Cst	Cst
ENSMUSG00000015879	17.8636	0.0170823	0.312789	0.329758	0.741583	0.946406	0.607103	1.84105	MGI:2442958	Fam184b	Cst	Cst
ENSMUSG00000015880	34395.8	0.223496	0.0737832	3.81684	0.000135172	0.00366388	0.266319	0.0697747	MGI:1930197	Ncapg	DE	Up
ENSMUSG00000015882	3305.68	0.000126588	0.11047	0.00210331	0.998322	1	0.000426483	0.202767	MGI:2651932	Lcorl	Cst	Cst
ENSMUSG00000015889	16169.6	-0.0716146	0.0803912	-1.25184	0.210628	0.627932	-0.127676	0.101991	MGI:96836	Lta4h	Cst	Cst
ENSMUSG00000015890	149.288	-0.0181203	0.231595	-0.311472	0.755442	0.95128	-0.280003	0.898968	MGI:1919011	Amdhd1	Cst	Cst
ENSMUSG00000015932	37161.4	0.159307	0.0785077	2.71095	0.0067091	0.0787098	0.217365	0.0801803	MGI:1929270	Dstn	Cst	Cst
ENSMUSG00000015937	51514.7	0.0347709	0.106441	0.570774	0.568153	0.892822	0.10135	0.177565	MGI:1349392	Macroh2a1	Cst	Cst
ENSMUSG00000015942	2167.72	-0.0385313	0.120949	-0.616458	0.537592	0.880828	-0.13536	0.219577	MGI:2149780	Gtf2ird2	Cst	Cst
ENSMUSG00000015943	2338.9	0.0553375	0.105409	0.891266	0.372786	0.783201	0.144021	0.161591	MGI:1916418	Bola1	Cst	Cst
ENSMUSG00000015944	215.491	-0.0345844	0.223163	-0.568994	0.56936	0.893342	-0.429049	0.754049	MGI:1933384	Castor2	Cst	Cst
ENSMUSG00000015947	28.6047	-0.0198579	0.362184	-0.416959	0.676708	0.929431	-1.10137	2.64143	MGI:95498	Fcgr1	Cst	Cst
ENSMUSG00000015950	13898.4	-0.234758	0.180982	-2.4542	0.0141199	0.131762	-0.448224	0.182635	MGI:97283	Ncf1	Cst	Cst
ENSMUSG00000015961	13730.2	0.0753153	0.101802	1.1992	0.230449	0.652895	0.169238	0.141126	MGI:87948	Adss2	Cst	Cst
ENSMUSG00000015966	43.8506	-0.0267265	0.375496	-0.555475	0.57857	0.897176	-1.5092	2.71694	MGI:1355292	Il17rb	Cst	Cst
ENSMUSG00000015968	966.171	-0.0053467	0.162947	-0.0885983	0.929401	0.991516	-0.0389131	0.439209	MGI:88293	Cacna1d	Cst	Cst
ENSMUSG00000015970	11.7816	0	0.493251	0	1	1	0	5.39799	MGI:1860776	Chdh	Cst	Cst
ENSMUSG00000015971	7619.89	0.0801928	0.082331	1.38099	0.167283	0.568768	0.142042	0.102856	MGI:1860775	Actr8	Cst	Cst
ENSMUSG00000015980	4.06964	0.0690463	0.729069	1.14188	0.253503		6.02125	5.27309	MGI:1923862	Lrrc27	Missing	Missing
ENSMUSG00000015994	20724.4	-0.320364	0.122573	-3.62662	0.000287151	0.00689285	-0.402011	0.11085	MGI:104683	Fnta	DE	Down
ENSMUSG00000016018	15875.9	-0.0217448	0.0934236	-0.370751	0.710823	0.938213	-0.0543119	0.146492	MGI:1919448	Mtrex	Cst	Cst
ENSMUSG00000016028	2111.2	-0.143042	0.168748	-1.7731	0.0762129	0.37382	-0.392091	0.221134	MGI:1100883	Celsr1	Cst	Cst
ENSMUSG00000016087	25214.8	0.240575	0.108819	3.17426	0.00150221	0.0259595	0.321624	0.101323	MGI:95554	Fli1	DE	Up
ENSMUSG00000016128	14.1	-0.035508	0.459109	-0.743771			-2.77121	3.72589	MGI:2385331	Stard13	Missing	Missing
ENSMUSG00000016179	30.0921	0.527802	1.82187	2.55578	0.0105951	0.108599	7.63538	2.9875	MGI:2388073	Camk1g	Cst	Cst
ENSMUSG00000016181	1384.34	-0.0551094	0.159034	-0.839312	0.401294	0.804048	-0.280555	0.334268	MGI:2138080	Utp25	Cst	Cst
ENSMUSG00000016194	505.426	-0.125326	0.301181	-1.52737	0.126669	0.493047	-0.971748	0.636224	MGI:103562	Hsd11b1	Cst	Cst
ENSMUSG00000016200	20.2145	-0.0603891	0.376347	-1.03832	0.299119	0.722661	-1.96213	1.88971	MGI:2444490	Syt14	Cst	Cst
ENSMUSG00000016206	15654.8	-0.0651195	0.0695285	-1.22396	0.220968	0.64029	-0.103974	0.084949	MGI:95915	H2-M3	Cst	Cst
ENSMUSG00000016252	17709.7	0.0250989	0.0841347	0.440386	0.659657	0.924798	0.0537737	0.122106	MGI:1855697	Atp5f1e	Cst	Cst
ENSMUSG00000016253	19572.1	0.114053	0.0805311	1.95278	0.0508453	0.293942	0.177932	0.0911172	MGI:1926424	Nelfcd	Cst	Cst
ENSMUSG00000016255	20.4892	0	0.376986	0	1	1	0	3.17535	MGI:107814	Tubb1	Cst	Cst
ENSMUSG00000016256	69000	-0.0727696	0.0680076	-1.38195	0.166987	0.568465	-0.112276	0.0812446	MGI:1891190	Ctsz	Cst	Cst
ENSMUSG00000016257	18427.9	0.00967327	0.0691207	0.183942	0.854059	0.974788	0.0166827	0.0906955	MGI:1913640	Prelid3b	Cst	Cst
ENSMUSG00000016283	9.52011	-0.00650832	0.381762	-0.14555	0.884276	0.982452	-0.47174	3.24108	MGI:95914	H2-M2	Cst	Cst
ENSMUSG00000016308	15986.3	0.217113	0.124818	2.72673	0.00639653	0.0761757	0.328852	0.120603	MGI:102959	Ube2a	Cst	Cst
ENSMUSG00000016319	202247	0.0356819	0.0509474	0.813374	0.416004	0.813057	0.0475724	0.0584878	MGI:1353496	Slc25a5	Cst	Cst
ENSMUSG00000016344	18022.5	-0.1924	0.101572	-2.76034	0.00577415	0.0707428	-0.275753	0.0998981	MGI:1913746	Ppdpf	Cst	Cst
ENSMUSG00000016346	17.5082	-0.046584	0.324299	-0.808598	0.418746	0.81472	-1.26159	1.56022	MGI:1309503	Kcnq2	Cst	Cst
ENSMUSG00000016356	22.8181	0.00619428	0.336005	0.128382	0.897847	0.985538	0.299254	2.33097	MGI:1920618	Col20a1	Cst	Cst
ENSMUSG00000016382	114.323	-0.0595541	0.465006	-1.10205	0.270439	0.695938	-3.19447	2.89865	MGI:104807	Pls3	Cst	Cst
ENSMUSG00000016409	8138.86	-0.0119417	0.0852816	-0.209391	0.834143	0.969908	-0.0265943	0.127008	MGI:1914300	Nkap	Cst	Cst
ENSMUSG00000016427	19763.2	-0.0874559	0.0746529	-1.57422	0.115436	0.470567	-0.139652	0.0887117	MGI:1929511	Ndufa1	Cst	Cst
ENSMUSG00000016477	4589.87	-0.039348	0.114962	-0.633774	0.526228	0.874745	-0.126663	0.199855	MGI:1096340	E2f3	Cst	Cst
ENSMUSG00000016481	20510.9	0.051514	0.0647477	1.00859	0.313171	0.733649	0.0796597	0.0789811	MGI:88513	Cr1l	Cst	Cst
ENSMUSG00000016487	5065.32	-0.171174	0.18136	-1.97794	0.0479353	0.283935	-0.433826	0.219332	MGI:1914783	Ppfibp1	Cst	Cst
ENSMUSG00000016493	263.318	0.0471844	0.18355	0.736739	0.461281	0.841188	0.342685	0.465138	MGI:1203290	Cd46	Cst	Cst
ENSMUSG00000016495	5145.06	0.0202967	0.0832805	0.357846	0.720459	0.940267	0.0432768	0.120937	MGI:1915009	Plgrkt	Cst	Cst
ENSMUSG00000016496	856.862	-0.0839489	0.181635	-1.18207	0.237178	0.659714	-0.414618	0.350756	MGI:1926446	Cd274	Cst	Cst
ENSMUSG00000016498	1002.4	0.0723117	0.189303	1.05188	0.292856	0.717515	0.432193	0.410878	MGI:1930125	Pdcd1lg2	Cst	Cst
ENSMUSG00000016503	11232.2	0.143724	0.0715855	2.60346	0.00922878	0.0982625	0.194353	0.0746517	MGI:1913846	Gtf3a	Cst	Cst
ENSMUSG00000016510	4426.84	-0.0766001	0.10695	-1.19905	0.23051	0.652903	-0.181167	0.151093	MGI:1923616	Mtif3	Cst	Cst
ENSMUSG00000016520	14163.4	-0.118566	0.152022	-1.57844	0.114465	0.468146	-0.333747	0.211442	MGI:2155959	Lnx2	Cst	Cst
ENSMUSG00000016526	2994.3	-0.550642	0.218352	-3.78685	0.000152569	0.0040533	-0.711908	0.187995	MGI:1330300	Dyrk3	DE	Down
ENSMUSG00000016528	15637.3	0.178895	0.176294	2.05555	0.0398254	0.254111	0.420949	0.204786	MGI:109298	Mapkapk2	Cst	Cst
ENSMUSG00000016529	346.964	-4.48473	1.86202	-4.33468	1.45974e-05	0.000543063	-5.5254	1.2747	MGI:96537	Il10	DE	Down
ENSMUSG00000016534	14370.2	0.123261	0.110627	1.80841	0.0705428	0.358248	0.238143	0.131686	MGI:96748	Lamp2	Cst	Cst
ENSMUSG00000016541	29831.5	0.229217	0.092302	3.37029	0.00075088	0.0150318	0.291748	0.0865645	MGI:1859293	Atxn10	DE	Up
ENSMUSG00000016552	2538.92	-0.0611556	0.125253	-0.941023	0.346693	0.761892	-0.197074	0.209426	MGI:106315	Foxred2	Cst	Cst
ENSMUSG00000016554	41065.7	0.0118577	0.0695301	0.224825	0.822115	0.966689	0.0205548	0.0914257	MGI:1933181	Eif3d	Cst	Cst
ENSMUSG00000016559	221314	0.0887102	0.0537389	1.95068	0.0510949	0.294852	0.11544	0.0591794	MGI:1101768	H3f3b	Cst	Cst
ENSMUSG00000016619	24200.9	0.0670061	0.0620701	1.34226	0.179512	0.588632	0.0978606	0.0729074	MGI:1351502	Nup50	Cst	Cst
ENSMUSG00000016624	84.1609	-0.199822	0.500458	-1.95004	0.0511716	0.295098	-2.0096	1.03054	MGI:2443812	Phf21b	Cst	Cst
ENSMUSG00000016637	8195.45	0.0569192	0.0784095	1.01251	0.311296	0.733024	0.103566	0.102287	MGI:1914292	Ift27	Cst	Cst
ENSMUSG00000016664	18942.6	-0.075574	0.0894674	-1.26025	0.207579	0.624116	-0.147462	0.11701	MGI:1345153	Pacsin2	Cst	Cst
ENSMUSG00000016756	5880.78	0.0950131	0.203984	1.29043	0.196901	0.611028	0.514211	0.39848	MGI:103227	Cmah	Cst	Cst
ENSMUSG00000016757	5803.65	0.167972	0.111385	2.34842	0.0188531	0.160509	0.273385	0.116412	MGI:3039573	Ttll12	Cst	Cst
ENSMUSG00000016758	169.816	0.0289449	0.189388	0.473821	0.635627	0.919014	0.26357	0.556264	MGI:1206591	Bik	Cst	Cst
ENSMUSG00000016763	27.3348	0.00586843	0.322183	0.118154	0.905946	0.987532	0.246136	2.08318	MGI:1890616	Scube1	Cst	Cst
ENSMUSG00000016831	24371	-0.0664424	0.0719219	-1.22681	0.219893	0.639769	-0.108796	0.0886816	MGI:1915389	Tox4	Cst	Cst
ENSMUSG00000016833	8796.21	0.186074	0.123101	2.43358	0.0149503	0.137056	0.305842	0.125676	MGI:1915985	Mrps18c	Cst	Cst
ENSMUSG00000016921	52060.4	0.041565	0.083664	0.725672	0.46804	0.845177	0.0849185	0.11702	MGI:1915246	Srsf6	Cst	Cst
ENSMUSG00000016933	3496.75	0.492211	0.271051	3.28417	0.00102284	0.0191822	0.744261	0.226621	MGI:97615	Plcg1	DE	Up
ENSMUSG00000016940	1454.24	-0.00622555	0.167777	-0.103486	0.917577	0.990601	-0.0483044	0.466774	MGI:1917632	Kctd2	Cst	Cst
ENSMUSG00000016946	8463.23	0.0511934	0.094936	0.852247	0.394077	0.799416	0.118323	0.138837	MGI:1916509	Kctd5	Cst	Cst
ENSMUSG00000016982	4.73925	0.0385256	0.400299	0.773917	0.43898		2.14322	2.76932	MGI:2684870	Pom121l2	Missing	Missing
ENSMUSG00000016984	5130.69	0.0718986	0.110513	1.12112	0.262237	0.68738	0.181782	0.162143	MGI:1915395	Etaa1	Cst	Cst
ENSMUSG00000017002	137518	-0.802604	0.450549	-3.45596	0.000548338	0.0116958	-1.18798	0.343749	MGI:109297	Slpi	DE	Down
ENSMUSG00000017009	3905.24	-0.0663168	0.196283	-0.982675	0.325768	0.744099	-0.451658	0.459621	MGI:1349164	Sdc4	Cst	Cst
ENSMUSG00000017057	294.457	-0.21471	0.498197	-1.99876	0.0456338	0.275481	-1.87985	0.940505	MGI:105052	Il13ra1	Cst	Cst
ENSMUSG00000017119	7208.95	-0.0783637	0.12476	-1.17364	0.240538	0.663296	-0.223344	0.1903	MGI:108498	Nbr1	Cst	Cst
ENSMUSG00000017132	27060.9	-0.10527	0.084642	-1.76539	0.0774981	0.377069	-0.175083	0.0991752	MGI:1334257	Cyth1	Cst	Cst
ENSMUSG00000017144	33.4853	-0.332826	1.34671	-2.32789	0.019918	0.165892	-6.85574	2.94505	MGI:1921444	Rnd3	Cst	Cst
ENSMUSG00000017146	8150.88	-0.197906	0.147572	-2.35441	0.018552	0.158748	-0.359518	0.1527	MGI:104537	Brca1	Cst	Cst
ENSMUSG00000017167	120.221	-0.0509892	0.341766	-0.885642	0.37581	0.784385	-1.49163	1.68423	MGI:1858201	Cntnap1	Cst	Cst
ENSMUSG00000017176	14095.8	0.0533475	0.0675523	1.02041	0.307535	0.73031	0.0851731	0.0834696	MGI:1915356	Nt5c3b	Cst	Cst
ENSMUSG00000017188	11910.8	-0.0817799	0.0850363	-1.38711	0.165409	0.566244	-0.148354	0.106952	MGI:1098757	Coa3	Cst	Cst
ENSMUSG00000017195	1004.35	0.0399617	0.149154	0.628948	0.529383	0.876707	0.203426	0.323439	MGI:1916626	Zpbp2	Cst	Cst
ENSMUSG00000017210	8195.7	0.0425239	0.0987484	0.705265	0.480645	0.851229	0.107434	0.152331	MGI:1344385	Med24	Cst	Cst
ENSMUSG00000017221	20398.9	0.0464663	0.0830125	0.811632	0.417003	0.813798	0.0927267	0.114247	MGI:98858	Psmd3	Cst	Cst
ENSMUSG00000017264	19083.6	-0.0625304	0.0754459	-1.12936	0.258744	0.684494	-0.107915	0.0955534	MGI:1355322	Exosc10	Cst	Cst
ENSMUSG00000017286	15178.1	-0.0166903	0.0631154	-0.332398	0.739589	0.945985	-0.0262627	0.0790099	MGI:1914451	Glod4	Cst	Cst
ENSMUSG00000017288	12731	0.0738565	0.0865761	1.24936	0.211535	0.629156	0.140356	0.112342	MGI:1915549	Vps53	Cst	Cst
ENSMUSG00000017291	12350.3	0.0650693	0.116752	1.00978	0.312601	0.733434	0.184429	0.182643	MGI:1914490	Taok1	Cst	Cst
ENSMUSG00000017299	8060.94	0.0530468	0.103057	0.861487	0.38897	0.794615	0.135454	0.157233	MGI:1923483	Dnttip1	Cst	Cst
ENSMUSG00000017307	3673.61	-0.00825565	0.0986262	-0.139699	0.888898	0.983536	-0.0229354	0.164178	MGI:2158201	Acot8	Cst	Cst
ENSMUSG00000017309	7.44221	0.00655676	0.48186	0.146522	0.883509		0.75377	5.14441	MGI:1289168	Cd300lg	Missing	Missing
ENSMUSG00000017314	15.886	-0.0275439	0.483504	-0.592164	0.553741	0.886047	-2.62935	4.44024	MGI:1858257	Mpp2	Cst	Cst
ENSMUSG00000017376	3307.65	0.0542203	0.122917	0.846251	0.397413	0.80097	0.177749	0.210043	MGI:1201387	Nlk	Cst	Cst
ENSMUSG00000017386	9955.59	-0.271923	0.165451	-2.80429	0.00504269	0.0642894	-0.433868	0.154716	MGI:1202880	Traf4	Cst	Cst
ENSMUSG00000017390	2681.97	0.316438	0.222319	2.75596	0.00585196	0.0715006	0.569338	0.206584	MGI:101863	Aldoc	Cst	Cst
ENSMUSG00000017400	1131.83	-0.0716807	0.215824	-1.0468	0.29519	0.7193	-0.550866	0.526236	MGI:2144518	Stac2	Cst	Cst
ENSMUSG00000017404	126640	0.0739732	0.110877	1.14938	0.250399	0.675424	0.185581	0.161461	MGI:98020	Rpl19	Cst	Cst
ENSMUSG00000017405	3485.33	0.124088	0.150561	1.63918	0.101176	0.439134	0.33245	0.202815	MGI:1890646	Nek8	Cst	Cst
ENSMUSG00000017412	536.065	0.0461009	0.172984	0.719288	0.471963	0.847655	0.299942	0.416998	MGI:103301	Cacnb4	Cst	Cst
ENSMUSG00000017417	20.9848	0.00281717	0.317919	0.0563462	0.955066	0.995423	0.113823	2.02006	MGI:1919574	Plxdc1	Cst	Cst
ENSMUSG00000017418	3510.6	0.0853484	0.11737	1.2852	0.198723	0.61257	0.214874	0.167191	MGI:1923119	Arl5b	Cst	Cst
ENSMUSG00000017421	75702.4	0.0640034	0.0844935	1.09993	0.271363	0.696785	0.122978	0.111805	MGI:1340045	Zfp207	Cst	Cst
ENSMUSG00000017428	31259.5	0.0488891	0.0593939	1.00709	0.313891	0.733888	0.0710729	0.0705725	MGI:1916327	Psmd11	Cst	Cst
ENSMUSG00000017446	12.6119	-0.0385366	0.573669	-0.763462			-3.94743	5.17043	MGI:1919254	C1qtnf1	Missing	Missing
ENSMUSG00000017453	3370.54	0.0343863	0.131328	0.54852	0.583335	0.899725	0.142761	0.260266	MGI:1197006	Pipox	Cst	Cst
ENSMUSG00000017466	98.8906	-0.0779893	0.401564	-1.24035	0.214847	0.633416	-2.21404	1.78501	MGI:98753	Timp2	Cst	Cst
ENSMUSG00000017478	10158.5	-0.323917	0.109545	-3.8986	9.6749e-05	0.00279226	-0.389336	0.0998656	MGI:1923264	Zc3h18	DE	Down
ENSMUSG00000017485	35294.1	0.273627	0.112417	3.42402	0.000617019	0.0128666	0.351624	0.102693	MGI:98791	Top2b	DE	Up
ENSMUSG00000017493	148.277	-0.0652451	0.299291	-1.00741	0.313737	0.733729	-1.07941	1.07147	MGI:96439	Igfbp4	Cst	Cst
ENSMUSG00000017499	17912.3	-0.0456334	0.0969627	-0.758548	0.448123	0.832878	-0.110991	0.146321	MGI:1345150	Cdc6	Cst	Cst
ENSMUSG00000017548	14785	0.112361	0.138973	1.54752	0.121737	0.484378	0.293821	0.189866	MGI:1261758	Suz12	Cst	Cst
ENSMUSG00000017550	11736	0.134828	0.0999851	2.04552	0.0408034	0.257543	0.228539	0.111727	MGI:2442925	Atad5	Cst	Cst
ENSMUSG00000017561	40366	0.105931	0.093444	1.69613	0.0898617	0.410612	0.190336	0.112218	MGI:1860086	Crlf3	Cst	Cst
ENSMUSG00000017615	5655.19	-0.0360946	0.106545	-0.591658	0.55408	0.886047	-0.104766	0.177073	MGI:104961	Tnfaip1	Cst	Cst
ENSMUSG00000017631	16720.7	-0.893994	0.194711	-5.42121	5.91965e-08	4.27666e-06	-0.97177	0.179253	MGI:107771	Abr	DE	Down
ENSMUSG00000017639	1101.91	-0.0647928	0.181382	-0.962847	0.335624	0.753473	-0.386048	0.400944	MGI:2442920	Rab11fip4	Cst	Cst
ENSMUSG00000017652	21527.7	-0.00395543	0.0842573	-0.0696795	0.944449	0.993684	-0.00871042	0.125007	MGI:88336	Cd40	Cst	Cst
ENSMUSG00000017664	13427	-0.43865	0.126391	-4.33933	1.42917e-05	0.000535245	-0.510804	0.117715	MGI:2385166	Slc35c2	DE	Down
ENSMUSG00000017670	20630.8	-0.133772	0.10051	-2.02631	0.0427334	0.264381	-0.228544	0.112788	MGI:2153045	Elmo2	Cst	Cst
ENSMUSG00000017677	14499.5	0.0883273	0.0924089	1.44025	0.149796	0.539101	0.168853	0.117238	MGI:1926139	Wsb1	Cst	Cst
ENSMUSG00000017679	39370.7	0.244282	0.132917	2.8838	0.00392913	0.0537221	0.359952	0.124819	MGI:1923330	Ttpal	Cst	Cst
ENSMUSG00000017686	8515.56	-0.120174	0.121625	-1.70652	0.0879116	0.405785	-0.258194	0.151299	MGI:1926078	Rhot1	Cst	Cst
ENSMUSG00000017692	69.7899	-0.504023	1.13947	-2.67282	0.00752161	0.0856401	-4.22243	1.57977	MGI:2179276	Rhbdl3	Cst	Cst
ENSMUSG00000017697	43349.9	0.565215	0.0741093	8.03859	9.08812e-16	2.21237e-13	0.588572	0.0732183	MGI:87916	Ada	DE	Up
ENSMUSG00000017707	208270	-0.0640027	0.0818051	-1.11455	0.265042	0.690138	-0.118956	0.10673	MGI:1349457	Serinc3	Cst	Cst
ENSMUSG00000017713	104.95	-0.0476735	0.281748	-0.783105	0.433565	0.824429	-0.874253	1.11639	MGI:1919026	Tha1	Cst	Cst
ENSMUSG00000017715	7234.77	-0.0266569	0.0855137	-0.465026	0.641913	0.920907	-0.0581633	0.125075	MGI:1921701	Pgs1	Cst	Cst
ENSMUSG00000017716	36871.9	0.0192633	0.0658876	0.374875	0.707753	0.936988	0.0314805	0.0839761	MGI:1203517	Birc5	Cst	Cst
ENSMUSG00000017718	2903.21	0.00564314	0.111485	0.0935954	0.925431	0.991387	0.0192667	0.205851	MGI:2448704	Afmid	Cst	Cst
ENSMUSG00000017720	7.79957	-0.0523437	0.293621	-0.852335	0.394028		-0.997101	1.16985	MGI:1920853	Trp53tg5	Missing	Missing
ENSMUSG00000017721	4019.01	-0.210194	0.111512	-2.81953	0.00480936	0.0621692	-0.303306	0.107573	MGI:1926178	Pigt	Cst	Cst
ENSMUSG00000017724	114.077	0.0324283	0.262105	0.553064	0.58022	0.897789	0.599171	1.08337	MGI:99423	Etv4	Cst	Cst
ENSMUSG00000017734	109.103	0.0745628	0.265862	1.0883	0.276463	0.702307	0.833342	0.765728	MGI:106562	Dbndd2	Cst	Cst
ENSMUSG00000017737	20.0307	-0.0303698	0.538022	-0.628675			-3.22054	5.12274	MGI:97011	Mmp9	Missing	Missing
ENSMUSG00000017740	21.3719	-0.1383	0.518371	-1.72934	0.0837485	0.393875	-2.9	1.67694	MGI:1862037	Slc12a5	Cst	Cst
ENSMUSG00000017747	1577.17	-0.75467	0.30932	-3.84964	0.000118289	0.00327467	-0.967334	0.251279	MGI:1931556	Ghdc	DE	Down
ENSMUSG00000017754	1069.44	-0.0623146	0.168778	-0.931859	0.351409	0.765208	-0.332163	0.356452	MGI:103151	Pltp	Cst	Cst
ENSMUSG00000017756	677.443	0.0676028	0.182605	0.996687	0.318917	0.737617	0.39652	0.397838	MGI:1342283	Slc12a7	Cst	Cst
ENSMUSG00000017760	27903.9	-0.267072	0.142154	-2.97048	0.00297332	0.0435802	-0.39013	0.131335	MGI:97748	Ctsa	DE	Down
ENSMUSG00000017764	5996.36	-0.160823	0.155393	-1.97881	0.0478379	0.283433	-0.360967	0.182417	MGI:1919221	Zswim1	Cst	Cst
ENSMUSG00000017765	1443.14	-0.415804	0.233986	-3.16188	0.00156754	0.0267377	-0.64064	0.202614	MGI:1309465	Slc12a4	DE	Down
ENSMUSG00000017767	4.59575	-0.0185227	0.428279	-0.413345	0.679354		-1.60439	3.88147	MGI:1922892	Spata25	Missing	Missing
ENSMUSG00000017774	46502.8	0.0280174	0.0836837	0.491951	0.622754	0.914543	0.0592474	0.120434	MGI:106612	Myo1c	Cst	Cst
ENSMUSG00000017776	10367.5	0.0588395	0.0862187	1.0064	0.314224	0.7339	0.117679	0.116931	MGI:88508	Crk	Cst	Cst
ENSMUSG00000017778	16359.7	0.0243319	0.0881356	0.420982	0.673768	0.92918	0.0555942	0.132058	MGI:103226	Cox7c	Cst	Cst
ENSMUSG00000017781	38344.9	0.0248747	0.111853	0.408277	0.683071	0.930821	0.0816614	0.200015	MGI:99887	Pitpna	Cst	Cst
ENSMUSG00000017801	9215.82	-0.0649071	0.0776449	-1.15585	0.247743	0.672885	-0.114315	0.098901	MGI:108398	Mlx	Cst	Cst
ENSMUSG00000017802	3716.84	-0.0456798	0.118099	-0.726638	0.467448	0.844544	-0.148226	0.203989	MGI:1915248	Retreg3	Cst	Cst
ENSMUSG00000017830	4868.2	0.680734	0.209054	4.3648	1.2724e-05	0.000483813	0.804794	0.184383	MGI:1931560	Dhx58	DE	Up
ENSMUSG00000017831	11493.4	0.0314365	0.0690352	0.596818	0.550629	0.88508	0.0530721	0.0889252	MGI:105926	Rab5a	Cst	Cst
ENSMUSG00000017832	10.8755	0.291268	1.10497	2.2959	0.0216817	0.174294	5.75526	2.50676	MGI:1922732	Hspb9	Cst	Cst
ENSMUSG00000017837	9433.02	-0.0497125	0.0888785	-0.846048	0.397526	0.80097	-0.10644	0.125809	MGI:1919216	Nkiras2	Cst	Cst
ENSMUSG00000017843	41521.1	0.170351	0.0931053	2.60956	0.00906579	0.0969396	0.246606	0.0945009	MGI:1349475	Ppp2r5c	Cst	Cst
ENSMUSG00000017858	12685.9	-0.00257891	0.0768217	-0.0468929	0.962599	0.996715	-0.00503129	0.107293	MGI:2387217	Ift52	Cst	Cst
ENSMUSG00000017861	25106.2	-0.0868668	0.0824903	-1.48938	0.136386	0.512673	-0.150663	0.101158	MGI:101785	Mybl2	Cst	Cst
ENSMUSG00000017897	4.49579	-0.00795923	0.445428	-0.18122	0.856195		-0.809255	4.46561	MGI:109341	Eya2	Missing	Missing
ENSMUSG00000017929	2282.99	0.0245068	0.109052	0.403986	0.686223	0.931731	0.0772558	0.191234	MGI:1927169	B4galt5	Cst	Cst
ENSMUSG00000017943	9.67275	-0.0926079	0.850697	-1.34226			-7.07571	5.27149	MGI:2385163	Gdap1l1	Missing	Missing
ENSMUSG00000017999	16480.7	0.0298427	0.0830772	0.524933	0.59963	0.905683	0.062273	0.11863	MGI:2385884	Ddx27	Cst	Cst
ENSMUSG00000018001	378.06	0.232665	0.405523	2.06445	0.0389753	0.250615	1.2165	0.589263	MGI:1335107	Cyth3	Cst	Cst
ENSMUSG00000018008	13896.8	-0.749504	0.111767	-7.3283	2.33095e-13	4.38689e-11	-0.785778	0.107225	MGI:2441702	Cyth4	DE	Down
ENSMUSG00000018012	66.1896	0.0144037	0.204168	0.244021	0.807215	0.963487	0.169737	0.695582	MGI:2180784	Rac3	Cst	Cst
ENSMUSG00000018040	22802.9	-0.0865115	0.0569507	-1.82854	0.0674681	0.34801	-0.116273	0.0635876	MGI:1922028	Rrp7a	Cst	Cst
ENSMUSG00000018042	17879.6	0.397339	0.138702	3.87613	0.000106129	0.00299732	0.487545	0.125781	MGI:94893	Cyb5r3	DE	Up
ENSMUSG00000018068	6451.27	-0.0517895	0.108116	-0.832289	0.405246	0.80731	-0.142255	0.170921	MGI:1917672	Ints2	Cst	Cst
ENSMUSG00000018076	7794.11	0.0352521	0.10849	0.576257	0.564441	0.891149	0.105615	0.183278	MGI:2670178	Med13l	Cst	Cst
ENSMUSG00000018102	2164.97	0.025649	0.111168	0.421123	0.673665	0.929142	0.0831151	0.197365	MGI:1915274	H2bc4	Cst	Cst
ENSMUSG00000018126	14.9368	-0.255384	0.855632	-2.23409	0.0254775	0.193947	-4.43546	1.98536	MGI:2652819	Baiap2l2	Cst	Cst
ENSMUSG00000018143	3566.92	0.0656218	0.141003	0.983977	0.325127	0.743698	0.247034	0.251056	MGI:99951	Mafk	Cst	Cst
ENSMUSG00000018160	17104.2	0.0306921	0.0842761	0.537094	0.591202	0.901946	0.0651026	0.121213	MGI:1100846	Med1	Cst	Cst
ENSMUSG00000018166	1038.55	-0.0284267	0.163451	-0.459054	0.646195	0.922337	-0.189145	0.412032	MGI:95411	Erbb3	Cst	Cst
ENSMUSG00000018167	5731.97	-0.0293081	0.0773828	-0.529266	0.596621	0.904587	-0.0561391	0.10607	MGI:1929618	Stard3	Cst	Cst
ENSMUSG00000018168	58604.4	-0.0796729	0.0800402	-1.39018	0.164473	0.564355	-0.137862	0.0991684	MGI:1342542	Ikzf3	Cst	Cst
ENSMUSG00000018169	8668.21	0.0553478	0.0815858	0.969062	0.332514	0.750856	0.10545	0.108816	MGI:1095404	Mfng	Cst	Cst
ENSMUSG00000018171	15276.1	0.010656	0.0772475	0.19325	0.846763	0.973692	0.0208579	0.107932	MGI:1923159	Vmp1	Cst	Cst
ENSMUSG00000018189	23187.5	0.0439437	0.0675061	0.842131	0.399715	0.802642	0.0712837	0.0846468	MGI:1914848	Uchl5	Cst	Cst
ENSMUSG00000018196	3355.79	-0.0394645	0.0996558	-0.654701	0.51266	0.868147	-0.102283	0.156229	MGI:1916617	Glrx2	Cst	Cst
ENSMUSG00000018199	138.122	0.0663835	0.34769	1.06689	0.286023	0.711116	1.57656	1.47772	MGI:106652	Ro60	Cst	Cst
ENSMUSG00000018209	37858.8	-0.0783459	0.0777172	-1.38694	0.16546	0.566267	-0.132696	0.0956751	MGI:1929004	Stk4	Cst	Cst
ENSMUSG00000018217	35.9722	-0.00795135	0.48286	-0.177389	0.859203	0.976163	-0.911193	5.13669	MGI:97631	Pmp22	Cst	Cst
ENSMUSG00000018238	15.4636	0.0479581	0.522508	0.942586			3.77361	4.00346	MGI:95692	Gdf9	Missing	Missing
ENSMUSG00000018239	7025.75	0.409784	0.113843	4.42433	9.67421e-06	0.00038078	0.470999	0.106457	MGI:1196228	Zcchc10	DE	Up
ENSMUSG00000018286	36331.3	0.132831	0.0734758	2.37686	0.0174609	0.152458	0.186512	0.0784702	MGI:104880	Psmb6	Cst	Cst
ENSMUSG00000018287	8434.22	-0.00898583	0.105552	-0.150135	0.880658	0.982267	-0.0278538	0.185525	MGI:107380	Spag7	Cst	Cst
ENSMUSG00000018293	357605	0.014671	0.0515642	0.331549	0.74023	0.945985	0.0198815	0.0599653	MGI:97549	Pfn1	Cst	Cst
ENSMUSG00000018322	31285.8	-0.003364	0.0720792	-0.0627774	0.949944	0.994296	-0.00608515	0.0969323	MGI:1914395	Tomm34	Cst	Cst
ENSMUSG00000018326	80194.7	-0.0321613	0.0647007	-0.631256	0.527873	0.875627	-0.0510575	0.0808824	MGI:1891917	Ywhab	Cst	Cst
ENSMUSG00000018334	1420.07	0.182974	0.221581	1.97663	0.0480834	0.284587	0.557118	0.281852	MGI:105051	Ksr1	Cst	Cst
ENSMUSG00000018339	491.681	-1.54398	1.03642	-3.57257	0.000353493	0.0081228	-2.6638	0.745626	MGI:105102	Gpx3	DE	Down
ENSMUSG00000018340	11063.5	-0.511194	0.410427	-2.94079	0.00327372	0.0468787	-1.00218	0.340786	MGI:88255	Anxa6	DE	Down
ENSMUSG00000018347	3765.45	-0.0453174	0.115876	-0.723604	0.469309	0.845927	-0.143019	0.197648	MGI:1289293	Zkscan6	Cst	Cst
ENSMUSG00000018362	128165	0.0290499	0.0863022	0.504819	0.613686	0.911595	0.0638114	0.126405	MGI:103561	Kpna2	Cst	Cst
ENSMUSG00000018363	1418.55	-0.244821	0.23779	-2.32237	0.0202132	0.167169	-0.59356	0.255584	MGI:1913563	Smurf2	Cst	Cst
ENSMUSG00000018372	4533.69	-0.104098	0.135215	-1.46456	0.143041	0.526014	-0.277598	0.189543	MGI:2443502	Cep95	Cst	Cst
ENSMUSG00000018377	17157.1	-0.0807439	0.0874144	-1.3544	0.175608	0.582188	-0.150895	0.111411	MGI:1313291	Vezf1	Cst	Cst
ENSMUSG00000018378	27.9671	-0.0208133	0.324847	-0.406539	0.684347	0.930879	-0.806305	1.98334	MGI:2144281	Cuedc1	Cst	Cst
ENSMUSG00000018379	91495.3	0.0439497	0.0664392	0.849325	0.395701	0.800407	0.0702942	0.0827647	MGI:98283	Srsf1	Cst	Cst
ENSMUSG00000018381	17866.7	-0.317113	0.130744	-3.47768	0.000505781	0.0109338	-0.41005	0.117909	MGI:1913860	Abi3	DE	Down
ENSMUSG00000018395	1135.82	-0.944248	0.368591	-3.95069	7.79262e-05	0.00232628	-1.1794	0.29853	MGI:107689	Kif3a	DE	Down
ENSMUSG00000018398	89.9655	-16.3557	3.25771	-5.24485	1.56407e-07	1.03943e-05	-17.3249	3.30322	MGI:894310	Septin8	DE	Down
ENSMUSG00000018401	18145.6	-0.290292	0.077389	-4.53789	5.68207e-06	0.000239653	-0.327217	0.0721077	MGI:2180699	Mtmr4	DE	Down
ENSMUSG00000018405	2975.08	-0.365413	0.197583	-3.13134	0.00174012	0.0290183	-0.548351	0.175117	MGI:2443470	Mrm1	DE	Down
ENSMUSG00000018411	18.454	0.186754	0.964417	1.964	0.0495302	0.289932	6.27013	3.19253	MGI:97180	Mapt	Cst	Cst
ENSMUSG00000018412	11686.3	-0.0389548	0.0859913	-0.674556	0.499958	0.861022	-0.0829408	0.122956	MGI:1923969	Kansl1	Cst	Cst
ENSMUSG00000018415	6421.61	-0.0522557	0.0831789	-0.90941	0.363134	0.775502	-0.102676	0.112904	MGI:1914021	Gid4	Cst	Cst
ENSMUSG00000018425	12849.1	0.531553	0.11029	5.45419	4.91956e-08	3.63625e-06	0.582747	0.106844	MGI:1914737	Dhx40	DE	Up
ENSMUSG00000018427	185.878	0.0610849	0.238531	0.929133	0.35282	0.766417	0.647377	0.696754	MGI:1925114	Ypel2	Cst	Cst
ENSMUSG00000018428	1512.77	0.0418229	0.155119	0.656104	0.511757	0.867599	0.226742	0.345589	MGI:104729	Akap1	Cst	Cst
ENSMUSG00000018433	12422.8	-0.0308553	0.0867056	-0.534982	0.592662	0.902513	-0.0678938	0.126908	MGI:1916229	Nol11	Cst	Cst
ENSMUSG00000018442	10331.7	0.007924	0.0902753	0.136852	0.891148	0.983977	0.0192227	0.140464	MGI:2151483	Derl2	Cst	Cst
ENSMUSG00000018446	34603.3	0.136734	0.0728733	2.4556	0.0140648	0.131535	0.189442	0.0771468	MGI:1194505	C1qbp	Cst	Cst
ENSMUSG00000018449	4367.14	0.010922	0.0921849	0.187529	0.851246	0.974319	0.0272537	0.145331	MGI:1916973	Rpain	Cst	Cst
ENSMUSG00000018451	14.2944	0.0621582	0.418785	1.10351	0.269807	0.695351	2.5607	2.32051	MGI:1918001	6330403K07Rik	Cst	Cst
ENSMUSG00000018470	23.1491	0.0108841	0.401175	0.245493	0.806075	0.963095	0.875892	3.56789	MGI:1336208	Kcnab3	Cst	Cst
ENSMUSG00000018474	2749.95	-0.0752651	0.135616	-1.11405	0.265259	0.690158	-0.247299	0.221982	MGI:1344395	Chd3	Cst	Cst
ENSMUSG00000018476	3045.84	-0.0932602	0.138579	-1.32936	0.18373	0.593569	-0.276893	0.208291	MGI:2448492	Kdm6b	Cst	Cst
ENSMUSG00000018481	29989	0.00118317	0.071878	0.0221075	0.982362	1	0.00213408	0.096532	MGI:1914134	Appbp2	Cst	Cst
ENSMUSG00000018500	30.7836	-0.0401072	0.476315	-0.822587	0.410743	0.810368	-3.09998	3.76858	MGI:99403	Adora2b	Cst	Cst
ENSMUSG00000018501	28356.1	-0.00678839	0.112665	-0.112408	0.9105	0.988451	-0.0235777	0.209751	MGI:1349717	Ncor1	Cst	Cst
ENSMUSG00000018507	15498.5	-0.0232881	0.0849776	-0.407563	0.683595	0.930856	-0.0507385	0.124493	MGI:1341836	Trpv2	Cst	Cst
ENSMUSG00000018509	3055.03	0.674104	0.307904	3.66051	0.000251715	0.00614098	0.909106	0.248355	MGI:1920389	Cenpv	DE	Up
ENSMUSG00000018537	66.4981	-0.00372266	0.19592	-0.063241	0.949575	0.994125	-0.0411969	0.651427	MGI:99161	Pcgf2	Cst	Cst
ENSMUSG00000018541	4674.97	-0.115501	0.103214	-1.75752	0.0788288	0.381189	-0.217225	0.123598	MGI:1914730	Cwc25	Cst	Cst
ENSMUSG00000018543	16.4405	0.0288288	0.262978	0.497663	0.618721	0.912861	0.557704	1.12064	MGI:1919465	Spmap1	Cst	Cst
ENSMUSG00000018547	825.694	-0.0418889	0.13168	-0.660587	0.508877	0.866073	-0.166903	0.252658	MGI:1934234	Pip4k2b	Cst	Cst
ENSMUSG00000018548	11810.4	-0.0430973	0.0816112	-0.758794	0.447976	0.832811	-0.0851378	0.112201	MGI:2153072	Trim37	Cst	Cst
ENSMUSG00000018554	8.21508	0.00203655	0.346226	0.0432534	0.9655	0.996949	0.110071	2.5448	MGI:1096372	Ybx2	Cst	Cst
ENSMUSG00000018559	10658.7	0.107889	0.0915407	1.74099	0.0816852	0.388424	0.189115	0.108625	MGI:1914431	Ctdnep1	Cst	Cst
ENSMUSG00000018565	12799.9	0.362205	0.120842	3.95165	7.76133e-05	0.00232073	0.435521	0.110212	MGI:1859017	Elp5	DE	Up
ENSMUSG00000018567	37804.6	0.0316599	0.0891709	0.544055	0.586403	0.900642	0.0721744	0.13266	MGI:1861742	Gabarap	Cst	Cst
ENSMUSG00000018569	15.8349	0.0534758	0.408272	0.991537	0.321424	0.740369	2.41347	2.43407	MGI:1859285	Cldn7	Cst	Cst
ENSMUSG00000018570	211.103	0.0459521	0.221063	0.730429	0.465128	0.842868	0.49609	0.679176	MGI:1917669	2810408A11Rik	Cst	Cst
ENSMUSG00000018572	6489.38	0.0460283	0.0794896	0.817752	0.413499	0.812166	0.087562	0.107076	MGI:1925496	Phf23	Cst	Cst
ENSMUSG00000018574	7606.63	-0.212609	0.131627	-2.61451	0.00893562	0.0959359	-0.337473	0.129077	MGI:895149	Acadvl	Cst	Cst
ENSMUSG00000018581	29.9578	-0.0524325	0.35108	-0.914854	0.360268	0.773074	-1.61477	1.76506	MGI:1100864	Dnah11	Cst	Cst
ENSMUSG00000018583	98874.4	-0.0901406	0.0990423	-1.42817	0.153243	0.544655	-0.182978	0.128121	MGI:1351465	G3bp1	Cst	Cst
ENSMUSG00000018585	8105.11	-0.0345121	0.066486	-0.66751	0.504446	0.86325	-0.0559889	0.0838773	MGI:1333855	Atox1	Cst	Cst
ENSMUSG00000018593	10.1896	-0.101824	0.819341	-1.45759	0.144954	0.529677	-6.60213	4.52949	MGI:98373	Sparc	Cst	Cst
ENSMUSG00000018599	2112.13	-0.0647168	0.107778	-1.02511	0.305313	0.727759	-0.164971	0.160931	MGI:2144199	Mief2	Cst	Cst
ENSMUSG00000018648	1519.68	0.0463931	0.175655	0.723934	0.469106	0.845629	0.31051	0.42892	MGI:1927168	Dusp14	Cst	Cst
ENSMUSG00000018651	2144.33	0.0415308	0.126558	0.657961	0.510563	0.867034	0.154802	0.235275	MGI:2144471	Tada2a	Cst	Cst
ENSMUSG00000018654	86811.4	-0.149443	0.063948	-2.90631	0.00365717	0.0508102	-0.190405	0.0655143	MGI:1342540	Ikzf1	Cst	Cst
ENSMUSG00000018659	4612.9	0.0233329	0.114177	0.382301	0.702238	0.935219	0.0797367	0.20857	MGI:2144151	Pnpo	Cst	Cst
ENSMUSG00000018661	11221.7	-0.0969037	0.104322	-1.49572	0.134727	0.509972	-0.200707	0.134188	MGI:1333873	Cog1	Cst	Cst
ENSMUSG00000018666	6692.48	0.0283165	0.0682338	0.540911	0.588569	0.901152	0.047448	0.0877187	MGI:105369	Cbx1	Cst	Cst
ENSMUSG00000018669	9703.83	0.000648864	0.0739237	0.0119801	0.990441	1	0.00120874	0.100896	MGI:1933126	Cdk5rap3	Cst	Cst
ENSMUSG00000018672	49.1029	-0.0352254	0.313508	-0.635711	0.524965	0.87368	-1.02356	1.61011	MGI:1929008	Copz2	Cst	Cst
ENSMUSG00000018677	21411.7	0.0614012	0.0759868	1.10574	0.26884	0.694534	0.107003	0.0967703	MGI:1196386	Slc25a39	Cst	Cst
ENSMUSG00000018678	9177.19	-0.0108949	0.090973	-0.187685	0.851123	0.974229	-0.0266554	0.142022	MGI:1926162	Sp2	Cst	Cst
ENSMUSG00000018697	5262.94	0.0155644	0.111755	0.257112	0.797092	0.961126	0.0524848	0.204132	MGI:1929608	Aatf	Cst	Cst
ENSMUSG00000018707	10817.1	-0.0485677	0.110175	-0.780139	0.435309	0.825433	-0.139476	0.178783	MGI:103147	Dync1h1	Cst	Cst
ENSMUSG00000018727	4.44176	-0.0385707	0.361992	-0.739439	0.45964		-1.63364	2.2093	MGI:1277182	Cpsf4l	Missing	Missing
ENSMUSG00000018733	2108.25	-0.0809534	0.170919	-1.15244	0.24914	0.67427	-0.370102	0.321146	MGI:2144177	Pex12	Cst	Cst
ENSMUSG00000018736	7004.69	-0.0347456	0.0681797	-0.663409	0.507069	0.864792	-0.0576896	0.0869593	MGI:1932915	Ndel1	Cst	Cst
ENSMUSG00000018740	355.885	0.832439	0.851881	3.0404	0.00236267	0.0365179	2.125	0.698923	MGI:1919248	Slc25a35	DE	Up
ENSMUSG00000018750	5762.84	-0.279161	0.160884	-2.88856	0.00387011	0.0531008	-0.429848	0.148811	MGI:1922830	Zbtb4	Cst	Cst
ENSMUSG00000018752	10.9411	-1.10276	2.59306	-2.93848	0.0032983	0.0471703	-7.73095	2.63094	MGI:3845075	Tnfsfm13	DE	Down
ENSMUSG00000018761	7071.81	0.109566	0.133943	1.53165	0.125609	0.491646	0.27875	0.181993	MGI:1346040	Mpdu1	Cst	Cst
ENSMUSG00000018765	3794.72	0.0375923	0.128959	0.597813	0.549965	0.885033	0.148254	0.247994	MGI:1346074	Fxr2	Cst	Cst
ENSMUSG00000018770	33264.3	0.0395676	0.067829	0.756915	0.449101	0.833366	0.0649145	0.0857619	MGI:2442035	Atp5mc3	Cst	Cst
ENSMUSG00000018774	2171.05	-1.34208	0.232531	-6.20124	5.60189e-10	5.97428e-08	-1.42242	0.229377	MGI:88342	Cd68	Strong	Down
ENSMUSG00000018776	1.99923	-0.0110678	0.462683	-0.249237	0.803178		-1.17425	4.7114	MGI:1927128	Slc35g3	Missing	Missing
ENSMUSG00000018796	2542.26	0.0780184	0.166958	1.12059	0.262462	0.68738	0.351925	0.314053	MGI:102797	Acsl1	Cst	Cst
ENSMUSG00000018800	211.642	0.0469753	0.205004	0.73967	0.4595	0.839873	0.428594	0.579439	MGI:2386607	Abca5	Cst	Cst
ENSMUSG00000018809	4238.83	-0.395934	0.176761	-3.43864	0.000584642	0.0123292	-0.537258	0.156241	MGI:2442796	Smyd4	DE	Down
ENSMUSG00000018819	96259.4	-0.101205	0.0783777	-1.76732	0.0771755	0.376153	-0.161026	0.0911134	MGI:96832	Lsp1	Cst	Cst
ENSMUSG00000018820	6815.93	-0.00291543	0.10461	-0.0488384	0.961048	0.996448	-0.0089499	0.183255	MGI:1919602	Zfyve27	Cst	Cst
ENSMUSG00000018821	187.612	0.071076	0.291127	1.06389	0.287377	0.712115	1.01387	0.952982	MGI:1916784	Avpi1	Cst	Cst
ENSMUSG00000018822	2.96059	0.045339	0.422052	0.891349	0.372742		2.54343	2.85347	MGI:1860298	Sfrp5	Missing	Missing
ENSMUSG00000018830	3.28919	-0.0176953	0.503702	-0.384503	0.700606		-1.99746	5.19491	MGI:102643	Myh11	Missing	Missing
ENSMUSG00000018841	4771.04	-0.0896612	0.123561	-1.32259	0.185972	0.596879	-0.234321	0.177169	MGI:1261809	Rad51d	Cst	Cst
ENSMUSG00000018844	9.97396	0.0212577	0.356904	0.440069	0.659887	0.924798	1.10828	2.51843	MGI:1926169	Fndc8	Cst	Cst
ENSMUSG00000018846	4865.43	0.608122	0.183615	4.35775	1.31408e-05	0.000497129	0.720044	0.165233	MGI:2387464	Pank3	DE	Up
ENSMUSG00000018848	16741.8	-0.00813229	0.0875141	-0.141621	0.887379	0.983176	-0.0188507	0.133107	MGI:1914297	Rars1	Cst	Cst
ENSMUSG00000018849	9.12626	0.0886796	0.477045	1.39914	0.161771	0.560856	3.12221	2.23152	MGI:2388637	Wwc1	Cst	Cst
ENSMUSG00000018858	6580.71	0.0258454	0.0670776	0.498095	0.618417	0.912811	0.0427132	0.0857532	MGI:1915822	Mrpl58	Cst	Cst
ENSMUSG00000018861	2745.59	-0.0299285	0.0814832	-0.529996	0.596114	0.904305	-0.0609385	0.114979	MGI:104724	Fdxr	Cst	Cst
ENSMUSG00000018865	116.074	-0.0453856	0.314465	-0.781965	0.434235	0.824833	-1.14852	1.46877	MGI:1888971	Sult4a1	Cst	Cst
ENSMUSG00000018882	17350.6	0.0987618	0.0590244	2.03787	0.0415625	0.26028	0.132642	0.0650883	MGI:1914286	Mrpl45	Cst	Cst
ENSMUSG00000018899	11303.1	0.0429818	0.124364	0.680978	0.495885	0.858698	0.154169	0.226394	MGI:96590	Irf1	Cst	Cst
ENSMUSG00000018900	1131.29	-0.153726	0.249335	-1.74603	0.080806	0.385788	-0.675237	0.386727	MGI:1329012	Slc22a5	Cst	Cst
ENSMUSG00000018909	303.238	-0.0643983	0.204537	-0.961121	0.336491	0.75436	-0.484454	0.504051	MGI:99473	Arrb1	Cst	Cst
ENSMUSG00000018919	406.735	-0.024179	0.168428	-0.39439	0.693293	0.933674	-0.176231	0.446844	MGI:1922854	Tm4sf5	Cst	Cst
ENSMUSG00000018920	93.0092	-0.0390199	0.336898	-0.717671	0.47296	0.848343	-1.32739	1.84958	MGI:1932682	Cxcl16	Cst	Cst
ENSMUSG00000018921	6662.41	-0.0590883	0.106033	-0.946227	0.344033	0.759694	-0.151984	0.160621	MGI:1922523	Pelp1	Cst	Cst
ENSMUSG00000018923	6344.86	-0.00553561	0.095704	-0.0943135	0.92486	0.99129	-0.0147016	0.15588	MGI:1913422	Med11	Cst	Cst
ENSMUSG00000018924	11.4479	-0.00330552	0.473982	-0.0743992	0.940693	0.993355	-0.375386	5.04557	MGI:87997	Alox15	Cst	Cst
ENSMUSG00000018925	2.72498	-0.0501547	0.462348	-0.976811	0.328663		-3.11737	3.19138	MGI:3650286	Heatr9	Missing	Missing
ENSMUSG00000018927	176.919	-0.0890102	0.392507	-1.31942	0.187028	0.599358	-1.9933	1.51074	MGI:98263	Ccl6	Cst	Cst
ENSMUSG00000018930	47.5466	-0.0372973	0.566202	-0.744956			-3.82807	5.13865	MGI:98261	Ccl4	Missing	Missing
ENSMUSG00000018931	9453.73	0.204085	0.128302	2.56529	0.0103089	0.106347	0.32636	0.127222	MGI:1344388	Natd1	Cst	Cst
ENSMUSG00000018932	21159.2	-0.110112	0.0836678	-1.85231	0.0639807	0.33899	-0.178655	0.0964498	MGI:1346868	Map2k3	Cst	Cst
ENSMUSG00000018965	91746.6	-0.058423	0.0702247	-1.09408	0.273919	0.699508	-0.0954641	0.0872549	MGI:109194	Ywhah	Cst	Cst
ENSMUSG00000018974	16681.6	-0.172992	0.114871	-2.37098	0.017741	0.154362	-0.282834	0.11929	MGI:1858230	Sart3	Cst	Cst
ENSMUSG00000018983	19125.9	0.0886212	0.0946428	1.43092	0.152454	0.543036	0.173146	0.121004	MGI:1096341	E2f2	Cst	Cst
ENSMUSG00000018986	491.945	0.0858609	0.247289	1.19834	0.230783	0.653088	0.723339	0.603615	MGI:1329005	Slfn3	Cst	Cst
ENSMUSG00000018995	1985.41	-0.00788037	0.133047	-0.128888	0.897446	0.985449	-0.0371949	0.288583	MGI:2142075	Nars2	Cst	Cst
ENSMUSG00000018999	7241.03	-0.279894	0.209757	-2.61029	0.00904643	0.0968007	-0.528944	0.202638	MGI:1931249	Slc35b4	Cst	Cst
ENSMUSG00000019027	193.856	0.122466	0.259346	1.51393	0.130043	0.500336	0.754251	0.498207	MGI:107721	Dnah1	Cst	Cst
ENSMUSG00000019039	10268.2	-0.0506154	0.0909512	-0.854363	0.392904	0.798428	-0.111105	0.130045	MGI:1915039	Dalrd3	Cst	Cst
ENSMUSG00000019054	25650	0.035372	0.0810904	0.62625	0.531151	0.877732	0.0707306	0.112943	MGI:1913687	Fis1	Cst	Cst
ENSMUSG00000019055	117.387	-0.0416251	0.248631	-0.680963	0.495895	0.858698	-0.610982	0.897232	MGI:99907	Plod1	Cst	Cst
ENSMUSG00000019066	456.217	0.114123	0.283256	1.44521	0.148399	0.536032	0.893731	0.618408	MGI:97844	Rab3d	Cst	Cst
ENSMUSG00000019080	1044.29	-0.164033	0.185025	-1.91114	0.0559865	0.312842	-0.443993	0.232318	MGI:1916822	Mfsd3	Cst	Cst
ENSMUSG00000019082	5198.86	0.0760161	0.123576	1.14528	0.252094	0.677072	0.217217	0.189663	MGI:1915517	Slc25a22	Cst	Cst
ENSMUSG00000019087	22926.2	-0.03014	0.085632	-0.524813	0.599713	0.905683	-0.0653564	0.124533	MGI:109629	Atp6ap1	Cst	Cst
ENSMUSG00000019088	579.537	0.122553	0.21248	1.53572	0.124606	0.489654	0.547322	0.356393	MGI:109628	Dnase1l1	Cst	Cst
ENSMUSG00000019122	53.3647	-0.288829	0.829628	-2.31066	0.0208518	0.170188	-3.88366	1.68076	MGI:104533	Ccl9	Cst	Cst
ENSMUSG00000019132	9932.41	0.0608412	0.10308	0.979939	0.327116	0.745244	0.149428	0.152487	MGI:2441726	BC005537	Cst	Cst
ENSMUSG00000019139	30953.1	-0.0232296	0.0787608	-0.417309	0.676453	0.929324	-0.0459131	0.110022	MGI:1919030	Isyna1	Cst	Cst
ENSMUSG00000019143	6746.88	-0.0731774	0.0944201	-1.19804	0.230903	0.653088	-0.152662	0.127427	MGI:1918041	Hars2	Cst	Cst
ENSMUSG00000019158	9963.26	0.137881	0.101331	2.07335	0.0381399	0.247446	0.233382	0.112563	MGI:1916344	Tmem160	Cst	Cst
ENSMUSG00000019173	8457.03	-0.0560836	0.101014	-0.912938	0.361275	0.77402	-0.137385	0.150487	MGI:105306	Rab5c	Cst	Cst
ENSMUSG00000019178	30.416	0.0661958	0.306261	1.0232	0.306212	0.728713	1.14155	1.11566	MGI:1923821	Styxl1	Cst	Cst
ENSMUSG00000019179	76446.8	0.041402	0.0663848	0.800714	0.423297	0.817167	0.06643	0.0829635	MGI:97050	Mdh2	Cst	Cst
ENSMUSG00000019188	28378	-0.0131782	0.09947	-0.222304	0.824077	0.967272	-0.0368619	0.165817	MGI:95886	H13	Cst	Cst
ENSMUSG00000019189	28199.3	0.00101302	0.0704588	0.0190975	0.984763	1	0.00178729	0.0935878	MGI:1921565	Rnf145	Cst	Cst
ENSMUSG00000019194	3.78303	0.0287071	0.456624	0.618647	0.536149		2.45825	3.97359	MGI:98247	Scn1b	Missing	Missing
ENSMUSG00000019210	18057.5	0.0718826	0.071168	1.33254	0.182682	0.592199	0.115148	0.0864118	MGI:894326	Atp6v1e1	Cst	Cst
ENSMUSG00000019214	8119.61	-0.0185998	0.107423	-0.30859	0.757634	0.951887	-0.0582397	0.188729	MGI:2384887	Chtf18	Cst	Cst
ENSMUSG00000019230	14.4956	0.00932279	0.321988	0.186699	0.851897	0.974495	0.384509	2.05951	MGI:1316721	Lhx9	Cst	Cst
ENSMUSG00000019235	379.483	0.23084	0.300595	2.14118	0.0322596	0.223888	0.791173	0.369503	MGI:2443413	Rps6kl1	Cst	Cst
ENSMUSG00000019254	6634.47	0.00443507	0.117476	0.0731287	0.941704	0.993355	0.0166253	0.227344	MGI:1924258	Ppp1r12c	Cst	Cst
ENSMUSG00000019256	644.279	0.328184	0.385245	2.4375	0.0147893	0.136249	0.983084	0.403317	MGI:105043	Ahr	Cst	Cst
ENSMUSG00000019261	14170	0.0386662	0.0911002	0.657616	0.510785	0.867034	0.0887926	0.135022	MGI:2443304	Map1s	Cst	Cst
ENSMUSG00000019295	12856.2	-0.0203126	0.106989	-0.336891	0.736199	0.944704	-0.0628848	0.186662	MGI:1915616	Tmem129	Cst	Cst
ENSMUSG00000019297	14689.9	-0.0650546	0.0797636	-1.1446	0.252373	0.67728	-0.117523	0.102676	MGI:1915092	Nop9	Cst	Cst
ENSMUSG00000019301	50.5181	-0.0316044	0.264144	-0.541563	0.58812	0.901048	-0.600737	1.10927	MGI:105077	Hsd17b1	Cst	Cst
ENSMUSG00000019302	5913.73	0.385663	0.162265	3.52041	0.000430883	0.00952622	0.508501	0.144444	MGI:103286	Atp6v0a1	DE	Up
ENSMUSG00000019303	4226.37	-0.0147621	0.0962316	-0.250645	0.802089	0.962436	-0.0391048	0.156017	MGI:1098610	Psmc3ip	Cst	Cst
ENSMUSG00000019312	110.969	-0.0833486	0.319774	-1.2019	0.229401	0.65128	-1.23671	1.02896	MGI:102683	Grb7	Cst	Cst
ENSMUSG00000019320	83.6938	0.0474769	0.272575	0.774175	0.438827	0.827796	0.804883	1.03967	MGI:1919143	Noxo1	Cst	Cst
ENSMUSG00000019326	6.25234	0	0.446439	0	1		0	4.55671	MGI:1306797	Aoc3	Missing	Missing
ENSMUSG00000019338	11764.5	0.0365192	0.0848143	0.636077	0.524726	0.87368	0.0769465	0.12097	MGI:1925516	Zfp687	Cst	Cst
ENSMUSG00000019359	8.77262	-0.0918838	0.84692	-1.337	0.181222	0.59003	-7.04722	5.27091	MGI:1918834	Gdpd2	Cst	Cst
ENSMUSG00000019362	19507.3	0.0590751	0.0564305	1.25668	0.208869	0.625463	0.0819922	0.0652451	MGI:1289231	D8Ertd738e	Cst	Cst
ENSMUSG00000019370	27140.3	-0.0626595	0.0733044	-1.14732	0.251251	0.676244	-0.105298	0.0917777	MGI:103249	Calm3	Cst	Cst
ENSMUSG00000019373	30944.4	0.0674518	0.06778	1.28461	0.198929	0.612954	0.104994	0.0817324	MGI:1349409	Cops3	Cst	Cst
ENSMUSG00000019428	44789.3	0.0669836	0.0549527	1.45016	0.147013	0.533458	0.0906502	0.0625103	MGI:1341070	Fkbp8	Cst	Cst
ENSMUSG00000019429	75.8681	0.0633963	0.317827	1.00329	0.315719	0.735398	1.25077	1.24666	MGI:2685324	Ffar3	Cst	Cst
ENSMUSG00000019432	56609.2	0.0510863	0.0445964	1.28576	0.198525	0.612083	0.0632342	0.0491803	MGI:99240	Ddx39b	Cst	Cst
ENSMUSG00000019433	7074.31	0.118741	0.0859449	1.96137	0.0498363	0.290701	0.190919	0.0973397	MGI:1926252	Gipc1	Cst	Cst
ENSMUSG00000019437	673.837	0.0614423	0.152954	0.92315	0.355929	0.768891	0.275494	0.298428	MGI:1915572	Tlcd1	Cst	Cst
ENSMUSG00000019461	3969.53	0.0569027	0.105813	0.913976	0.360729	0.773452	0.147652	0.161549	MGI:1917560	Plscr3	Cst	Cst
ENSMUSG00000019464	398.025	-0.0781079	0.196738	-1.11672	0.264113	0.689079	-0.471654	0.422356	MGI:97793	Ptger1	Cst	Cst
ENSMUSG00000019467	76.269	-0.00140304	0.323368	-0.0284091	0.977336	0.999149	-0.0601392	2.1169	MGI:1277173	Arhgef25	Cst	Cst
ENSMUSG00000019470	18728.3	-0.0106815	0.0773945	-0.193574	0.84651	0.973692	-0.0209568	0.108262	MGI:1914689	Xab2	Cst	Cst
ENSMUSG00000019471	32648.3	-0.158386	0.0888965	-2.50959	0.0120872	0.119201	-0.230835	0.0919812	MGI:109531	Cdc37	Cst	Cst
ENSMUSG00000019478	55.4986	0.0123869	0.314895	0.242965	0.808033	0.963487	0.466089	1.91834	MGI:105069	Rab4a	Cst	Cst
ENSMUSG00000019487	505.308	-0.17413	0.234704	-1.89832	0.0576537	0.317563	-0.605385	0.318905	MGI:2146901	Trip10	Cst	Cst
ENSMUSG00000019489	225.019	0.359584	0.439021	2.47734	0.0132366	0.126686	1.12789	0.455283	MGI:1195273	Cd70	Cst	Cst
ENSMUSG00000019494	25435.9	0.0907555	0.062274	1.81052	0.0702157	0.357154	0.127312	0.0703183	MGI:1349439	Cops6	Cst	Cst
ENSMUSG00000019505	356397	0.0101898	0.0770214	0.185011	0.85322	0.974788	0.0198797	0.107451	MGI:98888	Ubb	Cst	Cst
ENSMUSG00000019518	3708.07	-0.0737543	0.120651	-1.12139	0.262122	0.687252	-0.206996	0.184588	MGI:1337063	Ap4m1	Cst	Cst
ENSMUSG00000019528	14137.2	0.0467454	0.0755699	0.848123	0.396369	0.80097	0.0840935	0.0991524	MGI:1351614	Gyg1	Cst	Cst
ENSMUSG00000019539	292.756	0.0533266	0.218093	0.827203	0.408122	0.808372	0.515507	0.623193	MGI:1277122	Rcn3	Cst	Cst
ENSMUSG00000019558	76.4273	-0.0569754	0.340595	-0.956131	0.339006	0.756214	-1.49556	1.56417	MGI:2147834	Slc6a8	Cst	Cst
ENSMUSG00000019564	5099.24	-0.210969	0.153397	-2.42822	0.015173	0.138361	-0.378024	0.155679	MGI:1328360	Arid3a	Cst	Cst
ENSMUSG00000019578	4466.43	0.0112112	0.0859461	0.196155	0.844489	0.973	0.0252587	0.128769	MGI:1913780	Ubxn6	Cst	Cst
ENSMUSG00000019579	11908.9	-0.126498	0.0985852	-1.94516	0.0517556	0.297517	-0.218934	0.112553	MGI:2156020	Mydgf	Cst	Cst
ENSMUSG00000019590	215.977	0.0221291	0.250947	0.384029	0.700957	0.935116	0.404024	1.05207	MGI:103253	Cyb561	Cst	Cst
ENSMUSG00000019647	5.74791	0.0422184	0.362819	0.793899	0.427254		1.69499	2.13502	MGI:1203727	Sema6a	Missing	Missing
ENSMUSG00000019659	16451.4	-0.349599	0.0875492	-4.73844	2.15375e-06	0.000103288	-0.389804	0.0822642	MGI:1919904	Ccdc12	DE	Down
ENSMUSG00000019689	1632.26	-0.0139929	0.106485	-0.233035	0.815734	0.965397	-0.0436497	0.187309	MGI:1913367	Fmc1	Cst	Cst
ENSMUSG00000019699	581.814	0.449339	0.465169	2.69533	0.00703199	0.0814482	1.1439	0.424402	MGI:1345147	Akt3	Cst	Cst
ENSMUSG00000019710	7855.64	-0.164505	0.113694	-2.28524	0.0222988	0.177219	-0.274916	0.120301	MGI:1914957	Mrpl24	Cst	Cst
ENSMUSG00000019715	15665.1	-0.071298	0.0883616	-1.19833	0.23079	0.653088	-0.139699	0.116578	MGI:1921662	Gle1	Cst	Cst
ENSMUSG00000019718	74.5399	-0.0252687	0.335867	-0.495404	0.620315	0.913395	-1.03481	2.08883	MGI:1914467	L3hypdh	Cst	Cst
ENSMUSG00000019726	12967	0.0453678	0.106394	0.736997	0.461124	0.841057	0.125844	0.170752	MGI:107448	Lyst	Cst	Cst
ENSMUSG00000019731	7328.21	-0.0320639	0.149135	-0.511896	0.608724	0.908964	-0.172304	0.3366	MGI:2142403	Slc35e1	Cst	Cst
ENSMUSG00000019732	64.2419	0.0265968	0.273201	0.467805	0.639924	0.920666	0.581211	1.24242	MGI:1920566	Calr3	Cst	Cst
ENSMUSG00000019734	145.117	-0.0451633	0.199991	-0.713499	0.475537	0.850377	-0.398896	0.55907	MGI:2669035	Tmc4	Cst	Cst
ENSMUSG00000019737	108.717	0.00802965	0.18865	0.135407	0.89229	0.984037	0.080899	0.597449	MGI:2141950	Syne4	Cst	Cst
ENSMUSG00000019738	3669.69	-0.0112114	0.079777	-0.200931	0.840752	0.9728	-0.0228471	0.113706	MGI:1917170	Polr2i	Cst	Cst
ENSMUSG00000019756	20.7381	-0.00331132	0.257832	-0.0595178	0.95254	0.995046	-0.071052	1.19379	MGI:1920494	Prl8a1	Cst	Cst
ENSMUSG00000019761	474.004	-0.0314587	0.134877	-0.503122	0.614879	0.912062	-0.13951	0.277289	MGI:96685	Krt10	Cst	Cst
ENSMUSG00000019763	7846.88	-0.194536	0.130734	-2.45028	0.0142745	0.132628	-0.324835	0.132571	MGI:1913334	Rmnd1	Cst	Cst
ENSMUSG00000019767	11.3703	-1.9653	4.97547	-2.90426			-15.2011	5.23407	MGI:2685067	Ccdc170	Missing	Missing
ENSMUSG00000019768	1323.8	1.4637	0.528725	4.10797	3.99158e-05	0.00130695	1.82553	0.444387	MGI:1352467	Esr1	Strong	Up
ENSMUSG00000019773	19991.6	0.02187	0.089098	0.37758	0.705743	0.936332	0.051	0.135071	MGI:1914391	Fbxo5	Cst	Cst
ENSMUSG00000019774	2339.79	-0.278358	0.195217	-2.6668	0.00765774	0.086749	-0.496611	0.18622	MGI:1918830	Mtrf1l	Cst	Cst
ENSMUSG00000019777	18459.9	-0.00977676	0.0485035	-0.230751	0.817508	0.965915	-0.0128024	0.0554816	MGI:1097691	Hdac2	Cst	Cst
ENSMUSG00000019782	12108.2	0.0581811	0.0685685	1.10315	0.26996	0.695406	0.0931916	0.0844774	MGI:1913771	Rwdd1	Cst	Cst
ENSMUSG00000019790	3479.38	0.0996451	0.167836	1.35624	0.175023	0.58149	0.374163	0.275883	MGI:1926058	Stxbp5	Cst	Cst
ENSMUSG00000019791	1613.75	0.0925848	0.112126	1.4004	0.161394	0.560227	0.211812	0.151251	MGI:1914097	Hint3	Cst	Cst
ENSMUSG00000019792	2893.11	-0.0581241	0.103826	-0.937034	0.348741	0.762632	-0.146119	0.155938	MGI:1920931	Trmt11	Cst	Cst
ENSMUSG00000019794	14107.1	-0.0258569	0.0909977	-0.443057	0.657725	0.924504	-0.0615627	0.13895	MGI:1344353	Katna1	Cst	Cst
ENSMUSG00000019795	14676.3	0.282214	0.0698757	4.78242	1.73201e-06	8.67789e-05	0.313484	0.0655493	MGI:97502	Pcmt1	DE	Up
ENSMUSG00000019796	120.004	0.0300048	0.333364	0.573467	0.566329	0.891846	1.12799	1.96696	MGI:2442989	Lrp11	Cst	Cst
ENSMUSG00000019797	2005.24	-0.0539188	0.124146	-0.840545	0.400603	0.803214	-0.179898	0.214025	MGI:1915101	Mtres1	Cst	Cst
ENSMUSG00000019802	4094.71	-0.0358824	0.113604	-0.581374	0.560988	0.889045	-0.115309	0.198339	MGI:2155302	Sec63	Cst	Cst
ENSMUSG00000019804	45773.8	-0.0191176	0.0707196	-0.359406	0.719291	0.940267	-0.0335593	0.0933743	MGI:1860188	Snx3	Cst	Cst
ENSMUSG00000019806	1166.17	-0.167508	0.195047	-1.91557	0.0554196	0.310923	-0.47487	0.2479	MGI:1913503	Aig1	Cst	Cst
ENSMUSG00000019808	807.418	0.0654859	0.126733	0.998367	0.318101	0.737269	0.208509	0.20885	MGI:1914007	Adat2	Cst	Cst
ENSMUSG00000019809	5273.06	0.0290732	0.0981125	0.487906	0.625617	0.915968	0.0765163	0.156826	MGI:1929646	Pex3	Cst	Cst
ENSMUSG00000019810	4518.85	-0.0689461	0.10396	-1.09805	0.272184	0.697763	-0.164125	0.14947	MGI:1914098	Fuca2	Cst	Cst
ENSMUSG00000019813	5864.22	0.0174479	0.0941589	0.29745	0.766123	0.953324	0.0444934	0.149583	MGI:1915511	Cep57l1	Cst	Cst
ENSMUSG00000019814	9970.64	0.153823	0.102642	2.26771	0.0233467	0.183033	0.248312	0.109499	MGI:2447810	Ltv1	Cst	Cst
ENSMUSG00000019818	48394.4	-0.229528	0.100282	-3.2095	0.00132968	0.0236158	-0.301968	0.0940858	MGI:1859568	Cd164	DE	Down
ENSMUSG00000019820	643.823	-0.0380385	0.17862	-0.606633	0.544095	0.882767	-0.283874	0.46795	MGI:104631	Utrn	Cst	Cst
ENSMUSG00000019822	1710.99	0.0184672	0.12105	0.301671	0.762903	0.952661	0.0710609	0.235557	MGI:1278330	Smpd2	Cst	Cst
ENSMUSG00000019823	26954.7	-0.0813323	0.0816338	-1.40519	0.159965	0.557688	-0.142422	0.101355	MGI:2385847	Mical1	Cst	Cst
ENSMUSG00000019826	5969.2	-0.276963	0.0938757	-3.85264	0.000116849	0.00324281	-0.332251	0.0862397	MGI:3039618	Zbtb24	DE	Down
ENSMUSG00000019828	2.86036	-0.00983082	0.500478	-0.216003	0.828986		-1.16598	5.39799	MGI:1351338	Grm1	Missing	Missing
ENSMUSG00000019831	14.1026	-0.0233909	0.379911	-0.496333	0.61966	0.913273	-1.42895	2.87902	MGI:1890563	Wasf1	Cst	Cst
ENSMUSG00000019832	1074.4	-0.0942631	0.210245	-1.28181	0.199908	0.614738	-0.541443	0.422403	MGI:1915094	Rab32	Cst	Cst
ENSMUSG00000019836	4.1817	-0.0804596	0.464632	-1.32131	0.186398		-3.05679	2.31345	MGI:3650439	Amd-ps4	Missing	Missing
ENSMUSG00000019837	5754.95	-0.0268809	0.0867298	-0.466837	0.640617	0.920666	-0.0597415	0.127971	MGI:1914621	Gtf3c6	Cst	Cst
ENSMUSG00000019838	329.748	-0.0708566	0.249505	-1.04383	0.296566	0.720594	-0.729119	0.698507	MGI:1919722	Slc16a10	Cst	Cst
ENSMUSG00000019841	13116.9	0.0224606	0.0992803	0.37745	0.70584	0.936332	0.0613751	0.162605	MGI:1337131	Rev3l	Cst	Cst
ENSMUSG00000019842	11047.9	-0.115042	0.119853	-1.65317	0.0982968	0.431301	-0.250172	0.151329	MGI:2143599	Traf3ip2	Cst	Cst
ENSMUSG00000019843	9208.22	0.0350594	0.123362	0.56201	0.574109	0.895699	0.129796	0.230951	MGI:95602	Fyn	Cst	Cst
ENSMUSG00000019845	2606.39	-0.00930641	0.121735	-0.152752	0.878594	0.981843	-0.0370006	0.242227	MGI:1919174	Tube1	Cst	Cst
ENSMUSG00000019849	42729.8	-0.0323818	0.0760389	-0.588446	0.556233	0.886502	-0.0604516	0.102731	MGI:1270863	Prep	Cst	Cst
ENSMUSG00000019850	5688.16	0.123106	0.147032	1.63927	0.101157	0.439134	0.322187	0.196543	MGI:1196377	Tnfaip3	Cst	Cst
ENSMUSG00000019851	9.93794	0.0792459	0.781672	1.23635	0.21633	0.634651	6.51737	5.27147	MGI:1929938	Perp	Cst	Cst
ENSMUSG00000019852	27.8176	-0.0109908	0.348619	-0.231638	0.816819	0.965646	-0.585849	2.52916	MGI:106387	Arfgef3	Cst	Cst
ENSMUSG00000019854	1996.54	0.0215463	0.127673	0.349612	0.72663	0.941736	0.090404	0.258584	MGI:1196373	Reps1	Cst	Cst
ENSMUSG00000019857	20227.2	0.252529	0.0889738	3.72167	0.000197913	0.00503116	0.306688	0.082406	MGI:1913653	Asf1a	DE	Up
ENSMUSG00000019861	16421.4	-0.0953782	0.0662808	-1.83082	0.0671267	0.347279	-0.137637	0.0751774	MGI:2149946	Gopc	Cst	Cst
ENSMUSG00000019863	10963.4	-0.26295	0.122908	-3.1669	0.00154073	0.0264011	-0.35779	0.112978	MGI:1923813	Qrsl1	DE	Down
ENSMUSG00000019864	17099.8	-0.72354	0.147794	-5.68526	1.30613e-08	1.0715e-06	-0.787321	0.138485	MGI:2178759	Rtn4ip1	DE	Down
ENSMUSG00000019866	6508.6	-0.558366	0.268994	-3.512	0.000444748	0.00977486	-0.782088	0.22269	MGI:109544	Crybg1	DE	Down
ENSMUSG00000019867	9.1464	0.0145797	0.261752	0.260167	0.794735	0.959922	0.312658	1.20176	MGI:1923993	Gje1	Cst	Cst
ENSMUSG00000019868	13378.2	0.00264607	0.0834409	0.0467572	0.962707	0.996715	0.00575133	0.123004	MGI:1913451	Vta1	Cst	Cst
ENSMUSG00000019872	3465.54	-0.554274	0.215047	-3.82559	0.000130457	0.00356307	-0.710751	0.185788	MGI:1931437	Smpdl3a	DE	Down
ENSMUSG00000019873	11731.8	0.0543752	0.087374	0.928102	0.353355	0.76676	0.112188	0.120879	MGI:88930	Reep3	Cst	Cst
ENSMUSG00000019874	317.816	-2.08572	0.590529	-4.63665	3.54094e-06	0.000158289	-2.47149	0.533032	MGI:101916	Fabp7	DE	Down
ENSMUSG00000019876	3369.88	0.578011	0.385414	3.16297	0.00156169	0.0266786	0.971629	0.307189	MGI:101937	Pkib	DE	Up
ENSMUSG00000019877	8018.34	0.00651527	0.0888455	0.113018	0.910017	0.988391	0.0154545	0.136744	MGI:1926228	Serinc1	Cst	Cst
ENSMUSG00000019878	2683.95	-0.0385314	0.118899	-0.617949	0.536609	0.880316	-0.131573	0.212919	MGI:96239	Hsf2	Cst	Cst
ENSMUSG00000019883	6686.11	-0.128449	0.134995	-1.73959	0.0819304	0.389165	-0.294616	0.169359	MGI:1277169	Echdc1	Cst	Cst
ENSMUSG00000019891	4393.27	0.819061	0.240128	4.50948	6.49879e-06	0.000265113	0.946351	0.209858	MGI:1913936	Dcbld1	DE	Up
ENSMUSG00000019897	6701.77	-0.0253903	0.0736167	-0.468461	0.639455	0.920666	-0.046229	0.0986827	MGI:1289302	Ccdc59	Cst	Cst
ENSMUSG00000019907	13896.9	-0.0403872	0.0846938	-0.702481	0.48238	0.852079	-0.0840313	0.119621	MGI:1309528	Ppp1r12a	Cst	Cst
ENSMUSG00000019913	12.0478	-0.361849	1.46415	-2.35638	0.0184541	0.15817	-7.26856	3.08463	MGI:98306	Sim1	Cst	Cst
ENSMUSG00000019916	1364.12	-0.0935894	0.194165	-1.27896	0.200912	0.616322	-0.472156	0.369172	MGI:97463	P4ha1	Cst	Cst
ENSMUSG00000019917	2297.92	0.0481523	0.122247	0.759066	0.447813	0.832802	0.162659	0.214289	MGI:1918110	Septin10	Cst	Cst
ENSMUSG00000019920	25159.6	0.0855806	0.0748851	1.53898	0.123809	0.487872	0.137702	0.0894758	MGI:1195263	Lims1	Cst	Cst
ENSMUSG00000019923	16734.5	0.146867	0.0699126	2.69732	0.00699001	0.0810711	0.195171	0.0723574	MGI:1289227	Zwint	Cst	Cst
ENSMUSG00000019927	2988.64	-0.0398291	0.114444	-0.641655	0.521097	0.872038	-0.126974	0.197885	MGI:2384911	Ube2d1	Cst	Cst
ENSMUSG00000019929	2.82252	0.0148611	0.507558	0.323125	0.746601		1.73362	5.36518	MGI:94872	Dcn	Missing	Missing
ENSMUSG00000019942	35686	0.0380141	0.0801651	0.675253	0.499515	0.860947	0.0745149	0.110351	MGI:88351	Cdk1	Cst	Cst
ENSMUSG00000019943	15781.2	-0.0463595	0.0813256	-0.816142	0.414419	0.812604	-0.0903922	0.110756	MGI:104653	Atp2b1	Cst	Cst
ENSMUSG00000019944	367.583	0.0174842	0.188346	0.291886	0.770374	0.954639	0.169307	0.580046	MGI:1916538	Rhobtb1	Cst	Cst
ENSMUSG00000019945	55.4522	0.0564803	0.333604	0.942213	0.346084	0.76182	1.41248	1.49911	MGI:1920537	Cabcoco1	Cst	Cst
ENSMUSG00000019947	2950.15	1.38776	0.33145	4.92373	8.49096e-07	4.58226e-05	1.54805	0.314406	MGI:2175912	Arid5b	Strong	Up
ENSMUSG00000019948	3480.8	-0.0556669	0.110659	-0.885655	0.375803	0.784385	-0.154717	0.174692	MGI:1914269	Actr6	Cst	Cst
ENSMUSG00000019951	11737.6	-0.228133	0.140761	-2.66903	0.00760702	0.0862617	-0.363075	0.136032	MGI:2442888	Bltp3b	Cst	Cst
ENSMUSG00000019952	8747.96	-0.0424165	0.101366	-0.698945	0.484586	0.853631	-0.111241	0.159156	MGI:1918511	Poc1b	Cst	Cst
ENSMUSG00000019960	5451.27	1.66319	0.164663	10.3526	4.07171e-25	2.4646e-22	1.7034	0.164538	MGI:1914853	Dusp6	Strong	Up
ENSMUSG00000019961	72096.3	-0.143675	0.092909	-2.24505	0.0247649	0.190335	-0.224504	0.0999998	MGI:106920	Tmpo	Cst	Cst
ENSMUSG00000019966	17.2231	0	0.493251	0			0	5.39799	MGI:96974	Kitl	Missing	Missing
ENSMUSG00000019969	15102.7	0.0143484	0.0760416	0.261684	0.793565	0.959544	0.0274698	0.104973	MGI:1202717	Psen1	Cst	Cst
ENSMUSG00000019970	697.575	0.100279	0.21137	1.33896	0.180584	0.589364	0.547043	0.408559	MGI:1340062	Sgk1	Cst	Cst
ENSMUSG00000019971	1148.89	0.0622495	0.176209	0.931263	0.351717	0.765581	0.360121	0.386701	MGI:2384917	Cep290	Cst	Cst
ENSMUSG00000019975	623.656	-0.0209887	0.172515	-0.344951	0.730131	0.942788	-0.164186	0.47597	MGI:1914704	Ikbip	Cst	Cst
ENSMUSG00000019977	12374	-0.197488	0.109196	-2.71194	0.00668908	0.0785984	-0.290777	0.107221	MGI:1891704	Hbs1l	Cst	Cst
ENSMUSG00000019978	20319.3	0.00752171	0.0789325	0.13537	0.892319	0.984037	0.0151578	0.111974	MGI:103009	Epb41l2	Cst	Cst
ENSMUSG00000019979	4974.7	0.0647374	0.125458	0.99005	0.32215	0.740898	0.204074	0.206125	MGI:1306796	Apaf1	Cst	Cst
ENSMUSG00000019982	3102.83	0.0399928	0.129314	0.633591	0.526348	0.874745	0.156203	0.246536	MGI:97249	Myb	Cst	Cst
ENSMUSG00000019984	6020.45	-0.0613139	0.0978823	-1.00232	0.316187	0.735774	-0.140777	0.14045	MGI:1917458	Med23	Cst	Cst
ENSMUSG00000019986	1713.1	-0.075502	0.159172	-1.09473	0.273635	0.699342	-0.320855	0.293091	MGI:87971	Ahi1	Cst	Cst
ENSMUSG00000019987	24.2092	-0.071352	0.372473	-1.14551	0.251998	0.677072	-1.86927	1.63183	MGI:88070	Arg1	Cst	Cst
ENSMUSG00000019988	8661.78	-0.0327475	0.107567	-0.537447	0.590959	0.901821	-0.0978568	0.182077	MGI:97293	Nedd1	Cst	Cst
ENSMUSG00000019989	13.4101	-0.130463	0.427774	-1.61402	0.106524	0.450247	-1.97395	1.22301	MGI:2143702	Enpp3	Cst	Cst
ENSMUSG00000019992	687.292	-0.0182643	0.135539	-0.296616	0.76676	0.953324	-0.0869887	0.29327	MGI:1919054	Mtfr2	Cst	Cst
ENSMUSG00000019996	1746.71	-0.337341	0.291003	-2.6378	0.00834468	0.0920175	-0.726822	0.275541	MGI:1328328	Map7	Cst	Cst
ENSMUSG00000019998	44588.3	-0.425394	0.0937413	-5.16782	2.36835e-07	1.51982e-05	-0.466848	0.0903375	MGI:1858210	Stx7	DE	Down
ENSMUSG00000020003	9499.97	0.0920691	0.109146	1.406	0.159724	0.557018	0.205007	0.145809	MGI:1321392	Pex7	Cst	Cst
ENSMUSG00000020009	25238.7	-0.888839	0.0779662	-11.7603	6.2475e-32	6.99595e-29	-0.9018	0.0766814	MGI:107655	Ifngr1	DE	Down
ENSMUSG00000020010	10.0575	-0.0471637	0.620761	-0.885529	0.375871	0.784385	-4.67858	5.28338	MGI:1347055	Vnn3	Cst	Cst
ENSMUSG00000020014	90.6262	-0.0238157	0.231254	-0.404647	0.685737	0.931731	-0.352362	0.870788	MGI:1922208	Cfap54	Cst	Cst
ENSMUSG00000020015	12950.7	0.0117169	0.111194	0.194042	0.846143	0.973631	0.0394931	0.203529	MGI:97517	Cdk17	Cst	Cst
ENSMUSG00000020018	19606.4	0.0497053	0.0756479	0.900553	0.367826	0.779358	0.0888827	0.098698	MGI:1917128	Snrpf	Cst	Cst
ENSMUSG00000020020	976.02	0.0876231	0.180587	1.22179	0.221787	0.641185	0.413605	0.338524	MGI:3045318	Usp44	Cst	Cst
ENSMUSG00000020021	5640.01	0.675607	0.239746	4.06453	4.81302e-05	0.0015421	0.831819	0.204653	MGI:1261419	Fgd6	DE	Up
ENSMUSG00000020022	14634	0.101609	0.0649298	1.97294	0.0485028	0.286086	0.142958	0.0724597	MGI:1913664	Ndufa12	Cst	Cst
ENSMUSG00000020023	108.331	-0.105008	0.4543	-1.49588	0.134686	0.509972	-2.60148	1.7391	MGI:2442900	Tmcc3	Cst	Cst
ENSMUSG00000020024	7446.37	0.0595642	0.0888803	1.00702	0.313926	0.733893	0.122932	0.122076	MGI:1924298	Cep83	Cst	Cst
ENSMUSG00000020027	251.505	0.0193081	0.222307	0.328819	0.742292	0.946814	0.26909	0.818351	MGI:1201787	Socs2	Cst	Cst
ENSMUSG00000020029	6321.11	-0.097031	0.116597	-1.44095	0.1496	0.538625	-0.226265	0.157025	MGI:1918457	Nudt4	Cst	Cst
ENSMUSG00000020032	2.80631	0	0.493251	0	1		0	5.39799	MGI:1925226	Nuak1	Missing	Missing
ENSMUSG00000020034	5635.72	0.0637708	0.147093	0.955769	0.339189	0.756378	0.261735	0.273848	MGI:2444679	Tcp11l2	Cst	Cst
ENSMUSG00000020038	1822.9	-0.0273549	0.140907	-0.439552	0.660261	0.924798	-0.134974	0.307072	MGI:1270841	Cry1	Cst	Cst
ENSMUSG00000020042	36.0152	0.111964	0.700797	1.6025	0.109044	0.456734	5.2551	3.27931	MGI:1921257	Abtb3	Cst	Cst
ENSMUSG00000020044	4.43007	0	0.493251	0	1		0	5.39799	MGI:98754	Timp3	Missing	Missing
ENSMUSG00000020048	138755	-0.117847	0.175367	-1.52805	0.126501	0.49269	-0.407728	0.26683	MGI:98817	Hsp90b1	Cst	Cst
ENSMUSG00000020053	41.0762	-0.023823	0.377132	-0.502799	0.615106	0.91207	-1.41744	2.8191	MGI:96432	Igf1	Cst	Cst
ENSMUSG00000020056	7120.54	-0.028409	0.0715646	-0.530492	0.595771	0.904157	-0.0499587	0.0941743	MGI:1914532	Washc3	Cst	Cst
ENSMUSG00000020057	301.997	-0.0709431	0.239312	-1.04236	0.297243	0.720948	-0.671016	0.643745	MGI:1918962	Dram1	Cst	Cst
ENSMUSG00000020061	31.3326	0.108168	0.581237	1.58631	0.11267	0.46462	4.08658	2.57616	MGI:1336213	Mybpc1	Cst	Cst
ENSMUSG00000020063	1326.68	0.0689887	0.151053	1.01986	0.307794	0.730571	0.283664	0.27814	MGI:2135607	Sirt1	Cst	Cst
ENSMUSG00000020064	14992.8	0.325226	0.0949817	4.27407	1.91933e-05	0.000692194	0.374854	0.0877042	MGI:1914595	Herc4	DE	Up
ENSMUSG00000020069	10816.9	0.0403852	0.0827447	0.708275	0.478775	0.850936	0.0816893	0.115336	MGI:1926462	Hnrnph3	Cst	Cst
ENSMUSG00000020070	5374.57	0.116814	0.110436	1.72702	0.0841632	0.394582	0.232215	0.134459	MGI:1917682	Rufy2	Cst	Cst
ENSMUSG00000020072	41.5664	0.0314778	0.307755	0.572083	0.567266	0.892569	0.91029	1.59119	MGI:1914557	Pbld2	Cst	Cst
ENSMUSG00000020074	32168.6	0.0882966	0.0630539	1.74839	0.0803959	0.384979	0.125367	0.0717041	MGI:1914750	Ccar1	Cst	Cst
ENSMUSG00000020075	19615.2	0.024807	0.0759929	0.451723	0.651469	0.92337	0.0468669	0.103751	MGI:1860494	Ddx21	Cst	Cst
ENSMUSG00000020076	9272.99	-0.166559	0.135044	-2.14	0.0323546	0.224269	-0.317018	0.148139	MGI:2182303	Ddx50	Cst	Cst
ENSMUSG00000020077	78865.9	-0.168946	0.10679	-2.4096	0.0159699	0.143294	-0.266463	0.110584	MGI:97756	Srgn	Cst	Cst
ENSMUSG00000020078	12291.9	-0.0459741	0.0946008	-0.769352	0.441684	0.829769	-0.108053	0.140446	MGI:1353654	Vps26a	Cst	Cst
ENSMUSG00000020079	4914.82	-0.00666444	0.104946	-0.111519	0.911205	0.988451	-0.0205151	0.183961	MGI:2441711	Supv3l1	Cst	Cst
ENSMUSG00000020083	137.865	-0.0933455	0.35904	-1.3177	0.187605	0.600354	-1.57128	1.19245	MGI:1917144	Fam241b	Cst	Cst
ENSMUSG00000020085	913.127	-0.02109	0.153795	-0.34281	0.731742	0.94351	-0.128558	0.375013	MGI:1918611	Aifm2	Cst	Cst
ENSMUSG00000020087	7915.72	-0.132199	0.108202	-1.93976	0.0524091	0.300116	-0.240927	0.124204	MGI:1919017	Tysnd1	Cst	Cst
ENSMUSG00000020088	23766.1	0.154894	0.075632	2.70145	0.00690388	0.0803634	0.209739	0.0776396	MGI:98230	Sar1a	Cst	Cst
ENSMUSG00000020089	8938.52	0.0207603	0.114742	0.340597	0.733407	0.944119	0.0721748	0.211907	MGI:97831	Ppa1	Cst	Cst
ENSMUSG00000020090	4.55003	-0.0880893	0.74632	-1.36097	0.173524		-6.07515	4.46385	MGI:2685082	Npffr1	Missing	Missing
ENSMUSG00000020091	30380.5	0.118659	0.100237	1.82311	0.0682868	0.350768	0.21474	0.117788	MGI:109198	Eif4ebp2	Cst	Cst
ENSMUSG00000020092	38.3271	14.8878	7.91993	4.0254	5.68792e-05	0.00177914	20.2938	5.04143	MGI:1351623	Pald1	DE	Up
ENSMUSG00000020097	17155.2	0.0257485	0.101721	0.429632	0.667463	0.926794	0.072353	0.168407	MGI:1261415	Sgpl1	Cst	Cst
ENSMUSG00000020098	21.0207	0.0801253	0.488616	1.33187	0.182903	0.592299	3.37348	2.53289	MGI:94873	Pcbd1	Cst	Cst
ENSMUSG00000020099	3.17633	-0.068392	0.725774	-1.13531	0.256245		-5.98757	5.27394	MGI:894703	Unc5b	Missing	Missing
ENSMUSG00000020100	2293.98	0.294014	0.257863	2.52736	0.0114925	0.115314	0.645239	0.255302	MGI:1918529	Slc29a3	Cst	Cst
ENSMUSG00000020101	861.236	-0.286365	0.468996	-2.22974	0.0257647	0.195073	-1.37734	0.617714	MGI:1921298	Vsir	Cst	Cst
ENSMUSG00000020102	49.2314	0.0109987	0.310399	0.214373	0.830256	0.96866	0.398254	1.85776	MGI:1330284	Slc16a7	Cst	Cst
ENSMUSG00000020107	13024.9	-0.0869856	0.0814838	-1.49988	0.133646	0.507875	-0.14924	0.0995018	MGI:1289325	Anapc16	Cst	Cst
ENSMUSG00000020108	3360.43	-0.156769	0.275035	-1.74842	0.0803912	0.384979	-0.778632	0.445335	MGI:1921997	Ddit4	Cst	Cst
ENSMUSG00000020109	6310.6	0.0180993	0.0989203	0.305065	0.760317	0.952618	0.0497091	0.162946	MGI:1931881	Dnajb12	Cst	Cst
ENSMUSG00000020111	13118.1	0.0431215	0.0938244	0.724899	0.468514	0.845251	0.101364	0.139832	MGI:2384909	Micu1	Cst	Cst
ENSMUSG00000020114	19615.3	-0.0799571	0.079449	-1.39979	0.161576	0.560488	-0.137338	0.0981129	MGI:1261820	Cand1	Cst	Cst
ENSMUSG00000020115	9040.86	-0.117407	0.100955	-1.80028	0.071816	0.361979	-0.214869	0.119353	MGI:1929658	Tbk1	Cst	Cst
ENSMUSG00000020116	11789.1	0.0244341	0.0835665	0.429769	0.667364	0.926794	0.0519532	0.120887	MGI:1913499	Pno1	Cst	Cst
ENSMUSG00000020120	40338	-0.00556111	0.0843061	-0.0979365	0.921983	0.991187	-0.0122481	0.125061	MGI:1860485	Plek	Cst	Cst
ENSMUSG00000020121	2.49686	0	0.493251	0	1		0	5.39799	MGI:2152936	Srgap1	Missing	Missing
ENSMUSG00000020123	10.6906	0.130897	0.872263	1.67329	0.0942707	0.420951	6.54996	3.91443	MGI:1859216	Avpr1a	Cst	Cst
ENSMUSG00000020124	21488.3	-0.219446	0.133858	-2.65603	0.00790656	0.0886707	-0.345597	0.130118	MGI:101857	Usp15	Cst	Cst
ENSMUSG00000020128	2064.75	0.0152212	0.105422	0.253781	0.799665	0.961573	0.0465824	0.183554	MGI:2178798	Vps54	Cst	Cst
ENSMUSG00000020130	8662.55	-0.01867	0.0962543	-0.316496	0.751626	0.949636	-0.0491007	0.155138	MGI:1913937	Tbc1d15	Cst	Cst
ENSMUSG00000020131	148.764	-0.0249927	0.189406	-0.412376	0.680064	0.9298	-0.234246	0.568039	MGI:97514	Pcsk4	Cst	Cst
ENSMUSG00000020132	9484.67	0.265032	0.221507	2.48232	0.0130528	0.125788	0.55261	0.222618	MGI:894308	Rab21	Cst	Cst
ENSMUSG00000020133	10495.2	-0.0495173	0.0569384	-1.04743	0.294901	0.718906	-0.0698838	0.0667192	MGI:1913624	2310011J03Rik	Cst	Cst
ENSMUSG00000020134	10406.7	0.0652272	0.100567	1.05343	0.292142	0.717015	0.151929	0.144223	MGI:1914495	Peli1	Cst	Cst
ENSMUSG00000020135	78.8549	-0.0150754	0.307926	-0.289799	0.77197	0.95504	-0.517863	1.78698	MGI:1346052	Apc2	Cst	Cst
ENSMUSG00000020137	3434.74	-0.132517	0.121539	-1.85312	0.0638652	0.338699	-0.267335	0.144262	MGI:1914066	Thap2	Cst	Cst
ENSMUSG00000020140	1276.26	11.4692	1.09234	10.5442	5.40419e-26	3.36201e-23	11.5444	1.09486	MGI:1341817	Lgr5	Strong	Up
ENSMUSG00000020142	776.435	0.48868	0.539227	2.70695	0.00679042	0.0794973	1.34132	0.495508	MGI:2135601	Slc1a4	Cst	Cst
ENSMUSG00000020143	36448.1	0.0588108	0.0710637	1.09465	0.273671	0.699354	0.0970202	0.0886315	MGI:2149010	Dock2	Cst	Cst
ENSMUSG00000020149	22618.7	-0.00170023	0.0681063	-0.0325679	0.974019	0.998839	-0.0028935	0.0888452	MGI:97842	Rab1a	Cst	Cst
ENSMUSG00000020150	273.018	0.999668	0.792205	3.25471	0.00113508	0.020837	1.94895	0.598809	MGI:1098221	Gamt	DE	Up
ENSMUSG00000020152	90749.6	-0.0309816	0.101147	-0.515667	0.606087	0.908077	-0.0847948	0.164437	MGI:1913963	Actr2	Cst	Cst
ENSMUSG00000020153	19936.2	0.0446922	0.0775904	0.802316	0.42237	0.816803	0.0830831	0.103554	MGI:1922656	Ndufs7	Cst	Cst
ENSMUSG00000020155	13.3402	0.345538	0.954499	2.43492	0.0148951	0.136675	4.22633	1.73572	MGI:1334203	Kcnmb1	Cst	Cst
ENSMUSG00000020156	14040	-0.102999	0.0920508	-1.66379	0.0961535	0.425752	-0.184857	0.111106	MGI:1915364	Pwwp3a	Cst	Cst
ENSMUSG00000020160	21.6383	0.151717	0.752513	1.84967	0.0643616	0.339723	5.06022	2.73575	MGI:104717	Meis1	Cst	Cst
ENSMUSG00000020163	20052.3	0.119402	0.0859029	1.97203	0.048606	0.286258	0.191501	0.0971084	MGI:1913844	Uqcr11	Cst	Cst
ENSMUSG00000020166	34181.7	0.0123125	0.0683361	0.235376	0.813917	0.964866	0.0209563	0.0890335	MGI:1919318	Cnot2	Cst	Cst
ENSMUSG00000020167	65088.9	0.0351377	0.0705304	0.659827	0.509365	0.866139	0.0602687	0.0913402	MGI:98510	Tcf3	Cst	Cst
ENSMUSG00000020170	2751.21	-0.0495667	0.137204	-0.768761	0.442035	0.829769	-0.201396	0.261975	MGI:1100860	Frs2	Cst	Cst
ENSMUSG00000020171	21259.4	-0.0317756	0.0619688	-0.638872	0.522906	0.872906	-0.0486403	0.0761346	MGI:1927224	Yeats4	Cst	Cst
ENSMUSG00000020173	3949.31	-0.723381	0.351284	-3.60018	0.000317993	0.00748084	-0.99731	0.277016	MGI:105056	Cobl	DE	Down
ENSMUSG00000020175	41.0744	0.0307698	0.340774	0.593662	0.552738	0.885558	1.22515	2.06371	MGI:1924127	Rab36	Cst	Cst
ENSMUSG00000020177	3.01274	0.0440194	0.606107	0.841392	0.400128		4.44504	5.28295	MGI:1924647	Lyz3	Missing	Missing
ENSMUSG00000020178	286.095	0.0290361	0.216215	0.482566	0.629404	0.917179	0.353231	0.731985	MGI:99402	Adora2a	Cst	Cst
ENSMUSG00000020180	10985.3	0.0157611	0.0738162	0.290892	0.771134	0.954846	0.0291022	0.100045	MGI:1914582	Snrpd3	Cst	Cst
ENSMUSG00000020181	22.3207	0.0772489	0.525494	1.31455	0.188661	0.60111	3.85537	2.93284	MGI:2183703	Nav3	Cst	Cst
ENSMUSG00000020183	14268.7	0.0968377	0.110239	1.46554	0.142773	0.525955	0.212505	0.145001	MGI:1917824	Cpm	Cst	Cst
ENSMUSG00000020184	17475.3	0.0839682	0.0772594	1.48736	0.136919	0.514158	0.139151	0.0935552	MGI:96952	Mdm2	Cst	Cst
ENSMUSG00000020185	6053.63	-0.0915412	0.0879603	-1.52064	0.128351	0.496639	-0.165107	0.108578	MGI:1289147	E2f7	Cst	Cst
ENSMUSG00000020186	6583.51	0.824407	0.137023	6.69769	2.11739e-11	2.83958e-09	0.869684	0.129848	MGI:1202907	Csrp2	DE	Up
ENSMUSG00000020189	8888.57	0.279522	0.133321	3.16539	0.00154875	0.026498	0.385071	0.12165	MGI:2443807	Osbpl8	DE	Up
ENSMUSG00000020190	70607.8	-0.0385566	0.125479	-0.614028	0.539197	0.880864	-0.14415	0.234761	MGI:894279	Mknk2	Cst	Cst
ENSMUSG00000020191	118.762	0.107573	0.298532	1.39503	0.163006	0.562508	1.0025	0.718621	MGI:1921112	Spmip7	Cst	Cst
ENSMUSG00000020193	395.906	-0.0146209	0.178805	-0.243367	0.807721	0.963487	-0.12771	0.524763	MGI:1855701	Zpbp	Cst	Cst
ENSMUSG00000020196	14224.2	0.0143504	0.084764	0.25197	0.801064	0.962067	0.0316037	0.125426	MGI:1298375	Cabin1	Cst	Cst
ENSMUSG00000020198	15347	-0.112611	0.10314	-1.71879	0.0856533	0.398789	-0.214375	0.124724	MGI:107734	Ap3d1	Cst	Cst
ENSMUSG00000020205	1834.17	0.00811313	0.128295	0.13281	0.894343	0.984233	0.0356655	0.268544	MGI:1096880	Phlda1	Cst	Cst
ENSMUSG00000020211	17131.9	-0.00378834	0.0800243	-0.0678669	0.945892	0.993741	-0.00778309	0.114682	MGI:104912	Sf3a2	Cst	Cst
ENSMUSG00000020212	7192.55	-0.0579095	0.110245	-0.919592	0.357786	0.770474	-0.158095	0.171919	MGI:96951	Mdm1	Cst	Cst
ENSMUSG00000020219	20046.2	0.130559	0.0747192	2.31501	0.0206123	0.169282	0.186002	0.0803461	MGI:1353432	Timm13	Cst	Cst
ENSMUSG00000020220	2934.4	-0.148011	0.160317	-1.84262	0.0653839	0.342135	-0.369335	0.20044	MGI:2448530	Vps13d	Cst	Cst
ENSMUSG00000020224	12564.8	0.0325525	0.0819704	0.574697	0.565497	0.891575	0.0663885	0.115519	MGI:1913475	Llph	Cst	Cst
ENSMUSG00000020225	4901.49	0.0833071	0.131642	1.22248	0.221527	0.641039	0.247206	0.202217	MGI:1915462	Tmbim4	Cst	Cst
ENSMUSG00000020227	467.603	-0.303432	0.503036	-2.27002	0.0232061	0.182487	-1.4969	0.659422	MGI:1921164	Irak3	Cst	Cst
ENSMUSG00000020228	5187.66	-0.0240886	0.0971264	-0.406424	0.684431	0.930879	-0.0633797	0.155945	MGI:2152895	Helb	Cst	Cst
ENSMUSG00000020230	1335	-0.290555	0.354614	-2.33697	0.0194406	0.163804	-0.917162	0.392457	MGI:1316652	Prmt2	Cst	Cst
ENSMUSG00000020231	608.889	0.0317029	0.161415	0.508418	0.61116	0.910418	0.200944	0.395233	MGI:2385920	Dip2a	Cst	Cst
ENSMUSG00000020232	5859.2	0.134089	0.114253	1.91868	0.0550248	0.309554	0.253868	0.132314	MGI:1341190	Hmg20b	Cst	Cst
ENSMUSG00000020235	45119.9	0.0773615	0.0877676	1.29841	0.194147	0.607907	0.147042	0.113248	MGI:1926790	Fzr1	Cst	Cst
ENSMUSG00000020238	13731.5	-0.0574549	0.0924077	-0.959879	0.337116	0.755199	-0.125131	0.130361	MGI:1926081	Ncln	Cst	Cst
ENSMUSG00000020246	3969.44	0.0660914	0.0833151	1.14096	0.253887	0.678784	0.124264	0.108912	MGI:1915183	Hcfc2	Cst	Cst
ENSMUSG00000020248	17109	-0.0383673	0.0914392	-0.651942	0.514439	0.869537	-0.0886325	0.135952	MGI:97317	Nfyb	Cst	Cst
ENSMUSG00000020250	12606.2	-0.259182	0.155864	-2.78729	0.00531506	0.0665749	-0.408782	0.146659	MGI:1354175	Txnrd1	Cst	Cst
ENSMUSG00000020251	18.1225	0.00291339	0.279303	0.0540599	0.956887	0.99594	0.0781974	1.4465	MGI:1922032	Glt8d2	Cst	Cst
ENSMUSG00000020253	22117.8	-0.104166	0.0756104	-1.85173	0.0640645	0.339193	-0.16023	0.08653	MGI:1915155	Ppm1m	Cst	Cst
ENSMUSG00000020255	21059.8	0.541944	0.107294	5.66029	1.51118e-08	1.21306e-06	0.59006	0.104246	MGI:106381	Nopchap1	DE	Up
ENSMUSG00000020256	39.0246	0.0308132	0.305325	0.559343	0.575928	0.896332	0.877842	1.56942	MGI:2444680	Aldh1l2	Cst	Cst
ENSMUSG00000020257	5548.15	0.0204431	0.110807	0.337123	0.736024	0.944659	0.0670507	0.198891	MGI:1924555	Wdr82	Cst	Cst
ENSMUSG00000020258	1256.86	-0.0814287	0.183077	-1.15433	0.248365	0.673606	-0.417947	0.362069	MGI:2444085	Glyctk	Cst	Cst
ENSMUSG00000020260	3011.96	-0.0382615	0.129019	-0.607841	0.543293	0.882623	-0.150415	0.247458	MGI:1916863	Pofut2	Cst	Cst
ENSMUSG00000020261	314.626	0.119749	0.272712	1.48978	0.136281	0.512405	0.825593	0.554169	MGI:2445299	Slc36a1	Cst	Cst
ENSMUSG00000020262	142.742	0.00762323	0.238464	0.133687	0.89365	0.984046	0.132699	0.992609	MGI:891999	Adarb1	Cst	Cst
ENSMUSG00000020263	909.838	-0.00727303	0.151853	-0.119567	0.904826	0.987452	-0.0451891	0.377939	MGI:2384914	Appl2	Cst	Cst
ENSMUSG00000020265	33364.8	0.0418121	0.0594945	0.860693	0.389407	0.794793	0.0613585	0.0712897	MGI:1336201	Sumo3	Cst	Cst
ENSMUSG00000020267	17235.8	-0.0393692	0.0917718	-0.667824	0.504246	0.863146	-0.0910795	0.136382	MGI:1321133	Hint1	Cst	Cst
ENSMUSG00000020268	670.81	-0.14325	0.192955	-1.72715	0.08414	0.394556	-0.469934	0.272086	MGI:1922780	Lyrm7	Cst	Cst
ENSMUSG00000020271	16469.9	-0.0451746	0.0690752	-0.855424	0.392316	0.797741	-0.0746697	0.0872897	MGI:2144023	Fbxw11	Cst	Cst
ENSMUSG00000020272	8437.7	-0.862195	0.155782	-6.25255	4.03795e-10	4.47693e-08	-0.915841	0.146475	MGI:1099439	Stk10	DE	Down
ENSMUSG00000020273	4323.24	-0.140192	0.158421	-1.77525	0.0758569	0.372727	-0.361377	0.203564	MGI:2442119	Papolg	Cst	Cst
ENSMUSG00000020275	30118.3	0.107883	0.0816548	1.8393	0.0658706	0.343718	0.173211	0.0941721	MGI:97897	Rel	Cst	Cst
ENSMUSG00000020277	16877.4	-0.103886	0.103816	-1.59504	0.110704	0.46013	-0.207076	0.129825	MGI:97547	Pfkl	Cst	Cst
ENSMUSG00000020279	4218.5	0.385094	0.31003	2.77705	0.00548547	0.0682514	0.774062	0.278735	MGI:96564	Il9r	Cst	Cst
ENSMUSG00000020280	4685.16	0.193814	0.122505	2.51947	0.011753	0.116873	0.30979	0.122958	MGI:1921717	Pus10	Cst	Cst
ENSMUSG00000020282	1414.88	0.0534895	0.140144	0.822053	0.411047	0.810429	0.219071	0.266493	MGI:104328	Rhbdf1	Cst	Cst
ENSMUSG00000020283	5413.39	-0.0642304	0.120509	-0.991036	0.321668	0.740681	-0.191468	0.1932	MGI:1919379	Pex13	Cst	Cst
ENSMUSG00000020284	1537.34	-0.00576142	0.110802	-0.0956338	0.923811	0.99129	-0.0194604	0.203489	MGI:1915134	Cfap410	Cst	Cst
ENSMUSG00000020287	6445.98	0.0282829	0.0868266	0.490728	0.623619	0.915063	0.0627459	0.127863	MGI:97073	Mpg	Cst	Cst
ENSMUSG00000020288	7941.1	-0.108091	0.147386	-1.47827	0.139335	0.519398	-0.314048	0.212443	MGI:1916133	Ahsa2	Cst	Cst
ENSMUSG00000020289	9547.88	0.0172164	0.084949	0.301883	0.762741	0.952618	0.0378819	0.125485	MGI:109258	Nprl3	Cst	Cst
ENSMUSG00000020290	41049.5	-0.20405	0.0719441	-3.58867	0.000332364	0.00772159	-0.247884	0.0690739	MGI:2144013	Xpo1	DE	Down
ENSMUSG00000020297	69.6376	-0.0031488	0.271527	-0.0577028	0.953985	0.995216	-0.0778958	1.34995	MGI:1202070	Nsg2	Cst	Cst
ENSMUSG00000020300	1275.71	-0.0110873	0.124814	-0.181518	0.855961	0.975304	-0.0460163	0.253509	MGI:1914829	Cpeb4	Cst	Cst
ENSMUSG00000020303	9.36341	-0.00158098	0.479388	-0.0354614	0.971712	0.998572	-0.182701	5.15212	MGI:1316731	Stc2	Cst	Cst
ENSMUSG00000020305	5533.86	-0.095072	0.145731	-1.33654	0.181374	0.590242	-0.299092	0.223781	MGI:1929749	Asb3	Cst	Cst
ENSMUSG00000020307	12714.1	-0.0135285	0.0812637	-0.240833	0.809685	0.963858	-0.0281787	0.117005	MGI:102657	Cdc34	Cst	Cst
ENSMUSG00000020308	5202.06	0.00932499	0.0891275	0.161552	0.871659	0.980106	0.0221725	0.137247	MGI:106618	Tpgs1	Cst	Cst
ENSMUSG00000020309	667.393	0.0667376	0.179174	0.986218	0.324026	0.742859	0.381108	0.386434	MGI:1915294	Chac2	Cst	Cst
ENSMUSG00000020310	84.7827	0.0257324	0.3227	0.491371	0.623164	0.91482	0.923356	1.87914	MGI:103579	Madcam1	Cst	Cst
ENSMUSG00000020311	4532.83	0.0522057	0.0769508	0.937966	0.348262	0.762632	0.0943965	0.10064	MGI:1914003	Erlec1	Cst	Cst
ENSMUSG00000020315	18424.9	-0.019211	0.0906277	-0.330465	0.741049	0.946083	-0.0461464	0.139641	MGI:98388	Sptbn1	Cst	Cst
ENSMUSG00000020319	604.685	-0.038839	0.191554	-0.621911	0.534	0.878726	-0.333306	0.535937	MGI:2144467	Wdpcp	Cst	Cst
ENSMUSG00000020321	74426.7	0.0170025	0.0631569	0.33849	0.734994	0.944591	0.0267649	0.0790714	MGI:97051	Mdh1	Cst	Cst
ENSMUSG00000020323	38.3989	0.992121	2.15489	2.96955	0.0029824	0.0436561	6.43993	2.16866	MGI:1920356	Prss57	DE	Up
ENSMUSG00000020325	493.683	-0.0486906	0.186511	-0.757923	0.448497	0.832955	-0.359978	0.474954	MGI:1890391	Fstl3	Cst	Cst
ENSMUSG00000020326	16847.7	-0.141933	0.0576862	-2.96554	0.00302154	0.0440276	-0.176115	0.0593873	MGI:102890	Ccng1	DE	Down
ENSMUSG00000020327	36.7318	0.0384609	0.324349	0.695401	0.486804	0.854525	1.17924	1.69577	MGI:1914362	Fgf22	Cst	Cst
ENSMUSG00000020328	10038.4	0.113836	0.100378	1.75542	0.0791869	0.382036	0.210469	0.119896	MGI:1277103	Nudcd2	Cst	Cst
ENSMUSG00000020329	7441.35	-0.0313407	0.102396	-0.520115	0.602983	0.907189	-0.0872726	0.167795	MGI:1915843	Polrmt	Cst	Cst
ENSMUSG00000020330	19556.5	-0.0394355	0.0833758	-0.690029	0.490176	0.855316	-0.0807107	0.116967	MGI:104667	Hmmr	Cst	Cst
ENSMUSG00000020331	27.3548	0.00669085	0.283466	0.1247	0.900761	0.985662	0.186039	1.49189	MGI:1298210	Hcn2	Cst	Cst
ENSMUSG00000020333	3.79702	-0.0101134	0.500895	-0.222087	0.824246		-1.19883	5.39799	MGI:894291	Acsl6	Missing	Missing
ENSMUSG00000020334	5.84588	-0.108416	0.866904	-1.49026	0.136156		-6.96074	4.67083	MGI:1353479	Slc22a4	Missing	Missing
[truncated: 25,538 more rows]

## Sheet: Het (-) vs WT (-)
gene_id	baseMean	log2FoldChange	lfcSE	stat	pvalue	padj	log2FoldChange_orig	lfcSE_orig	MGI_id	SYMBOL	Status	Direction
ENSMUSG00000000001	26440.8	0.0135176	0.0545443	0.529581	0.596403	0.992759	0.0590472	0.111498	MGI:95773	Gnai3	Cst	Cst
ENSMUSG00000000028	23040.2	-0.00559545	0.0530893	-0.223381	0.823239	1	-0.024931	0.111607	MGI:1338073	Cdc45	Cst	Cst
ENSMUSG00000000049	13.2236	0.000507539	0.10319	0.0839903	0.933064	1	0.147705	1.7586	MGI:88058	Apoh	Cst	Cst
ENSMUSG00000000056	22052.6	-0.0269126	0.0832345	-1.37951	0.167737	0.837518	-0.390068	0.282758	MGI:1914858	Narf	Cst	Cst
ENSMUSG00000000078	9430.77	-0.0022643	0.0497066	-0.0906621	0.927761	1	-0.00895556	0.0987796	MGI:1346318	Klf6	Cst	Cst
ENSMUSG00000000085	2732.68	0.0467407	0.104174	1.97902	0.0478142	0.590835	0.527227	0.266409	MGI:1352762	Scmh1	Cst	Cst
ENSMUSG00000000088	34250.8	-0.0155198	0.0458287	-0.621218	0.534456	0.98596	-0.0482357	0.077647	MGI:88474	Cox5a	Cst	Cst
ENSMUSG00000000093	1.36173	0	0.281951	0	1		0	5.39799	MGI:98494	Tbx2	Missing	Missing
ENSMUSG00000000120	2198.37	0.0169751	0.0822587	1.07644	0.281733	0.916914	0.40346	0.374811	MGI:97323	Ngfr	Cst	Cst
ENSMUSG00000000125	6.91001	-0.00226006	0.195693	-0.235854	0.813546	1	-0.905545	3.83942	MGI:98955	Wnt3	Cst	Cst
ENSMUSG00000000127	1085.02	0.00502146	0.0788553	0.393069	0.694268	1	0.188235	0.478886	MGI:105917	Fer	Cst	Cst
ENSMUSG00000000131	23957.2	0.0551175	0.069374	1.74452	0.0810676	0.696248	0.186916	0.107144	MGI:2429950	Xpo6	Cst	Cst
ENSMUSG00000000134	5292.96	-0.00340525	0.0520131	-0.136078	0.89176	1	-0.0146653	0.107772	MGI:98511	Tfe3	Cst	Cst
ENSMUSG00000000142	7.17357	0.0237139	0.423829	1.24697	0.212407	0.867445	5.13735	4.11986	MGI:1270862	Axin2	Cst	Cst
ENSMUSG00000000148	7420.31	-0.0184645	0.0573125	-0.71495	0.47464	0.974742	-0.0843613	0.117996	MGI:1891679	Brat1	Cst	Cst
ENSMUSG00000000149	2224.13	-0.0246268	0.0781872	-1.22853	0.21925	0.874816	-0.316039	0.25725	MGI:95767	Gna12	Cst	Cst
ENSMUSG00000000167	126.037	-0.0084223	0.100751	-1.03847	0.29905	0.924822	-1.1006	1.05982	MGI:1919864	Pih1d2	Cst	Cst
ENSMUSG00000000168	6714.92	0.0353885	0.0697379	1.33731	0.181121	0.849601	0.199961	0.149525	MGI:2385311	Dlat	Cst	Cst
ENSMUSG00000000171	28544.8	0.00934083	0.0519485	0.369301	0.711903	1	0.038494	0.104235	MGI:1914175	Sdhd	Cst	Cst
ENSMUSG00000000184	6347.28	-0.0181896	0.0775726	-1.01899	0.308207	0.928533	-0.306036	0.300332	MGI:88314	Ccnd2	Cst	Cst
ENSMUSG00000000194	9212.34	-0.0159	0.0580813	-0.627972	0.530022	0.984097	-0.0791408	0.126026	MGI:2139054	Gpr107	Cst	Cst
ENSMUSG00000000204	17.2326	0	0.195407	0	1	1	0	3.94063	MGI:1329010	Slfn4	Cst	Cst
ENSMUSG00000000223	22.1963	-0.00209448	0.123343	-0.3307	0.740871	1	-0.756646	2.28801	MGI:107432	Drp2	Cst	Cst
ENSMUSG00000000244	10019.2	0.00752993	0.0541601	0.300438	0.763843	1	0.0346661	0.115385	MGI:1350360	Tspan32	Cst	Cst
ENSMUSG00000000247	21.1544	0.0592817	0.656767	1.85787			6.26	3.36945	MGI:96785	Lhx2	Missing	Missing
ENSMUSG00000000248	62.6336	-0.523284	1.49603	-3.21237	0.00131644	0.107924	-4.54938	1.41621	MGI:1918059	Clec2g	Cst	Cst
ENSMUSG00000000253	1729.01	-0.0112472	0.0808748	-0.808413	0.418853	0.958644	-0.353383	0.437131	MGI:1913605	Gmpr	Cst	Cst
ENSMUSG00000000266	12.0912	-0.0470572	0.680667	-1.44607	0.148159	0.811885	-7.43266	5.13992	MGI:1344333	Mid2	Cst	Cst
ENSMUSG00000000275	8913.93	-0.00370687	0.0656167	-0.178771	0.858117	1	-0.0369988	0.206961	MGI:102749	Trim25	Cst	Cst
ENSMUSG00000000276	2105.34	-0.0103498	0.0712323	-0.565284	0.57188	0.988982	-0.151657	0.268284	MGI:1889276	Dgke	Cst	Cst
ENSMUSG00000000278	16772.7	0.0281352	0.0648844	1.08257	0.278997	0.916342	0.151898	0.140312	MGI:1921867	Scpep1	Cst	Cst
ENSMUSG00000000282	3639.14	-0.000462378	0.0560542	-0.0188479	0.984962	1	-0.00241392	0.128074	MGI:109150	Mnt	Cst	Cst
ENSMUSG00000000290	39708.6	0.0122413	0.0527449	0.480121	0.631141	0.99622	0.0504036	0.104981	MGI:96611	Itgb2	Cst	Cst
ENSMUSG00000000295	3581.58	0.0450334	0.0753323	1.62275	0.104643	0.745875	0.247053	0.152244	MGI:1916942	Hddc2	Cst	Cst
ENSMUSG00000000301	217.223	0.00363504	0.080021	0.30624	0.759422	1	0.163607	0.534245	MGI:104535	Pemt	Cst	Cst
ENSMUSG00000000303	6.54573	-0.00446246	0.267362	-0.332175			-1.62543	4.89328	MGI:88354	Cdh1	Missing	Missing
ENSMUSG00000000308	18.3842	0	0.266925	0	1	1	0	5.15574	MGI:99441	Ckmt1	Cst	Cst
ENSMUSG00000000317	19.9254	-0.0562391	0.645473	-1.81094	0.0701509	0.670429	-6.30174	3.47983	MGI:1278332	Bcl6b	Cst	Cst
ENSMUSG00000000318	15.2573	0.0397478	0.626064	1.33876			7.05579	5.27038	MGI:96975	Clec10a	Missing	Missing
ENSMUSG00000000320	12.1766	-0.14314	0.802703	-2.66918			-4.46038	1.67107	MGI:87998	Alox12	Missing	Missing
ENSMUSG00000000326	7689.03	-0.0212202	0.0662313	-0.894298	0.371163	0.949052	-0.151035	0.168887	MGI:88470	Comt	Cst	Cst
ENSMUSG00000000339	13304.3	0.0162238	0.0530539	0.627229	0.530509	0.984214	0.063901	0.101878	MGI:1913618	Rtca	Cst	Cst
ENSMUSG00000000340	2629.59	0.0203539	0.0692264	0.918641	0.358283	0.946283	0.181539	0.197617	MGI:105386	Dbt	Cst	Cst
ENSMUSG00000000346	125639	0.041653	0.0676427	1.45049	0.146922	0.809413	0.179022	0.123422	MGI:1344344	Dazap2	Cst	Cst
ENSMUSG00000000355	6962.8	-0.0272755	0.0529604	-1.00523	0.314785	0.932293	-0.0875839	0.087128	MGI:1916245	Mcts1	Cst	Cst
ENSMUSG00000000365	131.097	0.00144787	0.0906705	0.19987	0.841582	1	0.225625	1.12886	MGI:1353419	Rnf17	Cst	Cst
ENSMUSG00000000374	2809.8	0.156266	0.153242	3.12446	0.00178133	0.126614	0.476854	0.15262	MGI:1336209	Trappc10	Cst	Cst
ENSMUSG00000000378	50115	0.0126427	0.0524909	0.49514	0.620501	0.99622	0.0512594	0.103525	MGI:2384924	Ccm2	Cst	Cst
ENSMUSG00000000384	9807.84	0.02278	0.0623229	0.893335	0.371678	0.949558	0.122917	0.137593	MGI:1100868	Tbrg4	Cst	Cst
ENSMUSG00000000386	109.413	-0.00195013	0.0986881	-0.30741	0.758532	1	-0.462368	1.50408	MGI:97243	Mx1	Cst	Cst
ENSMUSG00000000399	20123.6	0.0291824	0.0543966	1.06167	0.288387	0.919903	0.0951081	0.0895837	MGI:1913358	Ndufa9	Cst	Cst
ENSMUSG00000000402	1765.33	0.956795	0.143325	7.23448	4.67313e-13	5.71314e-10	1.0412	0.143922	MGI:1858599	Egfl6	DE	Up
ENSMUSG00000000409	25250.3	-0.00120707	0.0600202	-0.0515477	0.958889	1	-0.00792755	0.15379	MGI:96756	Lck	Cst	Cst
ENSMUSG00000000411	4.84957	0.00429115	0.247579	0.349886	0.726424	1	1.59568	4.56057	MGI:1929914	Tssk3	Cst	Cst
ENSMUSG00000000420	15955.2	0.0378168	0.0742181	1.46426	0.143123	0.803921	0.245729	0.167818	MGI:894693	Galnt1	Cst	Cst
ENSMUSG00000000439	8964.72	0.00797933	0.0550275	0.319268	0.749523	1	0.038084	0.119286	MGI:1914277	Mkrn2	Cst	Cst
ENSMUSG00000000440	34.8899	0.0985333	0.818184	2.19993	0.0278119	0.495288	6.19644	2.81666	MGI:97747	Pparg	Cst	Cst
ENSMUSG00000000441	36116.4	0.0106327	0.0535578	0.419733	0.674681	1	0.0461885	0.110043	MGI:97847	Raf1	Cst	Cst
ENSMUSG00000000486	54595.6	0.052207	0.0677608	1.67566	0.0938054	0.720783	0.176704	0.105454	MGI:1858916	Septin1	Cst	Cst
ENSMUSG00000000489	7.38023	0	0.281951	0	1	1	0	5.39799	MGI:97528	Pdgfb	Cst	Cst
ENSMUSG00000000530	91.0681	0.000724289	0.0962786	0.113648	0.909517	1	0.164874	1.45074	MGI:1338946	Acvrl1	Cst	Cst
ENSMUSG00000000531	222.414	-0.002048	0.0809797	-0.184246	0.853821	1	-0.108322	0.587923	MGI:1860303	Tamalin	Cst	Cst
ENSMUSG00000000532	793.425	0.0252768	0.0837057	1.34783	0.177712	0.846618	0.404596	0.300182	MGI:1338944	Acvr1b	Cst	Cst
ENSMUSG00000000538	1022.24	0.000687091	0.0778491	0.0540474	0.956897	1	0.025758	0.476581	MGI:2443306	Tom1l2	Cst	Cst
ENSMUSG00000000552	465.846	0.0146179	0.0792527	0.921734	0.356667	0.945803	0.331795	0.359969	MGI:1352495	Zfp385a	Cst	Cst
ENSMUSG00000000555	17.0096	-0.0216272	0.401545	-1.20334	0.228844	0.883099	-4.91489	4.08437	MGI:96604	Itga5	Cst	Cst
ENSMUSG00000000561	15120.8	0.0178075	0.0591511	0.701558	0.482955	0.978094	0.0903891	0.12884	MGI:1917715	Wdr77	Cst	Cst
ENSMUSG00000000562	19.4994	0.00183794	0.103506	0.299155	0.764822	1	0.509105	1.70181	MGI:104847	Adora3	Cst	Cst
ENSMUSG00000000563	64203.5	-0.00723862	0.0508343	-0.287616	0.773641	1	-0.0291024	0.101185	MGI:1100495	Atp5pb	Cst	Cst
ENSMUSG00000000568	17698.2	0.0274165	0.0852874	1.42603	0.153861	0.819975	0.420538	0.294902	MGI:101947	Hnrnpd	Cst	Cst
ENSMUSG00000000579	1811.11	0.0458583	0.0797862	1.70301	0.0885656	0.713515	0.290526	0.170595	MGI:3807476	Dynlt1c	Cst	Cst
ENSMUSG00000000581	10406	-0.00816386	0.0556892	-0.327736	0.743111	1	-0.040155	0.122523	MGI:1927354	C1d	Cst	Cst
ENSMUSG00000000594	18224.8	0.0239189	0.071815	1.08062	0.279867	0.916342	0.222047	0.205482	MGI:95762	Gm2a	Cst	Cst
ENSMUSG00000000600	11043.5	-0.0196505	0.0613664	-0.781739	0.434368	0.96348	-0.108257	0.138483	MGI:1930618	Krit1	Cst	Cst
ENSMUSG00000000605	13599.9	0.0211076	0.0595577	0.816246	0.41436	0.958623	0.102136	0.125129	MGI:104571	Clcn4	Cst	Cst
ENSMUSG00000000617	2047.31	-0.00618417	0.0731973	-0.381967	0.702486	1	-0.124532	0.326027	MGI:1351343	Grm6	Cst	Cst
ENSMUSG00000000627	249.544	-0.00062805	0.109031	-0.104391	0.916859	1	-0.205485	1.96843	MGI:1340055	Sema4f	Cst	Cst
ENSMUSG00000000628	2669.12	-0.00693706	0.0736421	-0.431303	0.666248	0.998046	-0.142666	0.330779	MGI:1315197	Hk2	Cst	Cst
ENSMUSG00000000631	5872.6	-0.039203	0.0643423	-1.36334	0.172775	0.842041	-0.154395	0.113247	MGI:2667185	Myo18a	Cst	Cst
ENSMUSG00000000673	17402.2	0.10003	0.0691231	2.55885	0.0105019	0.347001	0.198168	0.0774441	MGI:1349444	Haao	Cst	Cst
ENSMUSG00000000682	140998	0.00609033	0.0589618	0.253806	0.799646	1	0.0364632	0.143666	MGI:1346088	Cd52	Cst	Cst
ENSMUSG00000000686	304.262	-0.0201604	0.107631	-1.64272	0.100441	0.738571	-1.07615	0.6551	MGI:1914727	Abhd15	Cst	Cst
ENSMUSG00000000690	11.9355	-0.0365471	0.501409	-1.60349	0.108827	0.755299	-5.56168	3.46848	MGI:96187	Hoxb6	Cst	Cst
ENSMUSG00000000693	137.571	-0.000835644	0.0883142	-0.107177	0.914648	1	-0.107071	0.999008	MGI:1337004	Loxl3	Cst	Cst
ENSMUSG00000000708	2630.41	0.0247184	0.0760823	1.18959	0.234208	0.886118	0.283543	0.238354	MGI:1343094	Kat2b	Cst	Cst
ENSMUSG00000000711	9768.19	0.022803	0.0525075	0.858212	0.390775	0.952281	0.0784655	0.091429	MGI:105938	Rab5b	Cst	Cst
ENSMUSG00000000731	52.4448	0.00333879	0.111791	0.530967	0.595442	0.9925	0.965367	1.81813	MGI:1338803	Aire	Cst	Cst
ENSMUSG00000000732	17587.7	0.0917783	0.110973	2.53941	0.0111039	0.355968	0.406602	0.160117	MGI:1354701	Icosl	Cst	Cst
ENSMUSG00000000738	10725.8	-0.00326047	0.0578927	-0.134965	0.892639	1	-0.0186785	0.138395	MGI:2385906	Spg7	Cst	Cst
ENSMUSG00000000739	17.6317	-0.0121474	0.0923694	-1.12718	0.259667	0.905853	-0.77022	0.683317	MGI:1931463	Sult5a1	Cst	Cst
ENSMUSG00000000740	160533	0.00112273	0.0589331	0.0471846	0.962366	1	0.00688524	0.145921	MGI:105922	Rpl13	Cst	Cst
ENSMUSG00000000743	29771.3	0.0355351	0.0601695	1.24763	0.212166	0.867389	0.127228	0.101976	MGI:1920159	Chmp1a	Cst	Cst
ENSMUSG00000000751	67376.6	-0.00982165	0.0462923	-0.395926	0.69216	1	-0.0331254	0.0836656	MGI:1915525	Rpa1	Cst	Cst
ENSMUSG00000000753	1098.43	-0.0224157	0.0744571	-1.09006	0.275688	0.914464	-0.258426	0.237076	MGI:108080	Serpinf1	Cst	Cst
ENSMUSG00000000759	9601.35	0.00756109	0.0545014	0.302093	0.762581	1	0.0353465	0.117005	MGI:2183752	Tubgcp3	Cst	Cst
ENSMUSG00000000776	2289.66	-0.0292757	0.0824031	-1.42042	0.155486	0.820814	-0.368607	0.259506	MGI:1914315	Polr3d	Cst	Cst
ENSMUSG00000000782	513.07	-0.00870181	0.0849161	-0.768123	0.442414	0.966709	-0.458873	0.597395	MGI:98507	Tcf7	Cst	Cst
ENSMUSG00000000787	14643.2	0.0287458	0.0646147	1.09632	0.272939	0.913374	0.150416	0.137201	MGI:103064	Ddx3x	Cst	Cst
ENSMUSG00000000791	1030.45	0.0074974	0.072301	0.440858	0.659316	0.998046	0.132861	0.30137	MGI:104579	Il12rb1	Cst	Cst
ENSMUSG00000000792	36.3345	0.0123365	0.132216	1.44125	0.149515	0.814754	1.8105	1.2562	MGI:2149330	Slc5a5	Cst	Cst
ENSMUSG00000000804	2061.11	0.0633999	0.10272	2.18007	0.0292526	0.507273	0.43077	0.197595	MGI:2144475	Usp32	Cst	Cst
ENSMUSG00000000811	326.022	0.00418089	0.0809127	0.362432	0.717029	1	0.202918	0.559877	MGI:2386711	Txnrd3	Cst	Cst
ENSMUSG00000000823	5583.34	0.0842449	0.125737	2.50364	0.0122922	0.365196	0.498493	0.199107	MGI:2685478	Zfp512b	Cst	Cst
ENSMUSG00000000826	27344.8	0.0406809	0.0504947	1.44197	0.14931	0.81418	0.0937687	0.0650281	MGI:892995	Dnajc5	Cst	Cst
ENSMUSG00000000827	10118.6	-0.0383661	0.0675617	-1.37541	0.169005	0.839566	-0.179075	0.130198	MGI:1913564	Tpd52l2	Cst	Cst
ENSMUSG00000000838	13365.1	0.0279352	0.0533467	1.02519	0.305273	0.92657	0.0897951	0.0875887	MGI:95564	Fmr1	Cst	Cst
ENSMUSG00000000861	27262.4	0.0675931	0.0664046	1.98125	0.0475637	0.590835	0.16869	0.0851436	MGI:106190	Bcl11a	Cst	Cst
ENSMUSG00000000869	14.0065	-0.00293746	0.108384	-0.471038	0.637614	0.996481	-0.830712	1.76358	MGI:96556	Il4	Cst	Cst
ENSMUSG00000000876	3666.32	-0.0131655	0.0638944	-0.5738	0.566103	0.988218	-0.0983592	0.171417	MGI:1891701	Pxmp4	Cst	Cst
ENSMUSG00000000881	140.282	-0.00717145	0.082185	-0.606158	0.54441	0.986746	-0.332819	0.549064	MGI:1888986	Dlg3	Cst	Cst
ENSMUSG00000000884	1625.73	-0.00547419	0.0642387	-0.252564	0.800605	1	-0.0477573	0.18909	MGI:1338057	Gnb1l	Cst	Cst
ENSMUSG00000000901	308.277	0.00486048	0.0773174	0.358635	0.719868	1	0.156063	0.435158	MGI:97008	Mmp11	Cst	Cst
ENSMUSG00000000902	27219.9	-0.0130155	0.0528987	-0.50922	0.610598	0.9947	-0.0533862	0.104839	MGI:1328366	Smarcb1	Cst	Cst
ENSMUSG00000000903	33689.6	-0.00256835	0.0534619	-0.103055	0.917919	1	-0.0117987	0.114489	MGI:98938	Vpreb3	Cst	Cst
ENSMUSG00000000915	28278.2	-0.0120858	0.0482952	-0.479017	0.631926	0.99622	-0.0423668	0.0884453	MGI:1352504	Hip1r	Cst	Cst
ENSMUSG00000000916	4244.65	0.0121808	0.0616436	0.513313	0.607733	0.9947	0.0796133	0.155097	MGI:2140844	Nsun5	Cst	Cst
ENSMUSG00000000934	889.877	-0.191	0.27844	-3.22297	0.00126868	0.106235	-0.887244	0.275288	MGI:1920210	Top1mt	Cst	Cst
ENSMUSG00000000948	3.48389	0	0.281951	0	1		0	5.39799	MGI:5613898	Gm38393	Missing	Missing
ENSMUSG00000000957	93.2802	-0.0597553	0.410684	-2.46285	0.0137836	0.381543	-3.17705	1.28999	MGI:101900	Mmp14	Cst	Cst
ENSMUSG00000000958	3420.83	-0.0166224	0.0695561	-0.794689	0.426794	0.959263	-0.172085	0.216544	MGI:1337120	Slc7a7	Cst	Cst
ENSMUSG00000000959	7730.19	0.00795193	0.0568131	0.322082	0.747391	1	0.0414884	0.128813	MGI:1916339	Oxa1l	Cst	Cst
ENSMUSG00000000976	9045.18	-0.0189354	0.0650319	-0.800115	0.423644	0.959219	-0.132884	0.166081	MGI:1919790	Heatr6	Cst	Cst
ENSMUSG00000000982	7.66452	6.65174	8.72399	3.51562	0.000438722	0.0523278	18.5826	5.28573	MGI:98260	Ccl3	Cst	Cst
ENSMUSG00000001014	55.1101	0.000444056	0.103005	0.0734675	0.941434	1	0.128767	1.75271	MGI:1925619	Icam4	Cst	Cst
ENSMUSG00000001016	19373.9	-0.0310471	0.0533884	-1.12319	0.261355	0.90765	-0.0939663	0.0836599	MGI:1915031	Ilf2	Cst	Cst
ENSMUSG00000001017	21584.9	-0.0715439	0.0763378	-2.08464	0.0371016	0.541692	-0.227878	0.109313	MGI:1913761	Chtop	Cst	Cst
ENSMUSG00000001018	8774.09	0.0472434	0.075243	1.6619	0.0965323	0.72962	0.242926	0.146174	MGI:1333745	Snapin	Cst	Cst
ENSMUSG00000001020	191.095	-0.0915251	0.39712	-2.87076	0.00409483	0.208155	-2.30065	0.801408	MGI:1330282	S100a4	Cst	Cst
ENSMUSG00000001025	528.423	0.00187697	0.0846531	0.201616	0.840217	1	0.154561	0.766613	MGI:1339467	S100a6	Cst	Cst
ENSMUSG00000001027	1298.53	0.00495212	0.0756237	0.341147	0.732993	1	0.132778	0.389211	MGI:98250	Scn4a	Cst	Cst
ENSMUSG00000001029	13037.5	-0.00855013	0.050525	-0.338979	0.734626	1	-0.0336083	0.0991459	MGI:96394	Icam2	Cst	Cst
ENSMUSG00000001034	6242.74	-0.0114827	0.0604123	-0.476955	0.633394	0.99622	-0.0702558	0.147301	MGI:1346347	Mapk7	Cst	Cst
ENSMUSG00000001036	3933.43	-0.00510916	0.0651856	-0.242063	0.808731	1	-0.048434	0.200088	MGI:1333766	Epn2	Cst	Cst
ENSMUSG00000001039	1575.78	-0.00486543	0.0602527	-0.207285	0.835787	1	-0.0318905	0.153849	MGI:1351471	B9d1	Cst	Cst
ENSMUSG00000001052	14436.4	-0.0263506	0.058281	-0.976602	0.328766	0.937705	-0.106879	0.109439	MGI:2139764	Sec24b	Cst	Cst
ENSMUSG00000001053	5140.62	0.00331978	0.0647887	0.156593	0.875566	1	0.0309253	0.197489	MGI:2442218	N4bp3	Cst	Cst
ENSMUSG00000001054	12310.8	-0.00354847	0.0563036	-0.144577	0.885045	1	-0.0186175	0.128772	MGI:1913339	Rmnd5b	Cst	Cst
ENSMUSG00000001056	19623.6	-0.00973998	0.0460697	-0.393336	0.694072	1	-0.0326583	0.0830291	MGI:1098547	Nhp2	Cst	Cst
ENSMUSG00000001062	3678.07	0.00780899	0.0600229	0.328278	0.742701	1	0.049049	0.149413	MGI:1914143	Vps9d1	Cst	Cst
ENSMUSG00000001065	7049.32	-0.00267078	0.0620732	-0.118216	0.905897	1	-0.0201291	0.170275	MGI:1888495	Zfp276	Cst	Cst
ENSMUSG00000001076	14.622	8.7653e-05	0.10709	0.0146067	0.988346	1	0.0279126	1.91095	MGI:3579909	C1ql4	Cst	Cst
ENSMUSG00000001082	10050.5	0.0576417	0.0764042	1.8568	0.0633391	0.651812	0.239606	0.129042	MGI:1915544	Mfsd10	Cst	Cst
ENSMUSG00000001089	1081.34	-0.0226293	0.0807723	-1.22318	0.221263	0.875914	-0.362456	0.296324	MGI:107629	Luzp1	Cst	Cst
ENSMUSG00000001098	9526.88	0.00606125	0.0598013	0.255563	0.798289	1	0.0382186	0.149547	MGI:2141207	Kctd10	Cst	Cst
ENSMUSG00000001100	9723.01	0.0286624	0.0599804	1.0538	0.291976	0.921862	0.119208	0.113122	MGI:1915061	Poldip2	Cst	Cst
ENSMUSG00000001103	3.34413	0.00045713	0.261989	0.0338141	0.973025		0.171525	5.0726	MGI:108012	Sebox	Missing	Missing
ENSMUSG00000001105	5749.69	-0.00401164	0.0638939	-0.184487	0.853632	1	-0.0345086	0.187052	MGI:1915585	Ift20	Cst	Cst
ENSMUSG00000001120	139.732	-0.00335219	0.104086	-0.524817	0.59971	0.993225	-0.831381	1.58414	MGI:1890470	Pcbp3	Cst	Cst
ENSMUSG00000001123	6336.54	-0.0058495	0.0760453	-0.404301	0.685991	1	-0.158845	0.392887	MGI:109496	Lgals9	Cst	Cst
ENSMUSG00000001127	12241.4	-0.0252854	0.0605243	-0.955905	0.33912	0.939584	-0.116836	0.122226	MGI:88065	Araf	Cst	Cst
ENSMUSG00000001128	4081.95	-0.0477222	0.113683	-2.06741	0.0386959	0.549643	-0.618242	0.299042	MGI:97545	Cfp	Cst	Cst
ENSMUSG00000001134	4932.6	-0.010113	0.0561488	-0.40458	0.685786	1	-0.0498113	0.123118	MGI:1277988	Uxt	Cst	Cst
ENSMUSG00000001138	1240.14	-0.00187389	0.0694916	-0.103611	0.917478	1	-0.0276356	0.266726	MGI:2151055	Cnnm3	Cst	Cst
ENSMUSG00000001143	3652.85	-0.0208904	0.0770147	-1.09613	0.273023	0.913374	-0.298594	0.272408	MGI:2443010	Lman2l	Cst	Cst
ENSMUSG00000001150	8733.73	-0.0128612	0.0660717	-0.589655	0.555422	0.98686	-0.113718	0.192856	MGI:1930089	Mcm3ap	Cst	Cst
ENSMUSG00000001151	15868.4	-0.00675143	0.0591998	-0.281656	0.778208	1	-0.0407587	0.144711	MGI:102722	Pcnt	Cst	Cst
ENSMUSG00000001156	1466.31	-0.00721769	0.078977	-0.542046	0.587787	0.991196	-0.246038	0.453906	MGI:96908	Mxd1	Cst	Cst
ENSMUSG00000001157	10420.7	0.000508328	0.0549949	0.020568	0.98359	1	0.00251685	0.122367	MGI:1345156	Gmcl1	Cst	Cst
ENSMUSG00000001158	6433.29	-0.0152009	0.0466381	-0.60472	0.545365	0.986746	-0.0486054	0.0803768	MGI:1913868	Snrnp27	Cst	Cst
ENSMUSG00000001166	1254.81	0.0581601	0.104962	2.12997	0.0331744	0.522334	0.468308	0.219866	MGI:2149633	Oas1c	Cst	Cst
ENSMUSG00000001173	251.444	0.00160907	0.0910738	0.224046	0.822722	1	0.256986	1.14703	MGI:109589	Ocrl	Cst	Cst
ENSMUSG00000001175	304460	0.0142401	0.0471225	0.565679	0.571612	0.988982	0.0468154	0.0827597	MGI:88251	Calm1	Cst	Cst
ENSMUSG00000001211	17284.4	0.0171032	0.0636113	0.717318	0.473178	0.974254	0.114591	0.159749	MGI:1336186	Agpat3	Cst	Cst
ENSMUSG00000001225	5.95753	0	0.209241	0	1	1	0	4.18734	MGI:107181	Slc26a3	Cst	Cst
ENSMUSG00000001227	236.599	0.0110106	0.07967	0.769352	0.441685	0.966709	0.319594	0.415407	MGI:1202889	Sema6b	Cst	Cst
ENSMUSG00000001228	72554.6	-0.0750264	0.0646457	-2.13187	0.0330177	0.521943	-0.163472	0.0766802	MGI:1338889	Uhrf1	Cst	Cst
ENSMUSG00000001229	16799.7	0.0381932	0.0624085	1.32616	0.184787	0.849626	0.141552	0.106739	MGI:2443967	Dpp9	Cst	Cst
ENSMUSG00000001240	3.74516	-0.0192923	0.432263	-0.943078	0.345641		-4.97958	5.28014	MGI:1859650	Ramp2	Missing	Missing
ENSMUSG00000001247	573.918	-0.00881302	0.0834653	-0.73914	0.459822	0.971729	-0.407105	0.550782	MGI:1927471	Lsr	Cst	Cst
ENSMUSG00000001248	13860.5	-0.0443075	0.0691029	-1.52388	0.127537	0.784702	-0.189951	0.124649	MGI:105490	Gramd1a	Cst	Cst
ENSMUSG00000001249	44.2394	-0.00346935	0.162701	-0.445994	0.655601	0.998046	-1.34653	3.01917	MGI:1196620	Hpn	Cst	Cst
ENSMUSG00000001270	1340.56	-0.0170666	0.077006	-0.966976	0.333556	0.938597	-0.293073	0.303082	MGI:88407	Ckb	Cst	Cst
ENSMUSG00000001280	5656.55	-0.0160361	0.060752	-0.650269	0.515519	0.982054	-0.0921812	0.141759	MGI:98372	Sp1	Cst	Cst
ENSMUSG00000001281	5291.38	0.0135642	0.0819889	0.939637	0.347404	0.944066	0.395648	0.421065	MGI:96616	Itgb7	Cst	Cst
ENSMUSG00000001285	11831.2	0.0133666	0.046304	0.535272	0.592462	0.992344	0.0433509	0.0809884	MGI:1929864	Myg1	Cst	Cst
ENSMUSG00000001288	39.107	-2.71856	4.15492	-3.47747	0.000506176	0.0575701	-8.61141	2.47635	MGI:97858	Rarg	Cst	Cst
ENSMUSG00000001289	16378.6	-0.0106338	0.0556483	-0.423298	0.672078	0.999683	-0.050792	0.119991	MGI:1928753	Pfdn5	Cst	Cst
ENSMUSG00000001300	118.123	0.00352091	0.0892826	0.43912	0.660574	0.998046	0.426877	0.972118	MGI:105097	Efnb2	Cst	Cst
ENSMUSG00000001305	6087.88	-0.00808481	0.0585848	-0.333159	0.739014	1	-0.0464277	0.139356	MGI:1914473	Rrp15	Cst	Cst
ENSMUSG00000001313	26.9481	0.000945446	0.141071	0.135708	0.892052	1	0.383547	2.82627	MGI:1338755	Rnd2	Cst	Cst
ENSMUSG00000001323	1532.93	0.00302852	0.0683964	0.160237	0.872694	1	0.0395602	0.246886	MGI:1351636	Srr	Cst	Cst
ENSMUSG00000001334	81.1709	0.00722014	0.086172	0.702833	0.48216	0.977879	0.482206	0.686089	MGI:1917614	Fndc5	Cst	Cst
ENSMUSG00000001348	16529.8	-0.0620748	0.103408	-2.16813	0.0301485	0.511069	-0.440478	0.20316	MGI:87883	Acp5	Cst	Cst
ENSMUSG00000001349	11.1083	-0.023671	0.37321	-1.44405	0.148726	0.813717	-4.57298	3.16678	MGI:104979	Cnn1	Cst	Cst
ENSMUSG00000001366	6099.98	0.0279056	0.0585326	1.02488	0.305418	0.92657	0.110582	0.107897	MGI:1918788	Fbxo9	Cst	Cst
ENSMUSG00000001376	3795.33	-0.00388796	0.0679764	-0.201973	0.839938	1	-0.0482859	0.239071	MGI:1920538	Vps50	Cst	Cst
ENSMUSG00000001380	19015.5	-0.0665405	0.0618473	-1.97644	0.0481044	0.590835	-0.147533	0.0746454	MGI:108087	Hars1	Cst	Cst
ENSMUSG00000001383	11008.1	-0.0358887	0.0694945	-1.34508	0.1786	0.848287	-0.19738	0.146743	MGI:1913742	Zmat2	Cst	Cst
ENSMUSG00000001403	42021.5	-0.021934	0.0575438	-0.833081	0.404799	0.957019	-0.0945585	0.113505	MGI:1915862	Ube2c	Cst	Cst
ENSMUSG00000001415	13475.5	-0.0397752	0.0597367	-1.3593	0.174052	0.842553	-0.127591	0.0938655	MGI:2447364	Smg5	Cst	Cst
ENSMUSG00000001416	66190.8	-0.0373544	0.0661173	-1.33511	0.181842	0.849601	-0.167226	0.125253	MGI:104708	Cct3	Cst	Cst
ENSMUSG00000001418	14304.4	-0.0152727	0.0641463	-0.657177	0.511067	0.982054	-0.110762	0.168543	MGI:1913318	Glmp	Cst	Cst
ENSMUSG00000001419	15872.9	0.0277423	0.0524583	1.02227	0.306652	0.927849	0.0867033	0.0848143	MGI:99533	Mef2d	Cst	Cst
ENSMUSG00000001420	203.871	0.0138206	0.0915259	1.17612	0.239546	0.887764	0.713626	0.606762	MGI:1919163	Tmem79	Cst	Cst
ENSMUSG00000001424	27893	-0.0392589	0.059377	-1.34562	0.178426	0.848272	-0.125541	0.0932959	MGI:1929266	Snd1	Cst	Cst
ENSMUSG00000001435	66.2571	0.0143855	0.211843	1.44908	0.147315	0.810644	2.90778	2.00664	MGI:88451	Col18a1	Cst	Cst
ENSMUSG00000001436	3183.29	0.0251688	0.0725342	1.13086	0.258116	0.90561	0.232791	0.205854	MGI:103182	Slc19a1	Cst	Cst
ENSMUSG00000001440	43318.7	-0.00652601	0.0436489	-0.270283	0.786942	1	-0.0209872	0.077649	MGI:107532	Kpnb1	Cst	Cst
ENSMUSG00000001441	16208.7	0.036511	0.0579171	1.27171	0.203476	0.86396	0.116894	0.0919183	MGI:1101358	Npepps	Cst	Cst
ENSMUSG00000001444	1074.51	-0.00676892	0.0816346	-0.567111	0.570639	0.988982	-0.306036	0.53964	MGI:1888984	Tbx21	Cst	Cst
ENSMUSG00000001445	18529.5	0.0028888	0.049067	0.115808	0.907805	1	0.0111493	0.0962745	MGI:1333801	Mrpl10	Cst	Cst
ENSMUSG00000001467	29309.5	0.0498235	0.0823775	1.80413	0.0712113	0.674524	0.306826	0.170069	MGI:106040	Cyp51	Cst	Cst
ENSMUSG00000001472	47482.4	-0.014288	0.0454433	-0.575356	0.565051	0.988218	-0.0446569	0.0776162	MGI:1914105	Tcf25	Cst	Cst
ENSMUSG00000001473	379.24	0.0204401	0.106071	1.62883	0.103349	0.744982	1.02538	0.629521	MGI:1915201	Tubb6	Cst	Cst
ENSMUSG00000001482	2193.55	-0.000385035	0.0687983	-0.020795	0.983409	1	-0.0053156	0.25562	MGI:1346331	Def8	Cst	Cst
ENSMUSG00000001506	18.0858	-0.0106834	0.220168	-1.09081			-2.98003	2.73193	MGI:88467	Col1a1	Missing	Missing
ENSMUSG00000001507	16.0411	-0.00248543	0.155776	-0.329525	0.741759	1	-0.992426	3.01169	MGI:96602	Itga3	Cst	Cst
ENSMUSG00000001508	7.61157	0	0.198752	0	1	1	0	4.00101	MGI:894698	Sgca	Cst	Cst
ENSMUSG00000001517	14444.5	0.0052026	0.0639529	0.2386	0.811415	1	0.04448	0.18642	MGI:1347487	Foxm1	Cst	Cst
ENSMUSG00000001518	5009.43	-0.00755917	0.061569	-0.326257	0.74423	1	-0.0527092	0.161557	MGI:1915450	Itfg2	Cst	Cst
ENSMUSG00000001520	214.901	-0.00580126	0.0823754	-0.513896	0.607325	0.9947	-0.30052	0.584787	MGI:1891884	Nrip2	Cst	Cst
ENSMUSG00000001521	1508.75	0.0180988	0.0709868	0.876607	0.3807	0.951056	0.197392	0.225177	MGI:1329045	Tulp3	Cst	Cst
ENSMUSG00000001524	7278.41	-0.00638508	0.0617678	-0.277951	0.78105	1	-0.0457471	0.164587	MGI:1338799	Gtf2h4	Cst	Cst
ENSMUSG00000001525	437407	0.0359647	0.0560299	1.2599	0.207706	0.865785	0.108481	0.086103	MGI:107812	Tubb5	Cst	Cst
ENSMUSG00000001542	15420.3	0.105002	0.0864466	2.62282	0.00872059	0.317775	0.278747	0.106278	MGI:2183438	Ell2	Cst	Cst
ENSMUSG00000001552	236.473	-0.00167314	0.0842883	-0.177124	0.859411	1	-0.132798	0.749745	MGI:96650	Jup	Cst	Cst
ENSMUSG00000001555	1.94198	0.00518428	0.251556	0.420417	0.674181		1.8949	4.5072	MGI:104769	Fkbp10	Missing	Missing
ENSMUSG00000001558	131.064	0.0165661	0.101571	1.45998	0.144296	0.805303	1.00835	0.690657	MGI:2181067	Klhl10	Cst	Cst
ENSMUSG00000001569	8356.02	0.0130131	0.0551222	0.511931	0.608699	0.9947	0.0587603	0.114782	MGI:1861749	Nom1	Cst	Cst
ENSMUSG00000001576	10286.2	0.00406284	0.0624568	0.180722	0.856585	1	0.0312424	0.172875	MGI:1914708	Ergic1	Cst	Cst
ENSMUSG00000001583	2.71609	0.0193068	0.393438	1.08073	0.279819		4.77227	4.4158	MGI:1930958	Tnk1	Missing	Missing
ENSMUSG00000001588	23173.5	0.0365931	0.0557813	1.27872	0.200997	0.862359	0.108016	0.0844722	MGI:2388270	Acap1	Cst	Cst
ENSMUSG00000001604	29.8682	-0.00179566	0.103119	-0.292106	0.770206	1	-0.493822	1.69056	MGI:1196908	Tcea3	Cst	Cst
ENSMUSG00000001627	5226.16	0.00330818	0.065028	0.157084	0.875178	1	0.03146	0.200274	MGI:1316717	Ifrd1	Cst	Cst
ENSMUSG00000001630	2555.33	-0.0139599	0.0702079	-0.703875	0.48151	0.977791	-0.166256	0.2362	MGI:1922250	Stk38l	Cst	Cst
ENSMUSG00000001632	15357.6	0.0620958	0.0740079	1.90878	0.0562911	0.623445	0.216773	0.113567	MGI:1926033	Brpf1	Cst	Cst
ENSMUSG00000001642	37494	0.00083964	0.0558448	0.0341674	0.972744	1	0.00433532	0.126885	MGI:1353494	Akr1b1	Cst	Cst
ENSMUSG00000001663	2990.44	-0.439124	0.315556	-3.87567	0.000106331	0.0189774	-0.805776	0.207906	MGI:107379	Gstt1	DE	Down
ENSMUSG00000001665	2716.7	-0.0204403	0.0747282	-1.03413	0.301077	0.926411	-0.260309	0.251719	MGI:2143526	Gstt3	Cst	Cst
ENSMUSG00000001666	10523.1	-0.0512732	0.0845136	-1.85351	0.0638089	0.652473	-0.323172	0.174357	MGI:1298381	Ddt	Cst	Cst
ENSMUSG00000001672	32.4656	-0.00148555	0.126465	-0.231685	0.816783	1	-0.563103	2.43047	MGI:1920858	Marveld3	Cst	Cst
ENSMUSG00000001674	14945.5	-0.00269673	0.054742	-0.108816	0.913349	1	-0.0131341	0.120701	MGI:1914192	Ddx18	Cst	Cst
ENSMUSG00000001687	16586.6	0.0255281	0.0737928	1.16606	0.24359	0.891886	0.25022	0.214585	MGI:1344373	Ubl3	Cst	Cst
ENSMUSG00000001700	18524.4	-0.0541471	0.0773764	-1.81012	0.0702779	0.670974	-0.25252	0.139505	MGI:1914815	Gramd2b	Cst	Cst
ENSMUSG00000001707	6309.23	-0.0397091	0.0711109	-1.45379	0.146005	0.807687	-0.211149	0.14524	MGI:1913393	Eef1e1	Cst	Cst
ENSMUSG00000001729	10213.8	0.00338816	0.0634714	0.154485	0.877227	1	0.028303	0.183208	MGI:87986	Akt1	Cst	Cst
ENSMUSG00000001739	15.9606	0.00214391	0.0996222	0.338996	0.734613	1	0.518405	1.52924	MGI:1913103	Cldn15	Cst	Cst
ENSMUSG00000001741	58047.4	-0.0150301	0.0547045	-0.585431	0.558258	0.987112	-0.0646399	0.110414	MGI:1270855	Il16	Cst	Cst
ENSMUSG00000001750	11148.1	-0.0180495	0.0654151	-0.774949	0.43837	0.965949	-0.133072	0.171717	MGI:1350931	Tcirg1	Cst	Cst
ENSMUSG00000001751	4263.6	0.0218621	0.0659274	0.910184	0.362725	0.946773	0.149812	0.164595	MGI:1351641	Naglu	Cst	Cst
ENSMUSG00000001755	7645.69	-0.0211526	0.0550982	-0.801004	0.423129	0.959074	-0.0831448	0.103801	MGI:1918993	Coasy	Cst	Cst
ENSMUSG00000001763	1762.86	0.00986145	0.0751576	0.615698	0.538094	0.986746	0.20861	0.338819	MGI:1919012	Tspan33	Cst	Cst
ENSMUSG00000001767	10050.6	-0.0077025	0.0498603	-0.306284	0.759388	1	-0.0297632	0.0971751	MGI:1914127	Crnkl1	Cst	Cst
ENSMUSG00000001768	18.5219	16.3561	4.26652	4.66409	3.09986e-06	0.00122249	17.6917	3.79317	MGI:1921280	Rin2	DE	Up
ENSMUSG00000001774	21895.8	-0.279476	0.215743	-3.66618	0.000246203	0.0330765	-0.569219	0.155262	MGI:1914167	Chordc1	DE	Down
ENSMUSG00000001783	35521.4	0.00971244	0.0429792	0.403892	0.686292	1	0.0299146	0.0740659	MGI:106379	Rtcb	Cst	Cst
ENSMUSG00000001785	14555.5	-0.00201119	0.0528506	-0.0805856	0.935772	1	-0.00900947	0.1118	MGI:1914735	Pwp1	Cst	Cst
ENSMUSG00000001786	8853.95	-0.0294016	0.060052	-1.07575	0.28204	0.916914	-0.120591	0.1121	MGI:1917004	Fbxo7	Cst	Cst
ENSMUSG00000001794	14468.5	0.0276203	0.0547245	1.01205	0.311515	0.930701	0.0940759	0.092956	MGI:88266	Capns1	Cst	Cst
ENSMUSG00000001829	5904.8	-0.0030054	0.0625427	-0.134272	0.893187	1	-0.0234174	0.174403	MGI:1100517	Clpb	Cst	Cst
ENSMUSG00000001833	46120.2	-0.00580686	0.0393671	-0.254018	0.799481	1	-0.0169491	0.0667239	MGI:1335094	Septin7	Cst	Cst
ENSMUSG00000001844	6928.96	0.0935185	0.0874428	2.47095	0.0134754	0.381337	0.286044	0.115763	MGI:1920131	Zdhhc4	Cst	Cst
ENSMUSG00000001847	48358	-0.0255727	0.0507776	-0.958423	0.337849	0.938661	-0.0785989	0.0820086	MGI:97845	Rac1	Cst	Cst
ENSMUSG00000001855	15275.8	-0.0502983	0.0610363	-1.61898	0.105451	0.746491	-0.137903	0.0851787	MGI:1095411	Nup214	Cst	Cst
ENSMUSG00000001864	1011.19	0.00494568	0.0807228	0.418482	0.675594	1	0.226562	0.541389	MGI:1919598	Aif1l	Cst	Cst
ENSMUSG00000001870	103.009	-0.000475291	0.0876314	-0.0594354	0.952605	1	-0.0570533	0.959921	MGI:109151	Ltbp1	Cst	Cst
ENSMUSG00000001891	10064.4	0.0545178	0.0666391	1.71772	0.0858483	0.707999	0.169026	0.0984015	MGI:2183447	Ugp2	Cst	Cst
ENSMUSG00000001901	489.233	0.057233	0.142022	2.34272	0.0191435	0.440603	0.815809	0.348231	MGI:2684139	Kcnh6	Cst	Cst
ENSMUSG00000001909	10032.3	-0.020786	0.0593246	-0.8041	0.421339	0.958644	-0.100084	0.124467	MGI:1289155	Trmt1	Cst	Cst
ENSMUSG00000001910	9065.86	-0.0343396	0.069316	-1.30622	0.191476	0.853586	-0.196	0.150051	MGI:1914080	Nacc1	Cst	Cst
ENSMUSG00000001911	54.5795	-0.0222477	0.108488	-1.6997	0.089188	0.716466	-1.03326	0.607908	MGI:97311	Nfix	Cst	Cst
ENSMUSG00000001918	71173	-0.00191983	0.0535259	-0.0770876	0.938554	1	-0.00885978	0.114931	MGI:105305	Slc1a5	Cst	Cst
ENSMUSG00000001924	42047.4	-0.0289548	0.0573643	-1.05348	0.292121	0.921862	-0.106624	0.101212	MGI:98890	Uba1	Cst	Cst
ENSMUSG00000001930	29.7161	-0.0213354	0.357605	-1.36232	0.173096	0.842149	-4.46557	3.27791	MGI:98941	Vwf	Cst	Cst
ENSMUSG00000001942	2658.69	0.00908792	0.0687076	0.465098	0.641861	0.996481	0.109943	0.236388	MGI:104803	Siae	Cst	Cst
ENSMUSG00000001946	8.53182	0.00357422	0.173649	0.431539	0.666077	0.998046	1.39592	3.23475	MGI:1916774	Esam	Cst	Cst
ENSMUSG00000001948	144.396	-0.0144409	0.0806056	-0.944574	0.344877	0.942899	-0.362702	0.383985	MGI:1333778	Spa17	Cst	Cst
ENSMUSG00000001962	10552.8	-0.0261471	0.0550745	-0.964994	0.334548	0.938597	-0.0930256	0.0964002	MGI:1351626	Fam50a	Cst	Cst
ENSMUSG00000001964	5551.55	-0.0059401	0.0600713	-0.251567	0.801376	1	-0.0381431	0.151622	MGI:108117	Emd	Cst	Cst
ENSMUSG00000001983	1333.72	-0.00800443	0.0679611	-0.40425	0.686029	1	-0.0927548	0.229449	MGI:1917457	Taco1	Cst	Cst
ENSMUSG00000001986	9.24546	16.2579	8.49683	4.11515	3.86927e-05	0.00927524	21.6864	5.2699	MGI:95810	Gria3	DE	Up
ENSMUSG00000001988	80.322	0.0164441	0.100121	1.43343	0.151734	0.818343	0.965211	0.673355	MGI:109205	Npas1	Cst	Cst
ENSMUSG00000001995	2218.18	-0.0155491	0.0711186	-0.784957	0.432479	0.962285	-0.188028	0.23954	MGI:2676970	Sipa1l2	Cst	Cst
ENSMUSG00000001998	2095.5	0.0270679	0.0770663	1.27123	0.203648	0.86396	0.296124	0.232943	MGI:1336993	Ap4e1	Cst	Cst
ENSMUSG00000001999	6682.57	-0.00972539	0.0587339	-0.39884	0.690011	1	-0.0552394	0.1385	MGI:88170	Blvra	Cst	Cst
ENSMUSG00000002006	42.5027	0.00218177	0.0904376	0.29415	0.768644	1	0.320767	1.09049	MGI:2443483	Pdzd4	Cst	Cst
ENSMUSG00000002007	21038.2	-0.0074611	0.0509614	-0.296297	0.767003	1	-0.0300897	0.101552	MGI:1891338	Srpk3	Cst	Cst
ENSMUSG00000002010	52031.7	0.0216071	0.0469736	0.843409	0.399	0.955574	0.0631405	0.0748634	MGI:1099463	Idh3g	Cst	Cst
ENSMUSG00000002012	14.7325	-0.0006044	0.235398	-0.050603	0.959642	1	-0.234297	4.63009	MGI:1347357	Pnck	Cst	Cst
ENSMUSG00000002014	12648.5	0.00200138	0.0664458	0.0994593	0.920774	1	0.0218002	0.219188	MGI:1099464	Ssr4	Cst	Cst
ENSMUSG00000002015	25317.7	-0.0411603	0.0612126	-1.3967	0.162505	0.831258	-0.135882	0.0972882	MGI:1350933	Bcap31	Cst	Cst
ENSMUSG00000002017	8170.67	-0.00880604	0.0517182	-0.348599	0.72739	1	-0.0361471	0.103692	MGI:1919972	Fam98a	Cst	Cst
ENSMUSG00000002028	24089.5	-0.0360538	0.0719475	-1.38827	0.165054	0.834488	-0.222664	0.160389	MGI:96995	Kmt2a	Cst	Cst
ENSMUSG00000002031	3266.31	0.00497203	0.0638957	0.227909	0.819717	1	0.042412	0.186091	MGI:1923818	Ift46	Cst	Cst
ENSMUSG00000002032	22.2092	0.07372	0.742425	1.96345	0.0495938	0.596714	6.55315	3.33757	MGI:1918937	Tmem25	Cst	Cst
ENSMUSG00000002033	279.192	-0.0273176	0.127558	-1.9768	0.0480638	0.590835	-1.28105	0.64804	MGI:88333	Cd3g	Cst	Cst
ENSMUSG00000002043	5725.89	0.0040288	0.0511096	0.160821	0.872234	1	0.0166938	0.103804	MGI:1914341	Trappc6a	Cst	Cst
ENSMUSG00000002052	10615.6	-0.0105993	0.0607778	-0.444764	0.65649	0.998046	-0.0672691	0.151247	MGI:107726	Supt6	Cst	Cst
ENSMUSG00000002055	8256.65	-0.00509787	0.0657429	-0.245369	0.806171	1	-0.0507282	0.206742	MGI:1927470	Spag5	Cst	Cst
ENSMUSG00000002058	9345.65	0.0403344	0.08562	1.68772	0.091464	0.716466	0.368114	0.218112	MGI:1328357	Unc119	Cst	Cst
ENSMUSG00000002059	3.01704	-0.00923344	0.328247	-0.569427	0.569066		-3.00091	5.27005	MGI:104606	Rab34	Missing	Missing
ENSMUSG00000002064	6282.34	-0.0217811	0.0620484	-0.858608	0.390557	0.952243	-0.118603	0.138134	MGI:108019	Sdf2	Cst	Cst
ENSMUSG00000002068	10315.8	-0.0250578	0.059058	-0.939966	0.347235	0.944066	-0.108404	0.115328	MGI:88316	Ccne1	Cst	Cst
ENSMUSG00000002076	43.1019	0.00939664	0.161316	1.17593			2.27837	1.93751	MGI:1921627	Hsf2bp	Missing	Missing
ENSMUSG00000002083	1568.55	0.0737931	0.0958184	2.2648	0.0235251	0.466244	0.357434	0.157821	MGI:2181667	Bbc3	Cst	Cst
ENSMUSG00000002100	137.048	0.00502343	0.0946009	0.670299	0.502667	0.981687	0.750038	1.11896	MGI:102844	Mybpc3	Cst	Cst
ENSMUSG00000002102	41561.3	-0.0702756	0.0444124	-2.34537	0.0190084	0.439712	-0.102723	0.0437981	MGI:1098754	Psmc3	Cst	Cst
ENSMUSG00000002103	727.722	0.00331136	0.0788396	0.266344	0.789974	1	0.132178	0.496268	MGI:87882	Acp2	Cst	Cst
ENSMUSG00000002104	10.2966	0.00277075	0.163005	0.352788	0.724248	1	1.10406	3.12954	MGI:99422	Rapsn	Cst	Cst
ENSMUSG00000002105	2064.12	-0.00297968	0.0662449	-0.146783	0.883303	1	-0.0316618	0.215705	MGI:1915677	Slc39a13	Cst	Cst
ENSMUSG00000002107	36238.1	0.0487036	0.0561976	1.60424	0.10866	0.755299	0.116999	0.0729309	MGI:1338822	Celf2	Cst	Cst
ENSMUSG00000002108	153.833	-0.0151617	0.194681	-1.55449	0.120067	0.777389	-2.6561	1.70866	MGI:1352462	Nr1h3	Cst	Cst
ENSMUSG00000002109	6822.56	0.0148704	0.0596361	0.599655	0.548736	0.986746	0.0819959	0.136738	MGI:1355314	Ddb2	Cst	Cst
ENSMUSG00000002111	27485.7	0.0233125	0.0488673	0.891515	0.372653	0.950194	0.0701255	0.0786588	MGI:98282	Spi1	Cst	Cst
ENSMUSG00000002129	29709.2	-0.0178129	0.040877	-0.755	0.450249	0.969586	-0.0469618	0.062201	MGI:1914715	Sf3a1	Cst	Cst
ENSMUSG00000002147	21148.9	-0.0198459	0.0609859	-0.784972	0.43247	0.962285	-0.106556	0.135744	MGI:103034	Stat6	Cst	Cst
ENSMUSG00000002190	64.4814	-0.0152076	0.239587	-1.41166	0.15805	0.82445	-3.23491	2.29156	MGI:107472	Clgn	Cst	Cst
ENSMUSG00000002204	55554.4	-0.0285015	0.0595978	-1.04712	0.295046	0.924272	-0.116905	0.111645	MGI:109365	Napsa	Cst	Cst
ENSMUSG00000002205	19221.8	0.0357393	0.0545411	1.25943	0.207877	0.865785	0.102673	0.0815238	MGI:2182465	Vrk3	Cst	Cst
ENSMUSG00000002210	7402.46	0.00058098	0.0591975	0.0245122	0.980444	1	0.00362391	0.147841	MGI:1919247	Smg9	Cst	Cst
ENSMUSG00000002221	19727.7	-0.0225053	0.058627	-0.856587	0.391673	0.952607	-0.100888	0.117779	MGI:1890430	Paxip1	Cst	Cst
ENSMUSG00000002222	3514.61	0.013143	0.0704234	0.67422	0.500172	0.981687	0.163733	0.242848	MGI:1915727	Rmnd5a	Cst	Cst
ENSMUSG00000002227	2806.51	-0.00953891	0.0714771	-0.530912	0.59548	0.9925	-0.146711	0.276337	MGI:97054	Mov10	Cst	Cst
ENSMUSG00000002228	76.6806	-0.0101326	0.130251	-1.2809	0.200227	0.861719	-1.8013	1.40627	MGI:1919137	Ppm1j	Cst	Cst
ENSMUSG00000002233	14.3604	0.00102637	0.128871	0.15811	0.87437	1	0.399403	2.5261	MGI:106028	Rhoc	Cst	Cst
ENSMUSG00000002249	13.8277	-0.0077791	0.276566	-0.586441			-2.65708	4.53086	MGI:109241	Tead3	Missing	Missing
ENSMUSG00000002250	181.848	0.000179417	0.0765315	0.0133241	0.989369	1	0.00579544	0.434958	MGI:101884	Ppard	Cst	Cst
ENSMUSG00000002257	13229	0.0214412	0.0580244	0.818819	0.41289	0.958623	0.0955115	0.116645	MGI:1346328	Def6	Cst	Cst
ENSMUSG00000002265	53.611	-0.000772848	0.149504	-0.105268	0.916163	1	-0.318294	3.02365	MGI:104748	Peg3	Cst	Cst
ENSMUSG00000002274	2713.35	0.0186299	0.0677722	0.833498	0.404564	0.957019	0.158931	0.190679	MGI:1917333	Metrn	Cst	Cst
ENSMUSG00000002279	1355.03	-0.00187624	0.0726897	-0.117784	0.906238	1	-0.0390144	0.331236	MGI:1923733	Lmf1	Cst	Cst
ENSMUSG00000002280	11265.6	-0.0262158	0.0591784	-0.976333	0.328899	0.937705	-0.111121	0.113814	MGI:1914813	Ciao3	Cst	Cst
ENSMUSG00000002289	1875	0.36639	0.281867	3.76836	0.000164322	0.0244989	0.713356	0.189301	MGI:1888999	Angptl4	DE	Up
ENSMUSG00000002297	15687.3	-0.0363315	0.0580386	-1.26668	0.20527	0.86477	-0.117308	0.0926108	MGI:1351328	Dbf4	Cst	Cst
ENSMUSG00000002307	10599.5	0.0301956	0.0591473	1.09483	0.27359	0.913374	0.116771	0.106657	MGI:1197015	Daxx	Cst	Cst
ENSMUSG00000002308	1377.61	-0.00150935	0.0720294	-0.0923429	0.926426	1	-0.0292863	0.317148	MGI:1860083	Cd320	Cst	Cst
ENSMUSG00000002319	7692.81	0.00791879	0.057808	0.323748	0.746129	1	0.0435995	0.134671	MGI:1923001	Ipo4	Cst	Cst
ENSMUSG00000002320	16114.8	0.0644574	0.0499255	2.08289	0.037261	0.541692	0.108958	0.0523109	MGI:1921390	Tm9sf1	Cst	Cst
ENSMUSG00000002324	123.782	-0.00331075	0.0866182	-0.376279	0.706709	1	-0.316133	0.840154	MGI:1929645	Rec8	Cst	Cst
ENSMUSG00000002325	8609.3	-0.0147325	0.0711085	-0.752669	0.451649	0.969993	-0.183389	0.243652	MGI:107587	Irf9	Cst	Cst
ENSMUSG00000002326	5749.12	-0.0196828	0.0646955	-0.820795	0.411763	0.958623	-0.132482	0.161407	MGI:1917903	Gmpr2	Cst	Cst
ENSMUSG00000002329	9715.3	0.014372	0.0604222	0.58682	0.557324	0.987112	0.0836895	0.142615	MGI:1915131	Mdp1	Cst	Cst
ENSMUSG00000002332	12237.3	0.0240858	0.05283	0.900702	0.367747	0.948355	0.0818752	0.0909016	MGI:1196314	Dhrs1	Cst	Cst
ENSMUSG00000002341	252.015	0.00567362	0.0866093	0.595121	0.551762	0.986746	0.451181	0.758133	MGI:104694	Ncan	Cst	Cst
ENSMUSG00000002342	9372.3	0.0434443	0.0682659	1.49631	0.134572	0.791944	0.183468	0.122614	MGI:2384577	Tmem161a	Cst	Cst
ENSMUSG00000002343	3042.79	-0.0234079	0.0714785	-1.05878	0.2897	0.920908	-0.216914	0.204872	MGI:1924063	Armc6	Cst	Cst
ENSMUSG00000002345	11494.2	0.00672408	0.0559799	0.271544	0.785973	1	0.0339946	0.12519	MGI:1919618	Borcs8	Cst	Cst
ENSMUSG00000002346	917.492	-0.0138369	0.0793911	-0.892499	0.372126	0.949701	-0.331821	0.371789	MGI:1920345	Slc25a42	Cst	Cst
ENSMUSG00000002365	10290.5	0.0226248	0.063086	0.896571	0.369948	0.948355	0.127951	0.142712	MGI:1913866	Snx9	Cst	Cst
ENSMUSG00000002372	23895	-0.0207039	0.0464893	-0.813722	0.415805	0.958623	-0.0605517	0.0744133	MGI:1919060	Ranbp3	Cst	Cst
ENSMUSG00000002379	19812.7	-0.00611573	0.0414223	-0.2599	0.794941	1	-0.0186541	0.0717742	MGI:1917125	Ndufa11	Cst	Cst
ENSMUSG00000002393	2144.83	0.0113184	0.0703731	0.594222	0.552364	0.986746	0.149058	0.250845	MGI:1352453	Nr2f6	Cst	Cst
ENSMUSG00000002395	9024.6	0.054187	0.0633313	1.70495	0.0882039	0.712479	0.150253	0.0881274	MGI:1914273	Use1	Cst	Cst
ENSMUSG00000002396	2764.79	-0.0338347	0.0699718	-1.3048	0.191961	0.854009	-0.202808	0.155432	MGI:1924340	Ocel1	Cst	Cst
ENSMUSG00000002409	1305.46	-0.0149696	0.074767	-0.838481	0.401761	0.955867	-0.243569	0.290489	MGI:1330302	Dyrk1b	Cst	Cst
ENSMUSG00000002413	3323.71	0.0678424	0.110227	2.27443	0.0229399	0.462209	0.465294	0.204576	MGI:88190	Braf	Cst	Cst
ENSMUSG00000002416	5726.97	-0.0430769	0.0749786	-1.58072	0.113942	0.766216	-0.246402	0.155879	MGI:1915448	Ndufb2	Cst	Cst
ENSMUSG00000002428	8478.42	-0.0491542	0.065327	-1.59792	0.110062	0.758061	-0.16126	0.100919	MGI:1196437	Hltf	Cst	Cst
ENSMUSG00000002455	13517.1	0.0193261	0.0532556	0.737529	0.460801	0.971732	0.07287	0.0988028	MGI:1922946	Prpf6	Cst	Cst
ENSMUSG00000002458	34183.8	0.0263701	0.052371	0.977802	0.328172	0.937468	0.0843761	0.0862916	MGI:1915153	Rgs19	Cst	Cst
ENSMUSG00000002459	6.99524	0.00419141	0.124787	0.642073	0.520826	0.982054	1.3081	2.03731	MGI:1929866	Rgs20	Cst	Cst
ENSMUSG00000002477	22484.1	-0.0710853	0.0642954	-2.0562	0.0397635	0.556446	-0.160034	0.0778302	MGI:98344	Snrpd1	Cst	Cst
ENSMUSG00000002486	1895.57	-0.0319123	0.07151	-1.28556	0.198595	0.860355	-0.220249	0.171325	MGI:1925082	Tchp	Cst	Cst
ENSMUSG00000002489	106.825	0.0185563	0.117955	1.69154	0.0907329	0.716466	1.3702	0.810031	MGI:103306	Tiam1	Cst	Cst
ENSMUSG00000002496	12072.4	-0.0454735	0.0615214	-1.50345	0.132723	0.789719	-0.138946	0.0924184	MGI:102548	Tsc2	Cst	Cst
ENSMUSG00000002504	32.5906	0.167274	1.06743	2.46152	0.0138352	0.381543	6.38617	2.59441	MGI:1890662	Nherf2	Cst	Cst
ENSMUSG00000002524	48657.3	-0.00689747	0.0491349	-0.275205	0.783159	1	-0.0261369	0.0949725	MGI:1915209	Puf60	Cst	Cst
ENSMUSG00000002546	4388.74	-0.0582533	0.0824335	-1.93587	0.0528836	0.610787	-0.289596	0.149595	MGI:2139395	Golga2	Cst	Cst
ENSMUSG00000002550	14896.4	0.0836646	0.0741276	2.27457	0.0229319	0.462209	0.212951	0.0936225	MGI:98904	Uck1	Cst	Cst
ENSMUSG00000002578	44.014	0.00108626	0.108245	0.18004	0.857122	1	0.345863	1.92104	MGI:1343139	Ikzf4	Cst	Cst
ENSMUSG00000002580	6600.87	-0.00469936	0.0608505	-0.202303	0.839679	1	-0.0320887	0.158617	MGI:1913678	Mien1	Cst	Cst
ENSMUSG00000002602	183.996	-0.00459543	0.145548	-0.650112	0.51562	0.982054	-1.58893	2.44409	MGI:1347244	Axl	Cst	Cst
ENSMUSG00000002603	12650.9	0.0227023	0.0674973	0.962168	0.335965	0.938597	0.167584	0.174173	MGI:98725	Tgfb1	Cst	Cst
ENSMUSG00000002608	8969.36	-0.0320319	0.0653367	-1.19347	0.232684	0.886118	-0.159141	0.133343	MGI:1196455	Ccdc97	Cst	Cst
ENSMUSG00000002617	1351.08	0.217219	0.314987	3.32139	0.000895715	0.0865657	0.989957	0.298055	MGI:99185	Zfp40	Cst	Cst
ENSMUSG00000002625	9760.28	-0.0110206	0.0575457	-0.444069	0.656993	0.998046	-0.0576358	0.12979	MGI:1860606	Akap8l	Cst	Cst
ENSMUSG00000002635	5369.4	-0.018226	0.0644449	-0.767502	0.442783	0.966709	-0.125389	0.163373	MGI:1915329	Pdcd2l	Cst	Cst
ENSMUSG00000002658	23865.9	0.0174956	0.0413504	0.736464	0.461448	0.971766	0.0468893	0.0636682	MGI:1923848	Gtf2f1	Cst	Cst
ENSMUSG00000002660	6567.59	-0.0148858	0.0545908	-0.579981	0.561927	0.988205	-0.0638435	0.110079	MGI:1858213	Clpp	Cst	Cst
ENSMUSG00000002661	2338.32	-0.0173432	0.0647799	-0.740957	0.45872	0.971661	-0.124796	0.168426	MGI:1913650	Alkbh7	Cst	Cst
ENSMUSG00000002664	23.195	0.00848609	0.0961411	0.989538	0.3224	0.9368	0.936726	0.94663	MGI:1201684	Pspn	Cst	Cst
ENSMUSG00000002668	12875.1	0.0149512	0.0607065	0.610396	0.5416	0.986746	0.087572	0.143468	MGI:1918035	Dennd1c	Cst	Cst
ENSMUSG00000002679	4054.5	-0.0474971	0.0781666	-1.70816	0.0876066	0.711903	-0.271011	0.158657	MGI:1917042	Med6	Cst	Cst
ENSMUSG00000002699	12037.3	0.0454391	0.0557535	1.52249	0.127887	0.784702	0.113632	0.0746358	MGI:1321402	Lcp2	Cst	Cst
ENSMUSG00000002718	40741.1	-0.0167269	0.0477832	-0.657343	0.51096	0.982054	-0.0542056	0.0824617	MGI:1339951	Cse1l	Cst	Cst
ENSMUSG00000002728	10481.5	-0.0128194	0.0525366	-0.501775	0.615826	0.995322	-0.0519514	0.103535	MGI:1915127	Naa20	Cst	Cst
ENSMUSG00000002731	106.851	-0.0234839	0.115694	-1.80597	0.0709235	0.673859	-1.16605	0.645665	MGI:1344375	Prkra	Cst	Cst
ENSMUSG00000002732	204.111	1.32718e-05	0.0811093	0.0012156	0.99903	1	0.000732478	0.602564	MGI:1336879	Fkbp7	Cst	Cst
ENSMUSG00000002733	1939.5	-0.0125113	0.0815491	-0.883521	0.376955	0.951056	-0.379941	0.43003	MGI:1932515	Plekha3	Cst	Cst
ENSMUSG00000002741	8647.98	0.017222	0.0494286	0.669317	0.503294	0.981687	0.0584491	0.0873265	MGI:1927550	Ykt6	Cst	Cst
ENSMUSG00000002748	23346.6	-0.0455066	0.0779839	-1.6707	0.094781	0.72286	-0.272973	0.163388	MGI:1353499	Baz1b	Cst	Cst
ENSMUSG00000002763	11929.9	-0.0099983	0.0633594	-0.441034	0.659188	0.998046	-0.0764025	0.173235	MGI:2385054	Pex6	Cst	Cst
ENSMUSG00000002767	8066.14	-0.00210873	0.0504863	-0.0843406	0.932786	1	-0.00858717	0.101815	MGI:1351622	Mrpl2	Cst	Cst
ENSMUSG00000002768	10660.1	-0.0531722	0.0639258	-1.68266	0.0924405	0.719136	-0.153252	0.0910769	MGI:96957	Mea1	Cst	Cst
ENSMUSG00000002769	36.4211	-0.0141088	0.0971688	-1.30274	0.192662	0.855151	-0.921531	0.707376	MGI:1202304	Gnmt	Cst	Cst
ENSMUSG00000002771	17.8654	0.00273258	0.147715	0.380645	0.703467	1	1.06586	2.80014	MGI:95823	Grin2d	Cst	Cst
ENSMUSG00000002778	4309.39	0.069799	0.0793654	2.08024	0.0375034	0.542421	0.250192	0.120271	MGI:1915387	Kdelr1	Cst	Cst
ENSMUSG00000002781	440.53	-0.00317756	0.0727902	-0.198876	0.84236	1	-0.0656868	0.33029	MGI:1917459	Tmem143	Cst	Cst
ENSMUSG00000002797	2723.84	0.0223683	0.0683426	0.966695	0.333697	0.938597	0.17614	0.182209	MGI:95700	Ggct	Cst	Cst
ENSMUSG00000002799	170.351	0.00252209	0.0907859	0.340308			0.372789	1.09545	MGI:1098270	Jag2	Missing	Missing
ENSMUSG00000002803	3251.09	-0.0183329	0.0674878	-0.818174	0.413258	0.958623	-0.154712	0.189094	MGI:3026623	Btbd6	Cst	Cst
ENSMUSG00000002804	3708.43	-0.0025854	0.0584667	-0.107853	0.914112	1	-0.0153564	0.142382	MGI:1913424	Nudt14	Cst	Cst
ENSMUSG00000002808	30.4941	-16.2606	8.49727	-4.11525			-21.6894	5.2705	MGI:2145369	Epdr1	Missing	Missing
ENSMUSG00000002812	30158.5	-0.016368	0.0573267	-0.641276	0.521343	0.982054	-0.0777814	0.121292	MGI:1342286	Flii	Cst	Cst
ENSMUSG00000002814	7314.03	0.0364075	0.0728981	1.41208	0.157928	0.824365	0.232738	0.16482	MGI:1197527	Top3a	Cst	Cst
ENSMUSG00000002820	6213.23	0.0203473	0.0572226	0.77897	0.435997	0.964633	0.0892413	0.114563	MGI:2444308	Atg4d	Cst	Cst
ENSMUSG00000002825	3414.86	-0.0103942	0.0634634	-0.458301	0.646736	0.996481	-0.0794829	0.17343	MGI:1931441	Qtrt1	Cst	Cst
ENSMUSG00000002831	272.53	0.0134702	0.0838471	0.978976	0.327592	0.937131	0.448165	0.45779	MGI:1929709	Plin4	Cst	Cst
ENSMUSG00000002833	18802.2	0.0155727	0.0461219	0.621652	0.53417	0.98596	0.048781	0.0784699	MGI:1194492	Hdgfl2	Cst	Cst
ENSMUSG00000002835	19371.6	-0.0816329	0.0775458	-2.25261	0.0242837	0.468676	-0.232462	0.103197	MGI:1351331	Chaf1a	Cst	Cst
ENSMUSG00000002844	34316.8	-0.00918222	0.0457703	-0.371985	0.709904	1	-0.0306773	0.0824692	MGI:1098234	Adprh	Cst	Cst
ENSMUSG00000002845	4722.21	0.000816291	0.0672386	0.0417069	0.966732	1	0.00963238	0.230954	MGI:1915096	Tmem39a	Cst	Cst
ENSMUSG00000002846	5395.56	0.0148637	0.064152	0.64193	0.520919	0.982054	0.108872	0.169601	MGI:1922139	Timmdc1	Cst	Cst
ENSMUSG00000002847	128.278	0.000580805	0.0827078	0.0574419	0.954193	1	0.0388487	0.676314	MGI:1934677	Pla1a	Cst	Cst
ENSMUSG00000002870	84344.3	0.00423297	0.0504463	0.169011	0.865788	1	0.0170855	0.101091	MGI:105380	Mcm2	Cst	Cst
ENSMUSG00000002871	7983.55	0.0260232	0.0593632	0.971376	0.331361	0.937977	0.11175	0.115043	MGI:1345190	Tpra1	Cst	Cst
ENSMUSG00000002881	7126.85	0.0129018	0.0701234	0.658424	0.510266	0.982054	0.158068	0.24007	MGI:107564	Nab1	Cst	Cst
ENSMUSG00000002885	4220.36	0.0061541	0.0825237	0.542872	0.587218	0.990826	0.31623	0.582514	MGI:1347095	Adgre5	Cst	Cst
ENSMUSG00000002897	42390.6	0.0169093	0.0569253	0.658936	0.509937	0.982054	0.0780433	0.118438	MGI:107399	Il17ra	Cst	Cst
ENSMUSG00000002900	3.77287	0.0071039	0.23145	0.661686	0.508173		2.4819	3.75088	MGI:96743	Lamb1	Missing	Missing
ENSMUSG00000002910	1881.6	0.0187658	0.0720797	0.922475	0.356281	0.945666	0.215389	0.23349	MGI:1918057	Arrdc2	Cst	Cst
ENSMUSG00000002944	5699.98	-0.00747323	0.0757313	-0.4969	0.619259	0.995322	-0.184615	0.371533	MGI:107899	Cd36	Cst	Cst
ENSMUSG00000002948	7125.99	0.0109064	0.0562604	0.435336	0.663319	0.998046	0.0534873	0.122864	MGI:1346871	Map2k7	Cst	Cst
ENSMUSG00000002949	9928.28	0.0135722	0.0535384	0.530351	0.595868	0.9925	0.0567291	0.106965	MGI:1343262	Timm44	Cst	Cst
ENSMUSG00000002957	8563.76	0.0266373	0.066761	1.06672	0.286098	0.918765	0.166831	0.156396	MGI:101920	Ap2a2	Cst	Cst
ENSMUSG00000002963	10550.6	-0.0268507	0.0603224	-1.00204	0.316323	0.933093	-0.118407	0.118165	MGI:1891698	Pnkp	Cst	Cst
ENSMUSG00000002968	13834.4	0.0481042	0.0649912	1.57325	0.115662	0.771635	0.159191	0.101186	MGI:1922863	Med25	Cst	Cst
ENSMUSG00000002980	8.19498	0.0162221	0.347298	1.03854	0.299021	0.924822	4.27555	4.1169	MGI:1929940	Bcam	Cst	Cst
ENSMUSG00000002981	25602	0.00407069	0.0577698	0.168048	0.866546	1	0.0230638	0.137245	MGI:1927155	Clptm1	Cst	Cst
ENSMUSG00000002983	13655.9	0.00608612	0.057556	0.249556	0.80293	1	0.0336085	0.134673	MGI:103289	Relb	Cst	Cst
ENSMUSG00000002984	29041.9	0.0209756	0.0494753	0.805161	0.420727	0.958644	0.0670533	0.0832794	MGI:1858259	Tomm40	Cst	Cst
ENSMUSG00000002985	62578	0.00802535	0.062745	0.353547	0.723679	1	0.0604505	0.170983	MGI:88057	Apoe	Cst	Cst
ENSMUSG00000002992	480.843	0.00358136	0.0747084	0.241546	0.809132	1	0.0903798	0.374173	MGI:88054	Apoc2	Cst	Cst
ENSMUSG00000002996	9243.55	0.055807	0.0843656	1.92094	0.0547398	0.617575	0.311031	0.161916	MGI:894659	Hbp1	Cst	Cst
ENSMUSG00000002997	286.955	-0.334262	0.64654	-3.56964	0.000357468	0.0439754	-1.87712	0.525856	MGI:97760	Prkar2b	DE	Down
ENSMUSG00000003031	1017.36	-0.0237705	0.0798157	-1.23655	0.216253	0.870532	-0.343724	0.277969	MGI:104565	Cdkn1b	Cst	Cst
ENSMUSG00000003032	83.9581	-0.0152757	0.127248	-1.59812	0.110015	0.758061	-1.64847	1.0315	MGI:1342287	Klf4	Cst	Cst
ENSMUSG00000003033	47256.1	0.0195981	0.0487165	0.759144	0.447766	0.968976	0.0625461	0.0823902	MGI:102776	Ap1m1	Cst	Cst
ENSMUSG00000003037	30729.5	-0.00899164	0.0498097	-0.356694	0.721321	1	-0.0342963	0.0961503	MGI:96960	Rab8a	Cst	Cst
ENSMUSG00000003038	282127	0.0133955	0.0368853	0.61099	0.541206	0.986746	0.0344912	0.0564513	MGI:96136	Hmgn2	Cst	Cst
ENSMUSG00000003039	13913.8	-0.0439133	0.0688754	-1.51302	0.130275	0.786703	-0.188258	0.124426	MGI:1915172	Fam32a	Cst	Cst
ENSMUSG00000003062	7147.63	0.00544569	0.051005	0.216995	0.828212	1	0.0223093	0.10281	MGI:1923455	Stard3nl	Cst	Cst
ENSMUSG00000003068	7150.7	-0.0051906	0.0648524	-0.24362	0.807525	1	-0.0477904	0.196168	MGI:1341870	Stk11	Cst	Cst
ENSMUSG00000003070	13.9065	-0.00129751	0.165258	-0.16074	0.872299	1	-0.53454	3.3255	MGI:102707	Efna2	Cst	Cst
ENSMUSG00000003072	47904.1	-0.00361268	0.0441577	-0.149193	0.881401	1	-0.0119559	0.0801369	MGI:1913293	Atp5f1d	Cst	Cst
ENSMUSG00000003099	23357.8	-0.0102361	0.0495325	-0.405301	0.685256	1	-0.0381927	0.0942329	MGI:102666	Ppp5c	Cst	Cst
ENSMUSG00000003119	5773.98	0.000574632	0.0489253	0.0230677	0.981596	1	0.00221636	0.0960809	MGI:1098802	Cdk12	Cst	Cst
ENSMUSG00000003123	3522.76	0.0177607	0.0671279	0.791853	0.428446	0.959761	0.148653	0.187727	MGI:96790	Lipe	Cst	Cst
ENSMUSG00000003131	21788.9	0.0112675	0.0505463	0.443828	0.657167	0.998046	0.0431129	0.0971388	MGI:108415	Pafah1b2	Cst	Cst
ENSMUSG00000003134	148.884	-0.0107911	0.0869436	-0.933827	0.350393	0.944991	-0.554649	0.593953	MGI:1927225	Tbc1d8	Cst	Cst
ENSMUSG00000003135	12368.1	0.0256269	0.0679982	1.05808	0.290017	0.920979	0.17807	0.168295	MGI:106580	Cnot11	Cst	Cst
ENSMUSG00000003153	2299.29	0.16029	0.102114	3.28353	0.00102517	0.0949483	0.341582	0.104029	MGI:95757	Slc2a3	Cst	Cst
ENSMUSG00000003154	3337.64	0.0109457	0.0728895	0.62427	0.53245	0.984987	0.181702	0.291062	MGI:1926805	Foxj2	Cst	Cst
ENSMUSG00000003161	26212.1	0.000189277	0.0431294	0.00790271	0.993695	1	0.000613756	0.077664	MGI:98419	Sri	Cst	Cst
ENSMUSG00000003166	12936.8	-0.00541107	0.0549985	-0.217791	0.827592	1	-0.0263249	0.120873	MGI:892866	Dgcr2	Cst	Cst
ENSMUSG00000003184	13863.2	-0.113888	0.0933238	-2.74976	0.00596387	0.257891	-0.308847	0.112318	MGI:1859179	Irf3	Cst	Cst
ENSMUSG00000003190	3270.55	0.0273667	0.0648656	1.06061	0.288865	0.919903	0.150759	0.142144	MGI:1922986	Bcl2l12	Cst	Cst
ENSMUSG00000003198	4096.11	0.0187862	0.0698639	0.878134	0.379871	0.951056	0.184695	0.210326	MGI:2385058	Zfp959	Cst	Cst
ENSMUSG00000003199	12963.2	0.0031293	0.0709138	0.18183	0.855717	1	0.0529561	0.29124	MGI:1915297	Mpnd	Cst	Cst
ENSMUSG00000003200	19172.9	-0.0351838	0.0578027	-1.23479	0.21691	0.870976	-0.115329	0.0933997	MGI:700010	Sh3gl1	Cst	Cst
ENSMUSG00000003206	2892.32	-0.0107117	0.0670601	-0.514134	0.607158	0.9947	-0.107983	0.210029	MGI:1354171	Ebi3	Cst	Cst
ENSMUSG00000003208	4120.05	-0.00327974	0.0609379	-0.141874	0.887179	1	-0.0227351	0.160248	MGI:1920136	Yju2	Cst	Cst
ENSMUSG00000003226	15192.1	0.00863272	0.0584471	0.35445	0.723002	1	0.0488832	0.137913	MGI:894323	Ranbp2	Cst	Cst
ENSMUSG00000003228	302.265	-0.00868632	0.0847896	-0.764055	0.444834	0.967587	-0.453786	0.593917	MGI:109161	Grk5	Cst	Cst
ENSMUSG00000003233	3229.42	0.0421265	0.0824523	1.67596	0.0937458	0.720783	0.327735	0.195551	MGI:108100	Dvl3	Cst	Cst
ENSMUSG00000003234	12286.3	0.0415036	0.0602686	1.40416	0.16027	0.827616	0.131087	0.093356	MGI:1351656	Abcf3	Cst	Cst
ENSMUSG00000003235	22488.4	0.0423302	0.0626344	1.42964	0.152819	0.819839	0.14427	0.100913	MGI:2446176	Eif2b5	Cst	Cst
ENSMUSG00000003269	5728.28	-0.0229717	0.0554097	-0.862093	0.388636	0.951682	-0.0883032	0.102429	MGI:1334255	Cyth2	Cst	Cst
ENSMUSG00000003271	164.612	0.00512632	0.0824737	0.464383	0.642373	0.996481	0.279837	0.6026	MGI:1926342	Sult2b1	Cst	Cst
ENSMUSG00000003282	103.451	0.0306696	0.243911	2.14321	0.0320959	0.518284	2.57368	1.20085	MGI:1891916	Plag1	Cst	Cst
ENSMUSG00000003283	801.612	-0.0149059	0.0988927	-1.36181	0.173258	0.842149	-0.963811	0.707743	MGI:96052	Hck	Cst	Cst
ENSMUSG00000003299	26668.2	-0.00481182	0.0434833	-0.199877	0.841577	1	-0.0155603	0.0778498	MGI:2137210	Mrpl4	Cst	Cst
ENSMUSG00000003308	17325.7	0.014982	0.0602676	0.608171	0.543074	0.986746	0.0854709	0.140538	MGI:1858732	Keap1	Cst	Cst
ENSMUSG00000003309	485.93	0.0146673	0.0872117	1.10555	0.268921	0.911348	0.549542	0.497075	MGI:1336974	Ap1m2	Cst	Cst
ENSMUSG00000003316	17968.2	-0.0187909	0.061181	-0.750837	0.452751	0.970344	-0.104437	0.139094	MGI:104967	Glg1	Cst	Cst
ENSMUSG00000003341	5.75488	0.0386646	0.593231	1.39378	0.163384	0.832827	6.6812	4.79358	MGI:1914581	Atp8b3	Cst	Cst
ENSMUSG00000003344	4721.36	0.0138264	0.0805737	0.918497	0.358359	0.946283	0.360021	0.391967	MGI:1933831	Btbd2	Cst	Cst
ENSMUSG00000003345	10587	-0.000240162	0.0783662	-0.0193528	0.98456	1	-0.00957686	0.494857	MGI:1920014	Csnk1g2	Cst	Cst
ENSMUSG00000003346	29540.4	0.0283121	0.0735907	1.23573	0.216559	0.870717	0.247151	0.200004	MGI:106388	Abhd17a	Cst	Cst
ENSMUSG00000003348	32651.8	-0.0259267	0.0568935	-0.959482	0.337316	0.938597	-0.0998684	0.104086	MGI:3050117	Mob3a	Cst	Cst
ENSMUSG00000003352	43.692	-0.0167009	0.359597	-1.02601	0.304889	0.92657	-4.38463	4.27349	MGI:103307	Cacnb3	Cst	Cst
ENSMUSG00000003355	1297.43	-0.00557831	0.0813712	-0.47748	0.633021	0.99622	-0.264238	0.553401	MGI:1913370	Fkbp11	Cst	Cst
ENSMUSG00000003360	3461.44	0.00179357	0.0639536	0.0830233	0.933833	1	0.0157069	0.189186	MGI:1921601	Ddx23	Cst	Cst
ENSMUSG00000003363	8347.84	0.0055463	0.0620548	0.243543	0.807585	1	0.0408998	0.167937	MGI:1333782	Pld3	Cst	Cst
ENSMUSG00000003378	128.133	-0.0106041	0.0904036	-1.00915	0.3129	0.931947	-0.699843	0.693494	MGI:95818	Grik5	Cst	Cst
ENSMUSG00000003379	255904	-0.0226746	0.0414933	-0.945585	0.34436	0.942868	-0.0559599	0.0591802	MGI:101774	Cd79a	Cst	Cst
ENSMUSG00000003380	7686.56	-0.0131931	0.0586617	-0.531641	0.594975	0.9925	-0.07094	0.133436	MGI:1201692	Rabac1	Cst	Cst
ENSMUSG00000003382	6127.37	-0.0208734	0.0671805	-0.898603	0.368864	0.948355	-0.159683	0.177701	MGI:1350926	Etv3	Cst	Cst
ENSMUSG00000003402	9706.59	-0.00760821	0.0501051	-0.302424	0.762329	1	-0.0296833	0.0981512	MGI:107877	Prkcsh	Cst	Cst
ENSMUSG00000003411	27.1446	-0.00363309	0.150353	-0.501405	0.616086	0.995322	-1.36408	2.72053	MGI:1917158	Rab3b	Cst	Cst
ENSMUSG00000003418	4660.99	0.0193438	0.0739807	0.982216	0.325994	0.936913	0.246212	0.25067	MGI:2386797	St8sia6	Cst	Cst
ENSMUSG00000003420	239.095	0.00573068	0.0862406	0.591744	0.554022	0.986758	0.438138	0.740419	MGI:103017	Fcgrt	Cst	Cst
ENSMUSG00000003421	12988.4	-0.0102679	0.0521311	-0.404986	0.685488	1	-0.0422146	0.104237	MGI:1913644	Nosip	Cst	Cst
ENSMUSG00000003423	10498.6	-0.0176715	0.0552206	-0.681045	0.495843	0.981687	-0.0744194	0.109272	MGI:1916095	Pih1d1	Cst	Cst
ENSMUSG00000003429	108290	-0.0199076	0.0635642	-0.813681	0.415828	0.958623	-0.124096	0.152512	MGI:1351329	Rps11	Cst	Cst
ENSMUSG00000003435	32167.6	-0.0174184	0.0536846	-0.670269	0.502686	0.981687	-0.0690325	0.102992	MGI:1202400	Supt5	Cst	Cst
ENSMUSG00000003436	11.4794	-0.00323864	0.13873	-0.474422	0.635199	0.99622	-1.19451	2.51783	MGI:1096877	Dll3	Cst	Cst
ENSMUSG00000003437	12362.4	0.0175464	0.0592131	0.692815	0.488426	0.97966	0.0898214	0.129647	MGI:1923988	Paf1	Cst	Cst
ENSMUSG00000003438	21547.2	-0.03533	0.0510505	-1.27271	0.20312	0.86396	-0.0910858	0.0715683	MGI:1913775	Timm50	Cst	Cst
ENSMUSG00000003444	4526.57	-0.0477736	0.0633137	-1.56025	0.1187	0.775813	-0.149192	0.0956203	MGI:1914474	Med29	Cst	Cst
ENSMUSG00000003452	184.441	0.000521265	0.0905796	0.0726304	0.9421	1	0.0829719	1.14239	MGI:1101760	Bicd1	Cst	Cst
ENSMUSG00000003458	13619.1	0.079808	0.0929852	2.32245	0.0202085	0.449298	0.3299	0.142048	MGI:1891700	Ncstn	Cst	Cst
ENSMUSG00000003464	5568.53	0.0132173	0.0589859	0.534335	0.59311	0.9925	0.0723269	0.135359	MGI:1334458	Pex19	Cst	Cst
ENSMUSG00000003469	24.2954	-0.0600424	0.635713	-1.92934	0.0536882	0.615185	-5.90875	3.06257	MGI:1860417	Phyhip	Cst	Cst
ENSMUSG00000003484	12431.1	-0.0201398	0.0672019	-0.874826	0.381669	0.951056	-0.157767	0.180341	MGI:1919304	Cyp4f18	Cst	Cst
ENSMUSG00000003500	3727.05	-0.0405304	0.0810727	-1.62733	0.103668	0.744982	-0.317113	0.194867	MGI:96567	Impdh1	Cst	Cst
ENSMUSG00000003518	1299.82	0.00142697	0.078663	0.116048	0.907615	1	0.0583168	0.502525	MGI:1919599	Dusp3	Cst	Cst
ENSMUSG00000003526	195.494	-0.0121011	0.0939047	-1.15744	0.247094	0.894807	-0.833222	0.719886	MGI:97770	Prodh	Cst	Cst
ENSMUSG00000003527	7784.27	0.0355254	0.0548961	1.25147	0.210762	0.865785	0.103778	0.082925	MGI:107854	Ess2	Cst	Cst
ENSMUSG00000003528	12184.6	-0.00536033	0.055108	-0.215906	0.829061	1	-0.0262243	0.121462	MGI:1345283	Slc25a1	Cst	Cst
ENSMUSG00000003531	2211.96	-0.0245101	0.0714799	-1.09109	0.275233	0.914464	-0.218226	0.200008	MGI:1202877	Dgcr6	Cst	Cst
ENSMUSG00000003534	22.9561	-0.0737484	0.760298	-1.92439	0.0543059	0.617575	-6.8081	3.5378	MGI:99216	Ddr1	Cst	Cst
ENSMUSG00000003541	184.251	-0.00471333	0.0838048	-0.456604	0.647956	0.996481	-0.304113	0.666032	MGI:104814	Ier3	Cst	Cst
ENSMUSG00000003545	282.761	-0.485325	1.17967	-3.40406	0.000663914	0.0695931	-3.28078	0.963784	MGI:95575	Fosb	Cst	Cst
ENSMUSG00000003546	2657.8	-0.0298319	0.0666592	-1.15295	0.248932	0.897023	-0.169096	0.146664	MGI:1922014	Klc4	Cst	Cst
ENSMUSG00000003549	4513.38	0.0429473	0.0719227	1.53241	0.12542	0.783309	0.216188	0.141077	MGI:95412	Ercc1	Cst	Cst
ENSMUSG00000003559	6015.44	-0.0131109	0.0647934	-0.582473	0.560248	0.987591	-0.104647	0.179661	MGI:1929882	As3mt	Cst	Cst
ENSMUSG00000003573	330.702	0.0494959	0.168826	2.4514	0.0142302	0.384891	1.29043	0.526404	MGI:1347359	Homer3	Cst	Cst
ENSMUSG00000003575	3546.72	0.0156078	0.0625845	0.651679	0.514608	0.982054	0.101275	0.155406	MGI:2142523	Crtc1	Cst	Cst
ENSMUSG00000003581	3813.44	-0.0214028	0.065089	-0.883042	0.377214	0.951056	-0.140958	0.159627	MGI:1918923	Rnf215	Cst	Cst
ENSMUSG00000003585	50.6199	-0.00217019	0.1202	-0.346616	0.728879	1	-0.760586	2.19431	MGI:1915065	Sec14l2	Cst	Cst
ENSMUSG00000003604	1574.37	0.00991863	0.0693652	0.513562	0.607558	0.9947	0.124583	0.242587	MGI:1921518	Aven	Cst	Cst
ENSMUSG00000003617	13.5484	-0.00634468	0.120887	-0.91862	0.358294	0.946283	-1.51825	1.65275	MGI:88476	Cp	Cst	Cst
ENSMUSG00000003623	5724.99	0.00776615	0.0591785	0.32275	0.746885	1	0.0463415	0.143583	MGI:1921364	Crot	Cst	Cst
ENSMUSG00000003644	26254.8	-0.00293908	0.0499822	-0.117567	0.906411	1	-0.0117194	0.0996822	MGI:104558	Rps6ka1	Cst	Cst
ENSMUSG00000003660	27623.6	-0.0142728	0.0539903	-0.556688	0.577741	0.989334	-0.0601999	0.108139	MGI:2444401	Snrnp200	Cst	Cst
ENSMUSG00000003662	7714.45	0.00051162	0.0577665	0.0211984	0.983087	1	0.0029308	0.138255	MGI:1346998	Ciao1	Cst	Cst
ENSMUSG00000003680	6256.47	0.00961026	0.050417	0.380193	0.703802	1	0.0372502	0.097977	MGI:2444957	Taf6l	Cst	Cst
ENSMUSG00000003721	5754.94	-0.0596564	0.0807577	-1.93836	0.0525789	0.610152	-0.273177	0.140932	MGI:1920249	Insig2	Cst	Cst
ENSMUSG00000003731	5304.37	-0.013464	0.0689884	-0.661044	0.508584	0.982054	-0.147679	0.223402	MGI:1100836	Kpna6	Cst	Cst
ENSMUSG00000003746	21357.3	-0.0115987	0.0653258	-0.528328	0.597272	0.992894	-0.0996584	0.18863	MGI:104677	Man1a	Cst	Cst
ENSMUSG00000003752	790.535	-0.0228129	0.0901127	-1.40211	0.160882	0.828679	-0.545706	0.389204	MGI:2442554	Itpkc	Cst	Cst
ENSMUSG00000003762	3128.56	-0.0144187	0.0585375	-0.576482	0.56429	0.988215	-0.0754477	0.130876	MGI:1924139	Coq8b	Cst	Cst
ENSMUSG00000003778	32421.8	-0.012857	0.0454851	-0.518929	0.60381	0.994549	-0.0409669	0.0789451	MGI:1925906	Brd8	Cst	Cst
ENSMUSG00000003779	32267.2	-0.0257861	0.0642107	-1.00657	0.314141	0.932115	-0.143024	0.14209	MGI:1201682	Kif20a	Cst	Cst
ENSMUSG00000003808	16165	-0.0373178	0.0558337	-1.29915	0.193893	0.855694	-0.108786	0.0837364	MGI:1913840	Farsa	Cst	Cst
ENSMUSG00000003809	3315.93	0.00939148	0.0639437	0.421188	0.673618	1	0.0757367	0.179817	MGI:104541	Gcdh	Cst	Cst
ENSMUSG00000003810	3074.89	-0.0401229	0.0856255	-1.68408	0.0921667	0.718383	-0.36896	0.219088	MGI:894676	Mast2	Cst	Cst
ENSMUSG00000003812	3092.8	-0.000596706	0.0643541	-0.0279436	0.977707	1	-0.00541899	0.193926	MGI:1329019	Dnase2a	Cst	Cst
ENSMUSG00000003813	15516.8	-0.0324153	0.0517538	-1.17562	0.239748	0.887764	-0.090327	0.0768337	MGI:105126	Rad23a	Cst	Cst
ENSMUSG00000003814	37740.1	-0.0201764	0.0603039	-0.790556	0.429203	0.960327	-0.10361	0.131059	MGI:88252	Calr	Cst	Cst
ENSMUSG00000003824	3674.52	-0.0223187	0.0639145	-0.896687	0.369886	0.948355	-0.133517	0.148901	MGI:1919096	Syce2	Cst	Cst
ENSMUSG00000003847	1992.68	-0.0374058	0.0911353	-1.70667	0.0878825	0.71198	-0.445401	0.260976	MGI:1859333	Nfat5	Cst	Cst
ENSMUSG00000003848	9144.15	0.0182573	0.0560931	0.70361	0.481675	0.977791	0.0791067	0.11243	MGI:1914869	Nob1	Cst	Cst
ENSMUSG00000003849	48.4515	8.03851e-05	0.11643	0.0131361	0.989519	1	0.0290975	2.21508	MGI:103187	Nqo1	Cst	Cst
ENSMUSG00000003863	39.9186	-0.00533467	0.0915659	-0.660229	0.509107	0.982054	-0.649163	0.98324	MGI:1924037	Ppfia3	Cst	Cst
ENSMUSG00000003865	3734.68	0.0459735	0.0870239	1.7999	0.0718758	0.675557	0.362718	0.201521	MGI:101805	Gys1	Cst	Cst
ENSMUSG00000003868	28308.5	-0.0108128	0.0400262	-0.46719	0.640364	0.996481	-0.0306897	0.06569	MGI:1342299	Ruvbl2	Cst	Cst
ENSMUSG00000003872	3.55948	-0.00115088	0.259803	-0.0861175	0.931373		-0.43242	5.02127	MGI:1330858	Lin7b	Missing	Missing
ENSMUSG00000003873	14129.8	0.0119344	0.0440403	0.489201	0.624699	0.99622	0.0369269	0.0754841	MGI:99702	Bax	Cst	Cst
ENSMUSG00000003882	208.408	-0.00654527	0.0871337	-0.676065	0.498999	0.981687	-0.505094	0.747109	MGI:96562	Il7r	Cst	Cst
ENSMUSG00000003923	11641.2	0.014017	0.0519626	0.546509	0.584716	0.990412	0.0546422	0.099984	MGI:107810	Tfam	Cst	Cst
ENSMUSG00000003929	832.982	-0.0598532	0.162626	-2.47961	0.0131526	0.378067	-1.01542	0.409506	MGI:1890752	Zfp81	Cst	Cst
ENSMUSG00000003934	34.2971	-0.00260893	0.107042	-0.421037	0.673728	1	-0.739203	1.75567	MGI:109196	Efnb3	Cst	Cst
ENSMUSG00000003948	1699.51	0.0329177	0.0707952	1.29696	0.194645	0.856505	0.21188	0.163366	MGI:1914718	Mmd	Cst	Cst
ENSMUSG00000003955	6869.57	-0.0366616	0.0696614	-1.36524	0.172178	0.841732	-0.198737	0.145569	MGI:1917436	Fam162a	Cst	Cst
ENSMUSG00000003970	110231	-0.0119563	0.0614257	-0.502803	0.615103	0.995105	-0.0773569	0.153851	MGI:1350927	Rpl8	Cst	Cst
ENSMUSG00000003992	269.962	0.0113982	0.0817173	0.835347	0.403523	0.956986	0.378146	0.452682	MGI:1914220	Ssbp2	Cst	Cst
ENSMUSG00000004018	4626.93	-0.0212698	0.0701321	-0.965965	0.334062	0.938597	-0.195297	0.202178	MGI:1914280	Fancl	Cst	Cst
ENSMUSG00000004032	30.1267	0.00127153	0.137323	0.186826	0.851797	1	0.507736	2.71769	MGI:1309466	Gstm5	Cst	Cst
ENSMUSG00000004040	34832.4	0.0120361	0.05195	0.472286	0.636723	0.99622	0.0481324	0.101914	MGI:103038	Stat3	Cst	Cst
ENSMUSG00000004043	7145.4	0.0347793	0.0742299	1.39988	0.161548	0.830675	0.249684	0.178361	MGI:103036	Stat5a	Cst	Cst
ENSMUSG00000004044	11.3194	-0.134379	0.985844	-2.31169	0.0207946	0.453566	-6.65924	2.88068	MGI:1277968	Cavin1	Cst	Cst
ENSMUSG00000004054	9761.3	-0.0133355	0.0610957	-0.55317	0.580147	0.989719	-0.0824468	0.149044	MGI:1346880	Map3k11	Cst	Cst
ENSMUSG00000004056	12941.8	0.092673	0.0762046	2.42325	0.0153824	0.394319	0.225955	0.0932446	MGI:104874	Akt2	Cst	Cst
ENSMUSG00000004069	9899.28	-0.0650299	0.0711185	-1.94161	0.0521839	0.610152	-0.19557	0.100725	MGI:1933786	Dnaja3	Cst	Cst
ENSMUSG00000004070	22285.6	0.011178	0.0487614	0.44296	0.657795	0.998046	0.0402096	0.0907748	MGI:109373	Hmox2	Cst	Cst
ENSMUSG00000004071	6447.04	0.00462569	0.058696	0.192841	0.847083	1	0.0275626	0.142929	MGI:1913876	Cdip1	Cst	Cst
ENSMUSG00000004085	4503.58	0.0124391	0.068709	0.613621	0.539466	0.986746	0.137494	0.224069	MGI:2443258	Map3k20	Cst	Cst
ENSMUSG00000004096	20470.9	0.00353563	0.0408819	0.151478	0.879598	1	0.0107877	0.071216	MGI:1913320	Cwc15	Cst	Cst
ENSMUSG00000004099	82858.5	-0.0288232	0.0518011	-1.06053	0.288902	0.919903	-0.0862178	0.0812966	MGI:94912	Dnmt1	Cst	Cst
ENSMUSG00000004100	12555.7	0.00338888	0.0562557	0.138051	0.8902	1	0.0177486	0.128565	MGI:2178445	Ppan	Cst	Cst
ENSMUSG00000004105	61.4958	-0.0122243	0.135465	-1.43654	0.15085	0.817844	-1.86938	1.30131	MGI:1347002	Angptl2	Cst	Cst
ENSMUSG00000004110	720.262	-0.0175338	0.0917206	-1.30012	0.193559	0.855694	-0.660386	0.507941	MGI:106217	Cacna1e	Cst	Cst
ENSMUSG00000004113	5.20367	-0.0411531	0.620854	-1.40712			-6.92624	4.92228	MGI:88296	Cacna1b	Missing	Missing
ENSMUSG00000004127	3307.19	-0.0895556	0.0976533	-2.46655	0.0136422	0.381337	-0.343692	0.139341	MGI:1920421	Trmt10a	Cst	Cst
ENSMUSG00000004151	3.9948	-0.0171346	0.303383	-1.2956	0.195112		-3.9367	3.0385	MGI:99254	Etv1	Missing	Missing
ENSMUSG00000004187	184.802	-0.00733437	0.083293	-0.642183	0.520755	0.982054	-0.373432	0.581504	MGI:109187	Kifc2	Cst	Cst
ENSMUSG00000004207	17717.2	0.0199221	0.0699674	0.918726	0.358239	0.946283	0.189638	0.206414	MGI:97783	Psap	Cst	Cst
ENSMUSG00000004221	6698.22	-0.00786149	0.054736	-0.314192	0.753375	1	-0.0370523	0.117929	MGI:1338074	Ikbkg	Cst	Cst
ENSMUSG00000004233	1283.76	0.00128169	0.0739347	0.084931	0.932316	1	0.0307414	0.361958	MGI:1917810	Wars2	Cst	Cst
ENSMUSG00000004263	1573.14	0.0287212	0.0767142	1.30587	0.191598	0.853586	0.289031	0.221332	MGI:104725	Atn1	Cst	Cst
ENSMUSG00000004264	55371.7	0.0182603	0.0386556	0.80369	0.421576	0.958701	0.0453848	0.0564706	MGI:102520	Phb2	Cst	Cst
ENSMUSG00000004266	158156	-0.00724365	0.0468376	-0.292046	0.770251	1	-0.0253919	0.0869448	MGI:96055	Ptpn6	Cst	Cst
ENSMUSG00000004267	47.8762	-0.00738413	0.167904	-0.936559	0.348985	0.944245	-2.23218	2.38338	MGI:95394	Eno2	Cst	Cst
ENSMUSG00000004268	33099.3	-0.0343486	0.0623118	-1.22621	0.220119	0.87529	-0.138867	0.113249	MGI:1315195	Emg1	Cst	Cst
ENSMUSG00000004270	11601.7	0.115387	0.0843262	2.76314	0.00572482	0.253587	0.271022	0.0980848	MGI:1315211	Lpcat3	Cst	Cst
ENSMUSG00000004285	30333.9	-0.00633555	0.0536494	-0.252993	0.800274	1	-0.0287815	0.113764	MGI:1913394	Atp6v1f	Cst	Cst
ENSMUSG00000004317	1549.85	0.00669119	0.0730849	0.408952	0.682575	1	0.13124	0.320919	MGI:99486	Clcn5	Cst	Cst
ENSMUSG00000004319	17943.3	-0.0609955	0.07343	-1.88474	0.0594645	0.635198	-0.213219	0.113129	MGI:103555	Clcn3	Cst	Cst
ENSMUSG00000004328	223.425	0.00618098	0.093729	0.770936	0.440745	0.965999	0.781073	1.01315	MGI:1859778	Hif3a	Cst	Cst
ENSMUSG00000004347	195.242	0.00318284	0.0936785	0.45017	0.652588	0.997881	0.541809	1.20356	MGI:108413	Pde1c	Cst	Cst
ENSMUSG00000004356	4926.16	-0.0436183	0.0901317	-1.7981	0.0721609	0.675557	-0.403063	0.22416	MGI:1917933	Utp20	Cst	Cst
ENSMUSG00000004359	108	-0.0057315	0.126728	-0.842947	0.399258	0.955574	-1.56166	1.85262	MGI:1341168	Spic	Cst	Cst
ENSMUSG00000004364	6835.68	-0.024657	0.0653041	-0.98737	0.323462	0.936913	-0.150214	0.152136	MGI:1347360	Cul3	Cst	Cst
ENSMUSG00000004383	2.55764	0.00742481	0.314605	0.470319	0.638127		2.50473	5.32561	MGI:1342270	Large1	Missing	Missing
ENSMUSG00000004393	13980.7	-0.012225	0.0517741	-0.47946	0.631611	0.99622	-0.0484401	0.101031	MGI:1277172	Ddx56	Cst	Cst
ENSMUSG00000004394	5640.48	-0.0152007	0.0627723	-0.638661	0.523044	0.982209	-0.100722	0.157709	MGI:1915070	Tmed4	Cst	Cst
ENSMUSG00000004446	46056.6	-0.040006	0.0483441	-1.45204	0.146491	0.808888	-0.0876376	0.0603549	MGI:108093	Bid	Cst	Cst
ENSMUSG00000004451	4931.78	-0.0121002	0.0618853	-0.512205	0.608508	0.9947	-0.0804593	0.157084	MGI:1927244	Ralb	Cst	Cst
ENSMUSG00000004455	85884.8	0.0275395	0.0778902	1.29875	0.194029	0.855694	0.307394	0.236684	MGI:104872	Ppp1cc	Cst	Cst
ENSMUSG00000004460	25932.6	-0.0156887	0.0582745	-0.621348	0.534371	0.98596	-0.0791737	0.127422	MGI:1915088	Dnajb11	Cst	Cst
ENSMUSG00000004462	5459	-0.00631523	0.0541597	-0.252674	0.80052	1	-0.0293583	0.11619	MGI:1917823	Tbccd1	Cst	Cst
ENSMUSG00000004473	388.523	-0.0415189	0.079211	-1.61734	0.105805	0.747916	-0.29423	0.181922	MGI:1298219	Clec11a	Cst	Cst
ENSMUSG00000004500	1106.07	-0.0126984	0.0795166	-0.845709	0.397715	0.955072	-0.32879	0.388774	MGI:2444641	Zfp324	Cst	Cst
ENSMUSG00000004508	72.6889	-0.000408673	0.102948	-0.0676129	0.946094	1	-0.118401	1.75117	MGI:1333854	Gab2	Cst	Cst
ENSMUSG00000004530	25022.8	-0.149792	0.0924078	-3.19615	0.00139273	0.111701	-0.311965	0.0976066	MGI:1345964	Coro1c	Cst	Cst
ENSMUSG00000004535	27172.5	0.0252618	0.0511662	0.945982	0.344158	0.942868	0.0791408	0.0836599	MGI:1289308	Tax1bp1	Cst	Cst
ENSMUSG00000004552	3331.54	-0.00353953	0.0715581	-0.210406	0.833351	1	-0.0637621	0.303044	MGI:107361	Ctse	Cst	Cst
ENSMUSG00000004558	59.1519	0.00381009	0.127903	0.582081	0.560512	0.987591	1.26328	2.17028	MGI:1352498	Ndrg2	Cst	Cst
ENSMUSG00000004561	5402.03	0.011729	0.0555177	0.464638	0.64219	0.996481	0.0549027	0.118162	MGI:1098577	Mettl17	Cst	Cst
ENSMUSG00000004562	29.8091	-20.0022	6.69272	-4.45803	8.27151e-06	0.00272347	-23.4879	5.26866	MGI:2685515	Arhgef40	DE	Down
ENSMUSG00000004565	3992.26	-0.0251205	0.0733277	-1.14543	0.252031	0.901033	-0.243635	0.212702	MGI:1354723	Pnpla6	Cst	Cst
ENSMUSG00000004567	3915.29	-0.00758956	0.0587609	-0.313964	0.753548	1	-0.0442653	0.140988	MGI:1890498	Mcoln1	Cst	Cst
ENSMUSG00000004568	1447.92	-0.00927561	0.0832624	-0.761014	0.446649	0.968651	-0.406418	0.534048	MGI:2142567	Arhgef18	Cst	Cst
ENSMUSG00000004591	7770.15	-0.0223664	0.0550458	-0.841692	0.399961	0.955574	-0.0856992	0.101818	MGI:109211	Pkn2	Cst	Cst
ENSMUSG00000004610	18580.8	0.018121	0.0477324	0.709709	0.477885	0.976349	0.0573946	0.0808706	MGI:106098	Etfb	Cst	Cst
ENSMUSG00000004612	199.528	-0.00891695	0.0988206	-1.05437	0.291712	0.921862	-1.0396	0.985989	MGI:1931250	Nkg7	Cst	Cst
ENSMUSG00000004626	26763.6	0.0290762	0.0499073	1.08171	0.279381	0.916342	0.0812917	0.0751511	MGI:107370	Stxbp2	Cst	Cst
ENSMUSG00000004630	25.6314	-0.00242632	0.101561	-0.385848	0.699609	1	-0.610576	1.58243	MGI:97508	Pcp2	Cst	Cst
ENSMUSG00000004631	9.3607	0.0128933	0.312991	0.905508			3.75981	4.15215	MGI:1329042	Sgce	Missing	Missing
ENSMUSG00000004633	96.6159	-0.00655462	0.135538	-0.928994	0.352892	0.945229	-1.77233	1.90779	MGI:1917243	Chn2	Cst	Cst
ENSMUSG00000004637	1394.84	0.0718047	0.117003	2.34857	0.0188457	0.437188	0.493162	0.209984	MGI:1931237	Wwox	Cst	Cst
ENSMUSG00000004642	100108	0.033766	0.0478006	1.25998	0.207677	0.865785	0.0811409	0.0643986	MGI:108402	Slbp	Cst	Cst
ENSMUSG00000004651	11.9255	-0.0198493	0.128149	-1.78899	0.0736166	0.680538	-1.52553	0.85273	MGI:98880	Tyr	Cst	Cst
ENSMUSG00000004655	334.105	-22.756	3.02263	-7.70308	1.32828e-14	2.31984e-11	-23.6515	3.0704	MGI:103201	Aqp1	DE	Down
ENSMUSG00000004661	16645.8	-0.0301346	0.0672039	-1.16895	0.242423	0.890327	-0.174405	0.149198	MGI:1930768	Arid3b	Cst	Cst
ENSMUSG00000004665	212250	0.0139617	0.0498169	0.547023	0.584363	0.990412	0.050333	0.0920124	MGI:105093	Cnn2	Cst	Cst
ENSMUSG00000004667	17458.1	0.000880672	0.0381277	0.0393166	0.968638	1	0.00255062	0.0648739	MGI:1913670	Polr2e	Cst	Cst
ENSMUSG00000004677	12978.6	-0.0501764	0.0660308	-1.62338	0.104508	0.745875	-0.165642	0.102035	MGI:106624	Myo9b	Cst	Cst
ENSMUSG00000004698	9423.91	0.0936327	0.0857552	2.46544	0.0136844	0.381376	0.276879	0.112304	MGI:1931221	Hdac9	Cst	Cst
ENSMUSG00000004707	19003.6	0.053993	0.0657455	1.70372	0.0884331	0.713515	0.16364	0.0960486	MGI:96885	Ly9	Cst	Cst
ENSMUSG00000004709	62.0928	-8.3144e-05	0.0984881	-0.0134154	0.989296	1	-0.0209955	1.56503	MGI:109294	Cd244a	Cst	Cst
ENSMUSG00000004730	129.968	-0.00385176	0.123551	-0.595645	0.551413	0.986746	-1.2258	2.05794	MGI:106912	Adgre1	Cst	Cst
ENSMUSG00000004748	1466.25	0.0152717	0.0739399	0.83285	0.404929	0.957019	0.230755	0.277067	MGI:1916686	Mtfp1	Cst	Cst
ENSMUSG00000004768	1475.23	-0.0885219	0.123498	-2.53939	0.0111046	0.355968	-0.474275	0.186767	MGI:99833	Rab23	Cst	Cst
ENSMUSG00000004771	15070.7	-0.0485034	0.0682741	-1.60309	0.108914	0.755478	-0.181542	0.113245	MGI:1858202	Rab11a	Cst	Cst
ENSMUSG00000004788	12169	-0.00779599	0.0460373	-0.315796	0.752157	1	-0.0265616	0.08411	MGI:2145118	Eif2b2	Cst	Cst
ENSMUSG00000004789	14283.4	-0.00650407	0.058247	-0.268375	0.788411	1	-0.0372085	0.138644	MGI:1926170	Dlst	Cst	Cst
ENSMUSG00000004798	2870.62	0.0269601	0.0775352	1.27742	0.201454	0.862648	0.303085	0.237264	MGI:1352758	Ulk2	Cst	Cst
ENSMUSG00000004814	44.2341	0.0183654	0.312524	1.34761	0.177784	0.846618	4.02121	2.98395	MGI:1928953	Ccl24	Cst	Cst
ENSMUSG00000004815	1775.07	0.00461039	0.0723401	0.280244	0.77929	1	0.08844	0.315582	MGI:102918	Dgkq	Cst	Cst
ENSMUSG00000004837	46103.6	-0.0283238	0.0624874	-1.06197	0.28825	0.919903	-0.134124	0.126298	MGI:1918770	Grap	Cst	Cst
ENSMUSG00000004843	8790.89	0.073593	0.0831176	2.16788	0.030168	0.511069	0.27323	0.126035	MGI:1916192	Chmp2b	Cst	Cst
ENSMUSG00000004846	2459.16	-0.0369512	0.0785126	-1.51886	0.128799	0.784702	-0.296631	0.195299	MGI:1347008	Plod3	Cst	Cst
ENSMUSG00000004849	13042.6	-0.0279413	0.0516156	-1.0328	0.301698	0.926411	-0.0844753	0.0817925	MGI:1098244	Ap1s1	Cst	Cst
ENSMUSG00000004864	17.4035	0	0.220222	0	1	1	0	4.37815	MGI:1346864	Mapk13	Cst	Cst
ENSMUSG00000004865	34284.5	-0.154155	0.0894206	-3.26378	0.00109936	0.0984632	-0.305257	0.0935287	MGI:106908	Srpk1	Cst	Cst
ENSMUSG00000004880	116577	0.0267112	0.0603009	0.997714	0.318418	0.934089	0.118055	0.118326	MGI:2138281	Lbr	Cst	Cst
ENSMUSG00000004891	42.7057	-0.000993636	0.117645	-0.161335	0.87183	1	-0.358567	2.22251	MGI:101784	Nes	Cst	Cst
ENSMUSG00000004895	5355.6	0.0132995	0.0698206	0.669431	0.503221	0.981687	0.156894	0.234369	MGI:2137738	Prcc	Cst	Cst
ENSMUSG00000004896	2380.54	-0.0460645	0.0892268	-1.82676	0.0677357	0.662748	-0.38405	0.210235	MGI:2387197	Mettl25b	Cst	Cst
ENSMUSG00000004897	31821.1	-0.000673976	0.0766188	-0.0502069	0.959958	1	-0.0219502	0.437195	MGI:1194494	Hdgf	Cst	Cst
ENSMUSG00000004902	125.516	-0.0255185	0.118648	-1.87324	0.0610358	0.640412	-1.16519	0.62202	MGI:1919053	Slc25a18	Cst	Cst
ENSMUSG00000004929	4125.81	-0.0656542	0.0926739	-2.13823	0.0324984	0.519104	-0.353707	0.165421	MGI:1354165	Thop1	Cst	Cst
ENSMUSG00000004931	5293.27	0.0170837	0.0618826	0.697812	0.485295	0.978967	0.102743	0.147236	MGI:1888527	Apba3	Cst	Cst
ENSMUSG00000004933	1363.22	0.0194051	0.0728134	0.959659	0.337227	0.938597	0.228213	0.237806	MGI:99259	Matk	Cst	Cst
ENSMUSG00000004934	8608.57	0.0469767	0.0749919	1.65349	0.0982319	0.732277	0.240892	0.145687	MGI:2136940	Pias4	Cst	Cst
ENSMUSG00000004936	39269.8	-0.00152383	0.0477282	-0.0614422	0.951007	1	-0.00563933	0.0917827	MGI:1346866	Map2k1	Cst	Cst
ENSMUSG00000004937	21626.4	-0.00599748	0.0497913	-0.23919	0.810958	1	-0.0234035	0.0978449	MGI:1098703	Sgta	Cst	Cst
ENSMUSG00000004939	42.2608	0.00422808	0.0817442	0.379539	0.704287	1	0.224313	0.591015	MGI:1916814	Nmrk2	Cst	Cst
ENSMUSG00000004945	4842.39	-0.0173529	0.050025	-0.672296	0.501395	0.981687	-0.0599854	0.0892247	MGI:1917794	Tmem242	Cst	Cst
ENSMUSG00000004947	9038.87	-0.0471788	0.0842267	-1.78503	0.0742567	0.682399	-0.331485	0.185703	MGI:1921448	Dtx2	Cst	Cst
ENSMUSG00000004951	47.7936	-0.00133346	0.103873	-0.21923	0.826471	1	-0.383612	1.74981	MGI:96240	Hspb1	Cst	Cst
ENSMUSG00000004952	525.479	-0.0161782	0.0899419	-1.22032	0.222345	0.876954	-0.623434	0.510879	MGI:1858600	Rasa4	Cst	Cst
ENSMUSG00000004961	80.5348	0.0153099	0.204095	1.53899	0.123806	0.781914	2.77629	1.80397	MGI:1926368	Syt5	Cst	Cst
ENSMUSG00000004980	391441	0.0112584	0.0277045	0.65554	0.51212	0.982054	0.0257038	0.0392101	MGI:104819	Hnrnpa2b1	Cst	Cst
ENSMUSG00000004988	13.2915	-0.00250435	0.10713	-0.405235	0.685305	1	-0.716871	1.76903	MGI:1889005	Fxyd4	Cst	Cst
ENSMUSG00000004994	2246.11	0.0174911	0.0665704	0.773036	0.439501	0.965949	0.141847	0.183494	MGI:1914986	Yju2b	Cst	Cst
ENSMUSG00000004996	5926.33	0.0425569	0.0740992	1.55718	0.119427	0.776295	0.238146	0.152934	MGI:1915123	Mri1	Cst	Cst
ENSMUSG00000005034	24025.9	0.0120516	0.0610491	0.503585	0.614553	0.995093	0.0760017	0.150921	MGI:97594	Prkacb	Cst	Cst
ENSMUSG00000005043	3311.39	-0.0280163	0.0726563	-1.21002	0.226272	0.880939	-0.235081	0.194279	MGI:1350341	Sgsh	Cst	Cst
ENSMUSG00000005045	54.9337	-0.0172731	0.193113	-1.68733	0.0915399	0.716466	-2.55163	1.51223	MGI:3036258	Chd5	Cst	Cst
ENSMUSG00000005054	7241.03	-0.0169791	0.0580209	-0.66615	0.505315	0.981687	-0.0826053	0.124004	MGI:109514	Cstb	Cst	Cst
ENSMUSG00000005057	23535.4	0.032287	0.0718871	1.30126	0.193168	0.855694	0.224436	0.172475	MGI:1345171	Sh2b2	Cst	Cst
ENSMUSG00000005069	3330.71	-0.0272971	0.0651934	-1.0629	0.287828	0.919903	-0.153429	0.14435	MGI:1098808	Pex5	Cst	Cst
ENSMUSG00000005078	5324.57	0.00107312	0.0608369	0.0464688	0.962937	1	0.0074455	0.160226	MGI:1915057	Jkamp	Cst	Cst
ENSMUSG00000005087	19255.6	-0.0192068	0.0590768	-0.749388	0.453624	0.970344	-0.0943997	0.125969	MGI:88338	Cd44	Cst	Cst
ENSMUSG00000005089	21.4275	0.0169709	0.311935	1.2462	0.212692	0.867445	4.02441	3.22935	MGI:101931	Slc1a2	Cst	Cst
ENSMUSG00000005102	5056.51	-0.00772241	0.0714094	-0.438824	0.660789	0.998046	-0.124712	0.284195	MGI:1353427	Eif2ak4	Cst	Cst
ENSMUSG00000005103	119116	0.00452933	0.0468501	0.183145	0.854684	1	0.0161457	0.0881579	MGI:1337100	Wdr1	Cst	Cst
ENSMUSG00000005107	161.068	-0.00087638	0.0878811	-0.110401	0.912092	1	-0.107263	0.971578	MGI:2152844	Slc2a9	Cst	Cst
ENSMUSG00000005125	2305.43	0.00447723	0.071707	0.265859	0.790348	1	0.0806002	0.303169	MGI:1341799	Ndrg1	Cst	Cst
ENSMUSG00000005142	36820.5	0.00413768	0.0543247	0.166313	0.867911	1	0.0196437	0.118113	MGI:107286	Man2b1	Cst	Cst
ENSMUSG00000005148	28.836	-0.0125476	0.221776	-1.26191	0.206982	0.865783	-3.05359	2.41982	MGI:1338056	Klf5	Cst	Cst
ENSMUSG00000005150	5582.51	0.0455476	0.0715556	1.57912	0.114308	0.766371	0.210384	0.133229	MGI:1915086	Wdr83	Cst	Cst
ENSMUSG00000005161	36527.7	-0.00220581	0.0436854	-0.091555	0.927052	1	-0.0072388	0.0790651	MGI:109486	Prdx2	Cst	Cst
ENSMUSG00000005198	68773.3	0.0161862	0.0604925	0.653605	0.513366	0.982054	0.0913775	0.139805	MGI:98086	Polr2a	Cst	Cst
ENSMUSG00000005204	8381.48	0.00157085	0.0492974	0.0629768	0.949785	1	0.00613136	0.0973589	MGI:2158736	Senp3	Cst	Cst
ENSMUSG00000005225	871.541	-0.0056858	0.0760779	-0.394486	0.693222	1	-0.155843	0.395053	MGI:2681164	Plekha8	Cst	Cst
ENSMUSG00000005233	15369.1	0.00083182	0.0535235	0.0334167	0.973342	1	0.00384512	0.115066	MGI:1913692	Spc25	Cst	Cst
ENSMUSG00000005251	69.7826	-0.00411034	0.145076	-0.583438	0.559598	0.987591	-1.47006	2.51965	MGI:1919638	Ripk4	Cst	Cst
ENSMUSG00000005262	9847.82	0.0628709	0.0660187	1.88754	0.0590881	0.634026	0.165736	0.0878052	MGI:109353	Ufd1	Cst	Cst
ENSMUSG00000005267	991.814	-0.0467788	0.0896818	-1.84296	0.0653355	0.655604	-0.385756	0.209314	MGI:2176561	Zfp287	Cst	Cst
ENSMUSG00000005268	288.129	0.00496637	0.0868277	0.539052	0.589851	0.991354	0.427836	0.793683	MGI:97763	Prlr	Cst	Cst
ENSMUSG00000005299	20291.5	-0.00338556	0.0482463	-0.136066	0.891769	1	-0.012684	0.0932193	MGI:1932557	Letm1	Cst	Cst
ENSMUSG00000005312	73985.7	-0.0121565	0.0579443	-0.489061	0.624799	0.99622	-0.0638985	0.130656	MGI:1860276	Ubqln1	Cst	Cst
ENSMUSG00000005354	29968.5	-0.00238623	0.0430947	-0.0996303	0.920638	1	-0.00770821	0.0773681	MGI:1929468	Txn2	Cst	Cst
ENSMUSG00000005360	104.275	-0.0041461	0.102039	-0.623629	0.532871	0.985215	-0.898453	1.44069	MGI:99917	Slc1a3	Cst	Cst
ENSMUSG00000005362	5840.31	0.0441489	0.0678506	1.50719	0.131761	0.789048	0.179904	0.119364	MGI:1913277	Crbn	Cst	Cst
ENSMUSG00000005364	639.515	0.0090598	0.0858352	0.812307	0.416615	0.958623	0.499704	0.615166	MGI:96558	Il5ra	Cst	Cst
ENSMUSG00000005370	31062.1	-0.0719457	0.069591	-2.06378	0.0390388	0.551119	-0.186312	0.0902771	MGI:1343961	Msh6	Cst	Cst
ENSMUSG00000005371	7227.59	0.0118063	0.0649005	0.531571	0.595023	0.9925	0.0977522	0.183893	MGI:2147134	Fbxo11	Cst	Cst
ENSMUSG00000005373	17.7092	-0.00153369	0.113521	-0.251286	0.801593	1	-0.518048	2.06159	MGI:1927999	Mlxipl	Cst	Cst
ENSMUSG00000005374	6062.07	-0.00689104	0.0537329	-0.274927	0.783372	1	-0.0312888	0.113807	MGI:1351652	Tbl2	Cst	Cst
ENSMUSG00000005378	15138.6	-0.0165717	0.052029	-0.640212	0.522035	0.982054	-0.0623668	0.0974159	MGI:1913388	Bud23	Cst	Cst
ENSMUSG00000005397	402.013	-0.00653404	0.0902187	-0.741468	0.458409	0.971661	-0.643225	0.867502	MGI:97342	Nid1	Cst	Cst
ENSMUSG00000005410	97218.2	-0.0402836	0.0608553	-1.37378	0.169509	0.84009	-0.133598	0.0972482	MGI:103197	Mcm5	Cst	Cst
ENSMUSG00000005413	879.925	-0.74086	0.904238	-3.92922	8.52231e-05	0.0156676	-1.97849	0.503533	MGI:96163	Hmox1	DE	Down
ENSMUSG00000005417	19178	-0.00509299	0.0664849	-0.250603	0.802121	1	-0.054159	0.216115	MGI:1349438	Mprip	Cst	Cst
ENSMUSG00000005442	5199.47	-0.0386508	0.0714572	-1.4366	0.150831	0.817844	-0.215447	0.149969	MGI:1918972	Cic	Cst	Cst
ENSMUSG00000005447	18873	0.0547615	0.0720319	1.7599	0.0784243	0.688935	0.206832	0.117525	MGI:108414	Pafah1b3	Cst	Cst
ENSMUSG00000005465	1280.36	0.0314869	0.101543	1.74098	0.0816864	0.698188	0.65326	0.375225	MGI:1355318	Il27ra	Cst	Cst
ENSMUSG00000005469	11129.2	0.0164674	0.0737651	0.875244	0.381441	0.951056	0.233405	0.266674	MGI:97592	Prkaca	Cst	Cst
ENSMUSG00000005470	51829.7	-0.0168575	0.050158	-0.653807	0.513236	0.982054	-0.0589931	0.0902302	MGI:1914179	Asf1b	Cst	Cst
ENSMUSG00000005481	99056.4	0.0116131	0.0403317	0.499184	0.61765	0.995322	0.0328968	0.0659012	MGI:1915528	Ddx39a	Cst	Cst
ENSMUSG00000005483	21764.6	-0.0287657	0.0785831	-1.3416	0.179725	0.849333	-0.315136	0.234895	MGI:1931874	Dnajb1	Cst	Cst
ENSMUSG00000005493	17.0263	-0.00540165	0.108015	-0.795161	0.42652	0.959263	-1.17628	1.47929	MGI:1860077	Msh4	Cst	Cst
ENSMUSG00000005501	2159.22	-0.00413332	0.069512	-0.226459	0.820844	1	-0.0596481	0.263394	MGI:2443184	Usp40	Cst	Cst
ENSMUSG00000005505	10888.6	-0.0205147	0.0664111	-0.874127	0.382049	0.951056	-0.1508	0.172515	MGI:1914386	Kbtbd4	Cst	Cst
ENSMUSG00000005506	34207.5	-0.0772066	0.0711543	-2.15997	0.030775	0.516104	-0.195674	0.0905913	MGI:1342295	Celf1	Cst	Cst
ENSMUSG00000005510	16653.8	0.022166	0.0525687	0.836391	0.402935	0.956986	0.0773532	0.0924845	MGI:1915599	Ndufs3	Cst	Cst
ENSMUSG00000005514	12102.4	0.0212765	0.0609952	0.832543	0.405103	0.957019	0.110631	0.132883	MGI:97744	Por	Cst	Cst
ENSMUSG00000005533	28.7581	-0.0065838	0.15661	-0.877686	0.380114	0.951056	-2.02841	2.31109	MGI:96433	Igf1r	Cst	Cst
ENSMUSG00000005534	508.697	-0.0623397	0.186262	-2.60025	0.00931563	0.327265	-1.23478	0.474871	MGI:96575	Insr	Cst	Cst
ENSMUSG00000005540	49363.6	0.00600296	0.0637418	0.27299	0.784861	1	0.0500308	0.18327	MGI:95497	Fcer2a	Cst	Cst
ENSMUSG00000005553	290.397	0.00797756	0.0952877	0.94033	0.347048	0.944066	0.896294	0.95317	MGI:88113	Atp4a	Cst	Cst
ENSMUSG00000005566	56440.8	0.030855	0.061982	1.12924	0.258798	0.905835	0.133792	0.11848	MGI:109274	Trim28	Cst	Cst
ENSMUSG00000005575	4913.56	-0.00136194	0.0739227	-0.0901786	0.928145	1	-0.032602	0.361527	MGI:108278	Ube2m	Cst	Cst
ENSMUSG00000005580	39.3556	-16.6923	8.3146	-4.14817	3.35142e-05	0.00840728	-21.8441	5.26596	MGI:108450	Adcy9	DE	Down
ENSMUSG00000005583	100405	0.0764751	0.0649404	2.15834	0.0309012	0.516139	0.165489	0.0766739	MGI:99458	Mef2c	Cst	Cst
ENSMUSG00000005609	8487.44	0.138116	0.0944401	3.04715	0.00231026	0.150234	0.31469	0.103274	MGI:109345	Ctr9	Cst	Cst
ENSMUSG00000005610	265003	0.0429257	0.0621989	1.44275	0.149091	0.81415	0.141922	0.0983693	MGI:109207	Eif4g2	Cst	Cst
ENSMUSG00000005611	120.175	0.00535177	0.104376	0.776968	0.437177	0.965534	1.08144	1.39187	MGI:1338023	Irag1	Cst	Cst
ENSMUSG00000005615	1007.34	-0.0227028	0.0834003	-1.27534	0.202188	0.863001	-0.410035	0.32151	MGI:88557	Pcyt1a	Cst	Cst
ENSMUSG00000005621	16696.6	-0.00946623	0.0583526	-0.38699	0.698764	1	-0.0527892	0.13641	MGI:2443541	Zfp592	Cst	Cst
ENSMUSG00000005625	40914.9	-0.0105263	0.0395119	-0.458528	0.646574	0.996481	-0.0296291	0.064618	MGI:1201670	Psmd4	Cst	Cst
ENSMUSG00000005628	47.307	-0.00343677	0.0929612	-0.474584	0.635084	0.99622	-0.5483	1.15533	MGI:1355285	Tmod4	Cst	Cst
ENSMUSG00000005640	8.66853	-0.0419546	0.631858	-1.40486			-7.03366	5.00667	MGI:1346037	Insrr	Missing	Missing
ENSMUSG00000005656	16161.5	-0.00212576	0.0577471	-0.087974	0.929897	1	-0.0121283	0.137862	MGI:1919433	Snx6	Cst	Cst
ENSMUSG00000005667	18359.4	-0.0162829	0.0631993	-0.68299	0.494613	0.981687	-0.108281	0.158539	MGI:1338850	Mthfd2	Cst	Cst
ENSMUSG00000005672	32.6082	-13.6531	9.25965	-3.9419			-20.7833	5.2724	MGI:96677	Kit	Missing	Missing
ENSMUSG00000005674	7000.27	-0.0183872	0.0576465	-0.713689	0.475419	0.97504	-0.0855014	0.119802	MGI:3589112	Tomm40l	Cst	Cst
ENSMUSG00000005677	68.2409	-0.0507588	0.209158	-2.55245	0.0106967	0.350127	-1.66094	0.650724	MGI:1346307	Nr1i3	Cst	Cst
ENSMUSG00000005681	101.098	-0.00120242	0.0850716	-0.132938	0.894242	1	-0.106179	0.798707	MGI:88050	Apoa2	Cst	Cst
ENSMUSG00000005682	10685.7	-0.0100386	0.0620136	-0.431284	0.666262	0.998046	-0.0697078	0.161629	MGI:1918984	Pan2	Cst	Cst
ENSMUSG00000005683	79107.2	0.00647995	0.0370919	0.29443	0.768429	1	0.0179948	0.0611174	MGI:88529	Cs	Cst	Cst
ENSMUSG00000005686	346.523	0.0160044	0.106156	1.50062	0.133454	0.790168	1.16039	0.773275	MGI:1096344	Ampd3	Cst	Cst
ENSMUSG00000005687	16288.4	0.0240167	0.0499232	0.90981	0.362923	0.946773	0.0738277	0.0811463	MGI:1915433	Bcas2	Cst	Cst
ENSMUSG00000005696	71.3572	-0.00482902	0.135064	-0.710196	0.477582	0.976335	-1.54225	2.17158	MGI:1328352	Sh2d1a	Cst	Cst
ENSMUSG00000005698	22830.2	0.00248069	0.0578345	0.102724	0.918182	1	0.0142079	0.138311	MGI:109447	Ctcf	Cst	Cst
ENSMUSG00000005699	2150.07	0.0182145	0.0683795	0.829948	0.406568	0.957019	0.164315	0.197982	MGI:1927223	Pard6a	Cst	Cst
ENSMUSG00000005705	88.0146	0.00988236	0.0920988	1.00776	0.31357	0.932115	0.775129	0.76916	MGI:892013	Agrp	Cst	Cst
ENSMUSG00000005718	1122.04	0.00968827	0.0657545	0.453038	0.650521	0.9965	0.089636	0.197855	MGI:103239	Tfap4	Cst	Cst
ENSMUSG00000005732	57723.7	-0.017225	0.0461818	-0.684702	0.493532	0.981644	-0.0527679	0.0770669	MGI:96269	Ranbp1	Cst	Cst
ENSMUSG00000005763	256.345	0.00361661	0.0850561	0.381219	0.70304	1	0.286441	0.75138	MGI:88334	Cd247	Cst	Cst
ENSMUSG00000005774	10289.2	-0.0217879	0.0596629	-0.839275	0.401315	0.955859	-0.104426	0.124424	MGI:1858421	Rfx5	Cst	Cst
ENSMUSG00000005779	16767.2	-0.0501044	0.0673095	-1.62918	0.103275	0.744887	-0.174148	0.106893	MGI:1098257	Psmb4	Cst	Cst
ENSMUSG00000005802	1333.64	0.0141536	0.0832465	0.99291	0.320754	0.935646	0.430889	0.433966	MGI:1345282	Slc30a4	Cst	Cst
ENSMUSG00000005803	52.1993	-0.00627351	0.179346	-0.757255	0.448897	0.969182	-2.14859	2.83735	MGI:1929899	Sqor	Cst	Cst
ENSMUSG00000005804	6563.89	0.00240107	0.055669	0.0974839	0.922342	1	0.0122484	0.125645	MGI:1927580	Bloc1s6	Cst	Cst
ENSMUSG00000005813	11818.1	4.89121e-05	0.0577993	0.00202749	0.998382	1	0.000280767	0.13848	MGI:1922874	Metap1	Cst	Cst
ENSMUSG00000005823	9707.44	0.0162423	0.0604293	0.655127	0.512386	0.982054	0.0912592	0.1393	MGI:1925558	Gpr108	Cst	Cst
ENSMUSG00000005824	298.627	-0.037653	0.129206	-2.11719	0.0342436	0.528601	-1.01593	0.479847	MGI:1355317	Tnfsf14	Cst	Cst
ENSMUSG00000005846	27515.4	0.0136656	0.0506478	0.534535	0.592971	0.9925	0.0509488	0.0953142	MGI:1913659	Rsl1d1	Cst	Cst
ENSMUSG00000005871	3283.68	0.0267487	0.0790467	1.30048	0.193436	0.855694	0.325853	0.250563	MGI:88039	Apc	Cst	Cst
ENSMUSG00000005873	13074.4	-0.0613163	0.0634514	-1.85903	0.0630227	0.649758	-0.152527	0.0820467	MGI:1270152	Reep5	Cst	Cst
ENSMUSG00000005881	11464.1	-0.00735457	0.0544889	-0.293977	0.768775	1	-0.034423	0.117094	MGI:1913616	Ergic3	Cst	Cst
ENSMUSG00000005882	7255.86	0.00652463	0.0554328	0.262657	0.792815	1	0.0321562	0.122427	MGI:1929472	Uqcc1	Cst	Cst
ENSMUSG00000005883	93.4459	-0.0126628	0.100715	-1.29567	0.195089	0.857065	-1.07464	0.829411	MGI:1349669	Spo11	Cst	Cst
ENSMUSG00000005886	6370.84	-0.0186623	0.062394	-0.758139	0.448368	0.969182	-0.11168	0.147309	MGI:1276533	Ncoa2	Cst	Cst
ENSMUSG00000005893	4627.65	0.006237	0.0714808	0.361252	0.717911	1	0.105519	0.292091	MGI:1352466	Nr2c2	Cst	Cst
ENSMUSG00000005897	1043.01	-0.0545996	0.0886434	-1.94925	0.0512654	0.605015	-0.350703	0.179917	MGI:1352465	Nr2c1	Cst	Cst
ENSMUSG00000005899	9876.6	0.0246554	0.0644458	0.975775	0.329176	0.937898	0.142902	0.146449	MGI:1924876	Smpd4	Cst	Cst
ENSMUSG00000005907	1818.88	-0.00840238	0.0689221	-0.435889	0.662917	0.998046	-0.105386	0.241773	MGI:1918632	Pex1	Cst	Cst
ENSMUSG00000005936	22988.6	0.0736482	0.0832173	2.16947	0.0300467	0.511069	0.273865	0.126235	MGI:1914239	Kctd20	Cst	Cst
ENSMUSG00000005947	58.9647	0.0123406	0.11484	1.39495	0.163031	0.83238	1.46511	1.0503	MGI:1298377	Itgae	Cst	Cst
ENSMUSG00000005949	1227.16	0.128175	0.245631	2.99714	0.00272525	0.164126	1.00176	0.33424	MGI:1932872	Ctns	Cst	Cst
ENSMUSG00000005950	21.9273	-0.00212466	0.118729	-0.341165	0.732979	1	-0.736368	2.15839	MGI:2137026	P2rx5	Cst	Cst
ENSMUSG00000005951	375.52	0.0541308	0.172451	2.49899	0.0124548	0.367792	1.23736	0.495145	MGI:1921887	Shpk	Cst	Cst
ENSMUSG00000005958	15.9978	-15.9806	8.60176	-4.09506			-21.583	5.2705	MGI:104770	Ephb3	Missing	Missing
ENSMUSG00000005968	600.105	0.00176106	0.0799235	0.1513	0.879739	1	0.0828392	0.547515	MGI:109572	Tuft1	Cst	Cst
ENSMUSG00000005973	1516.57	0.00164604	0.0681535	0.0867009	0.930909	1	0.0211963	0.244476	MGI:104559	Rcn1	Cst	Cst
ENSMUSG00000005980	1103.98	-0.0172382	0.0784093	-1.00326	0.315736	0.932918	-0.32064	0.319598	MGI:103157	Dnase1	Cst	Cst
ENSMUSG00000005981	25100.2	-0.0180736	0.0521505	-0.694112	0.487612	0.979073	-0.0667041	0.0961	MGI:1915265	Trap1	Cst	Cst
ENSMUSG00000005982	15490.5	-0.00978876	0.044449	-0.400811	0.68856	1	-0.0313242	0.078152	MGI:1922013	Naa60	Cst	Cst
ENSMUSG00000005983	1291.99	0.00219293	0.0692659	0.120113	0.904393	1	0.0315194	0.262414	MGI:1920511	1700037C18Rik	Cst	Cst
ENSMUSG00000005986	1244.23	-0.0145197	0.0801966	-0.938654	0.347908	0.944066	-0.353171	0.376253	MGI:1915673	Ankrd13d	Cst	Cst
ENSMUSG00000006005	44504	0.0210798	0.0473907	0.821028	0.411631	0.958623	0.0629463	0.0766677	MGI:1922066	Tpr	Cst	Cst
ENSMUSG00000006010	2835.62	-0.0097968	0.0678919	-0.485712	0.627171	0.99622	-0.108364	0.223103	MGI:2385108	Odr4	Cst	Cst
ENSMUSG00000006014	48.4539	-0.00460135	0.0887828	-0.542543	0.587444	0.991033	-0.48795	0.899375	MGI:1891344	Prg4	Cst	Cst
ENSMUSG00000006019	4146.71	0.0066147	0.0666569	0.324325	0.745692	1	0.0699009	0.215527	MGI:1918973	Dhx34	Cst	Cst
ENSMUSG00000006021	3793.55	0.0167559	0.0600616	0.670705	0.502409	0.981687	0.091261	0.136067	MGI:1890380	Kptn	Cst	Cst
ENSMUSG00000006024	32968.2	0.0944812	0.0774198	2.45298	0.0141679	0.384842	0.23262	0.0948318	MGI:104563	Napa	Cst	Cst
ENSMUSG00000006050	9883.2	-0.0470866	0.0676693	-1.56831	0.116808	0.772678	-0.177558	0.113216	MGI:1344414	Sra1	Cst	Cst
ENSMUSG00000006057	17228.9	-0.026368	0.068098	-1.08089	0.279747	0.916342	-0.180072	0.166596	MGI:107653	Atp5mc1	Cst	Cst
ENSMUSG00000006058	14790	0.0151133	0.0522218	0.586888	0.557279	0.987112	0.0585848	0.0998228	MGI:1343161	Snf8	Cst	Cst
ENSMUSG00000006095	10981.7	-0.0674594	0.0647614	-1.98198	0.047481	0.590818	-0.160671	0.081066	MGI:1913661	Tbcb	Cst	Cst
ENSMUSG00000006127	14062.3	0.0095458	0.0615399	0.40782	0.683406	1	0.0646809	0.158602	MGI:1194899	Inpp5k	Cst	Cst
ENSMUSG00000006134	11996.6	0.0139593	0.05917	0.5631	0.573367	0.989334	0.0762141	0.135347	MGI:104686	Crkl	Cst	Cst
ENSMUSG00000006154	1779.37	0.00391063	0.0905234	0.499429	0.617477	0.995322	0.506898	1.01495	MGI:1914675	Eps8l1	Cst	Cst
ENSMUSG00000006169	13139.4	0.0658717	0.0849992	2.07414	0.0380662	0.544958	0.2969	0.143144	MGI:2144243	Clint1	Cst	Cst
ENSMUSG00000006179	741.716	0.0256576	0.085343	1.38576	0.16582	0.835369	0.430753	0.310842	MGI:1859181	Prss16	Cst	Cst
ENSMUSG00000006191	3856.99	0.0125887	0.0670936	0.593649	0.552747	0.986746	0.121464	0.204605	MGI:1921765	Cdkal1	Cst	Cst
ENSMUSG00000006205	13.0759	-0.000203126	0.259444	-0.0151922	0.987879	1	-0.0764684	5.03341	MGI:1929076	Htra1	Cst	Cst
ENSMUSG00000006215	6418.37	0.00970547	0.0610317	0.410808	0.681213	1	0.063447	0.154444	MGI:107410	Zbtb17	Cst	Cst
ENSMUSG00000006219	104.416	0.00392766	0.113535	0.614726	0.538736	0.986746	1.10201	1.79269	MGI:1921452	Fblim1	Cst	Cst
ENSMUSG00000006235	51.6534	-20.6758	5.80558	-4.62816	3.68931e-06	0.0013878	-23.4778	5.07281	MGI:95408	Epor	DE	Down
ENSMUSG00000006241	11.3609	0.00467831	0.15287	0.639513	0.52249	0.982054	1.65634	2.59	MGI:1914369	Ccdc159	Cst	Cst
ENSMUSG00000006262	3355.5	-0.0179549	0.0658126	-0.777573	0.436821	0.965444	-0.136356	0.175361	MGI:1915723	Mob1b	Cst	Cst
ENSMUSG00000006273	15441.3	-0.00155477	0.0542887	-0.0626434	0.95005	1	-0.00743427	0.118676	MGI:109618	Atp6v1b2	Cst	Cst
ENSMUSG00000006276	9112.23	-0.0228502	0.0595059	-0.872674	0.382841	0.951056	-0.106127	0.121612	MGI:104582	Eps15l1	Cst	Cst
ENSMUSG00000006281	5303.34	-0.0159615	0.0636671	-0.67675	0.498564	0.981687	-0.110275	0.162947	MGI:109573	Tep1	Cst	Cst
ENSMUSG00000006288	13216.7	-0.0272657	0.0583012	-1.0047	0.315041	0.932704	-0.108475	0.107967	MGI:2683584	Ttc5	Cst	Cst
ENSMUSG00000006289	12579.7	0.0146729	0.0430372	0.605905	0.544578	0.986746	0.0427338	0.0705288	MGI:1913496	Osgep	Cst	Cst
ENSMUSG00000006299	22582.5	0.0422005	0.0569911	1.42879	0.153064	0.819839	0.116593	0.0816025	MGI:107809	Aamp	Cst	Cst
ENSMUSG00000006301	2501.45	0.0185338	0.0694655	0.861603	0.388906	0.951682	0.178706	0.207411	MGI:1916910	Tmbim1	Cst	Cst
ENSMUSG00000006304	207978	0.018863	0.033802	0.92434	0.355309	0.945229	0.0418224	0.0452457	MGI:1923959	Arpc2	Cst	Cst
ENSMUSG00000006307	4376.36	-0.000415525	0.0618433	-0.0183475	0.985362	1	-0.0030983	0.168868	MGI:109565	Kmt2b	Cst	Cst
ENSMUSG00000006310	1413.46	0.0288962	0.0897385	1.52866	0.126348	0.784294	0.482907	0.315901	MGI:1891838	Zbtb32	Cst	Cst
ENSMUSG00000006313	67.1889	-0.00403889	0.0969721	-0.582033	0.560544	0.987591	-0.743883	1.27808	MGI:98911	Upk1a	Cst	Cst
ENSMUSG00000006315	6359.37	0.0109083	0.0578052	0.440792	0.659364	0.998046	0.0579317	0.131426	MGI:1915011	Tmem147	Cst	Cst
ENSMUSG00000006333	133781	-0.00220351	0.0567345	-0.0902578	0.928082	1	-0.0118864	0.131693	MGI:1924096	Rps9	Cst	Cst
ENSMUSG00000006335	2285.98	-0.0269498	0.0616113	-1.01437	0.310408	0.930416	-0.12634	0.124551	MGI:1916964	Tfpt	Cst	Cst
ENSMUSG00000006342	26.2319	-0.00554523	0.208352	-0.5676	0.570306	0.988982	-2.04114	3.59608	MGI:1918983	Susd2	Cst	Cst
ENSMUSG00000006344	18.3186	0.00794962	0.241172	0.715718	0.474165	0.974493	2.69698	3.76821	MGI:1346063	Ggt5	Cst	Cst
ENSMUSG00000006345	15.3294	0.0358	0.557152	1.38882	0.164889	0.834316	6.34592	4.5693	MGI:95706	Ggt1	Cst	Cst
ENSMUSG00000006356	940.676	-0.0255658	0.0888429	-1.44311	0.148989	0.814061	-0.49393	0.342267	MGI:1915587	Crip2	Cst	Cst
ENSMUSG00000006360	53807.3	-0.115617	0.0594517	-2.92953	0.00339474	0.188074	-0.181925	0.0621003	MGI:88501	Crip1	Cst	Cst
ENSMUSG00000006362	8642.68	0.00407909	0.0655651	0.196166	0.84448	1	0.0403927	0.205911	MGI:1338013	Cbfa2t3	Cst	Cst
ENSMUSG00000006373	6522.26	0.0226509	0.0620877	0.886893	0.375137	0.951056	0.121021	0.136455	MGI:1858305	Pgrmc1	Cst	Cst
ENSMUSG00000006378	8484.05	-0.00635197	0.0527207	-0.253025	0.800249	1	-0.027719	0.109551			Missing	Missing
ENSMUSG00000006389	7.33014	-0.0372572	0.604326	-1.30398			-6.87331	5.27102	MGI:97076	Mpl	Missing	Missing
ENSMUSG00000006390	18304	0.0176724	0.0502522	0.683318	0.494406	0.981687	0.0612664	0.0896601	MGI:1858959	Elovl1	Cst	Cst
ENSMUSG00000006392	13850.5	-0.0536579	0.061235	-1.69665	0.0897635	0.716466	-0.139856	0.0824311	MGI:1915269	Med8	Cst	Cst
ENSMUSG00000006395	347.851	-0.0311412	0.0863866	-1.52421	0.127457	0.784702	-0.417861	0.27415	MGI:1915430	Hyi	Cst	Cst
ENSMUSG00000006398	64235.7	-0.000523848	0.055226	-0.0212266	0.983065	1	-0.00262308	0.123575	MGI:1859866	Cdc20	Cst	Cst
ENSMUSG00000006411	60.059	0.00443878	0.105843	0.673241	0.500794	0.981687	1.02602	1.524	MGI:1918990	Nectin4	Cst	Cst
ENSMUSG00000006412	3518.12	-0.0275719	0.0602081	-1.02288	0.306367	0.927474	-0.118894	0.116235	MGI:1276111	Pfdn2	Cst	Cst
ENSMUSG00000006418	32728.8	0.0186496	0.0562339	0.717647	0.472975	0.974254	0.0807419	0.112509	MGI:1933159	Rnf114	Cst	Cst
ENSMUSG00000006423	6688.44	-0.0177971	0.0583911	-0.696802	0.485927	0.978967	-0.0868662	0.124664	MGI:1924894	Steep1	Cst	Cst
ENSMUSG00000006435	147.447	-7.99787e-05	0.0923767	-0.0117299	0.990641	1	-0.0146802	1.25152	MGI:1334263	Neurl1a	Cst	Cst
ENSMUSG00000006442	17130.5	-0.0245111	0.0673041	-1.01377	0.310692	0.930416	-0.169076	0.166779	MGI:102690	Srm	Cst	Cst
ENSMUSG00000006445	33.8667	-0.00225662	0.173461	-0.268252	0.788505	1	-0.914183	3.40792	MGI:95278	Epha2	Cst	Cst
ENSMUSG00000006456	21813.2	-0.0601284	0.0695839	-1.84257	0.065392	0.655604	-0.18679	0.101375	MGI:1929092	Rbm14	Cst	Cst
ENSMUSG00000006457	41.1166	-0.00270859	0.271751	-0.194053			-0.996913	5.13732	MGI:99678	Actn3	Missing	Missing
ENSMUSG00000006463	2294.82	0.0106468	0.0708079	0.571512	0.567653	0.988218	0.148802	0.260365	MGI:1917855	Zdhhc24	Cst	Cst
ENSMUSG00000006464	160.227	0.00727941	0.0976713	0.915696	0.359826	0.946283	0.971535	1.06098	MGI:1277215	Bbs1	Cst	Cst
ENSMUSG00000006471	6017.39	0.00953782	0.0649568	0.437609	0.66167	0.998046	0.0829934	0.189652			Missing	Missing
ENSMUSG00000006476	1670.24	-0.015341	0.0726191	-0.807717	0.419254	0.958644	-0.209499	0.259372	MGI:1861755	Nsmf	Cst	Cst
ENSMUSG00000006494	3792.42	0.019343	0.0716932	0.934195	0.350203	0.944991	0.211503	0.226402	MGI:1926119	Pdk1	Cst	Cst
ENSMUSG00000006498	80997.9	0.00856591	0.0371761	0.38858	0.697587	1	0.0234303	0.0602972	MGI:97791	Ptbp1	Cst	Cst
ENSMUSG00000006517	5349.34	0.0421829	0.0724506	1.52479	0.127311	0.784702	0.22207	0.14564	MGI:2179327	Mvd	Cst	Cst
ENSMUSG00000006519	38610	-0.0281934	0.0595604	-1.03781	0.299356	0.925054	-0.116265	0.112029	MGI:1316658	Cyba	Cst	Cst
ENSMUSG00000006526	4938.57	-0.00118783	0.0605416	-0.0511665	0.959193	1	-0.00807584	0.157834	MGI:1921500	Stimate	Cst	Cst
ENSMUSG00000006527	7004.16	0.00823963	0.0595523	0.343498	0.731224	1	0.0500213	0.145623	MGI:1859609	Sfmbt1	Cst	Cst
ENSMUSG00000006538	12.2251	0.135156	1.07522	2.18522	0.0288729	0.505169	7.7408	3.54235	MGI:96533	Ihh	Cst	Cst
ENSMUSG00000006542	15.2941	-0.00221482	0.19092	-0.237416	0.812334	1	-0.89113	3.75345	MGI:1891343	Prkag3	Cst	Cst
ENSMUSG00000006567	179.771	-0.0102011	0.140164	-1.28536	0.198668	0.860412	-1.97164	1.53392	MGI:103297	Atp7b	Cst	Cst
ENSMUSG00000006574	276.967	-12.1411	1.59612	-7.65194	1.97969e-14	3.02534e-11	-12.2803	1.60486	MGI:109393	Slc4a1	DE	Down
ENSMUSG00000006575	87.2617	0.000233181	0.0856996	0.0267385	0.978668	1	0.0225169	0.842113	MGI:1858752	Rundc3a	Cst	Cst
ENSMUSG00000006576	537.197	0.00258543	0.0767708	0.191805	0.847895	1	0.0835441	0.435567	MGI:109350	Slc4a3	Cst	Cst
ENSMUSG00000006585	15464.3	0.0151654	0.0451994	0.611054	0.541164	0.986746	0.0465187	0.0761287	MGI:1914427	Cdt1	Cst	Cst
ENSMUSG00000006587	17.7457	-0.0797224	0.683333	-2.19735	0.0279955	0.49747	-5.4201	2.46665	MGI:1353563	Snai3	Cst	Cst
ENSMUSG00000006589	11400.9	-0.0180107	0.0641192	-0.755712	0.449822	0.969515	-0.12197	0.161397	MGI:88061	Aprt	Cst	Cst
ENSMUSG00000006599	10499.7	-0.00374731	0.0586131	-0.156335	0.875769	1	-0.0223349	0.142866	MGI:1277216	Gtf2h1	Cst	Cst
ENSMUSG00000006611	144.625	-0.030957	0.348751	-1.88571	0.0593335	0.634075	-3.83066	2.03141	MGI:109191	Hfe	Cst	Cst
ENSMUSG00000006638	499.531	-0.00280751	0.0761139	-0.202156	0.839795	1	-0.0839714	0.41538	MGI:1931013	Abhd1	Cst	Cst
ENSMUSG00000006641	810.286	-0.0138491	0.0858026	-1.04086	0.29794	0.924822	-0.508235	0.488283	MGI:2660847	Slc5a6	Cst	Cst
ENSMUSG00000006651	61.5357	-0.00478424	0.152651	-0.654713	0.512652	0.982054	-1.67965	2.56547	MGI:88046	Aplp1	Cst	Cst
ENSMUSG00000006673	20630.1	-0.00218513	0.0487906	-0.0877107	0.930107	1	-0.00836893	0.0954152	MGI:1916482	Qrich1	Cst	Cst
ENSMUSG00000006675	415.865	-0.000696903	0.0756645	-0.0497998	0.960282	1	-0.0203683	0.409004	MGI:1921693	P4htm	Cst	Cst
ENSMUSG00000006676	18047.3	-0.135783	0.0969089	-3.015	0.00256976	0.15867	-0.322369	0.106922	MGI:1918722	Usp19	Cst	Cst
ENSMUSG00000006678	21752.7	-0.0319766	0.07216	-1.29883	0.194001	0.855694	-0.227767	0.175362	MGI:99660	Pola1	Cst	Cst
ENSMUSG00000006699	119375	-0.00729486	0.0435955	-0.302083	0.762588	1	-0.0233017	0.0771365	MGI:106211	Cdc42	Cst	Cst
ENSMUSG00000006705	10344.6	0.00849579	0.0598125	0.355075	0.722533	1	0.0522456	0.14714	MGI:1201409	Pknox1	Cst	Cst
ENSMUSG00000006711	14.8084	-0.00115612	0.144782	-0.162369	0.871016	1	-0.470584	2.89825	MGI:3036268	D130043K22Rik	Cst	Cst
ENSMUSG00000006715	20723.3	-0.0131011	0.0518627	-0.512384	0.608382	0.9947	-0.0515091	0.100528	MGI:1927344	Gmnn	Cst	Cst
ENSMUSG00000006717	3395.79	-0.0347417	0.0659632	-1.26977	0.204167	0.86428	-0.165493	0.130333	MGI:1914084	Acot13	Cst	Cst
ENSMUSG00000006720	128.89	0.00350199	0.0916842	0.468409	0.639492	0.996481	0.511515	1.09203	MGI:1922244	Zfp184	Cst	Cst
ENSMUSG00000006724	3.50735	0.00233071	0.286084	0.156723	0.875463		0.845991	5.39799	MGI:1098274	Cyp27b1	Missing	Missing
ENSMUSG00000006728	57360.4	0.00720048	0.043756	0.297716	0.76592	1	0.0231138	0.0776372	MGI:88357	Cdk4	Cst	Cst
ENSMUSG00000006731	22901.4	0.0987515	0.0779441	2.51926	0.0117603	0.360792	0.236489	0.0938724	MGI:1342057	B4galnt1	Cst	Cst
ENSMUSG00000006732	2826.43	-0.0251895	0.0708514	-1.09817	0.272132	0.912891	-0.210819	0.191973	MGI:1339986	Mettl1	Cst	Cst
ENSMUSG00000006736	3599.8	-0.0013118	0.0685973	-0.0702521	0.943993	1	-0.0176952	0.251881	MGI:1914375	Tspan31	Cst	Cst
ENSMUSG00000006740	33937.4	0.0632486	0.0618615	1.9066	0.056572	0.624207	0.146096	0.0766262	MGI:1098268	Kif5b	Cst	Cst
ENSMUSG00000006763	8435.38	0.0356959	0.0636146	1.27067	0.203847	0.86396	0.148239	0.116662	MGI:1926185	Saal1	Cst	Cst
ENSMUSG00000006782	136383	0.0113228	0.0565442	0.452077	0.651214	0.996777	0.0560131	0.123902	MGI:88437	Cnp	Cst	Cst
ENSMUSG00000006784	96.5806	0.0042054	0.093172	0.565873	0.57148	0.988982	0.631989	1.11684	MGI:1921657	Odad4	Cst	Cst
ENSMUSG00000006800	167.715	0.0134939	0.0820614	0.938332	0.348074	0.944066	0.397431	0.42355	MGI:1919293	Sulf2	Cst	Cst
ENSMUSG00000006818	13497.4	-0.00478275	0.0500742	-0.190944	0.848569	1	-0.0189888	0.0994469	MGI:98352	Sod2	Cst	Cst
ENSMUSG00000006850	4285.93	0.0163493	0.0604093	0.658811	0.510017	0.982054	0.0915585	0.138975	MGI:1919233	Tmco6	Cst	Cst
ENSMUSG00000006906	4801.49	-0.00936821	0.0644947	-0.425579	0.670415	0.999448	-0.0788512	0.18528	MGI:1917777	Stambp	Cst	Cst
ENSMUSG00000006920	6163.6	0.0109173	0.0636175	0.481192	0.63038	0.99622	0.0836295	0.173796	MGI:1097695	Ezh1	Cst	Cst
ENSMUSG00000006930	254.053	-0.00890711	0.0902566	-0.910258	0.362686	0.946773	-0.690615	0.758703	MGI:1261831	Hap1	Cst	Cst
ENSMUSG00000006932	20267.3	-0.0159613	0.0569073	-0.62505	0.531938	0.984918	-0.0748415	0.119737	MGI:88276	Ctnnb1	Cst	Cst
ENSMUSG00000006941	16616.4	0.0194782	0.0454321	0.7759	0.437808	0.965619	0.0563689	0.0726497	MGI:1916219	Eif1b	Cst	Cst
ENSMUSG00000006998	47785.7	-0.056922	0.0626385	-1.76625	0.0773536	0.688047	-0.147415	0.0834622	MGI:1096584	Psmd2	Cst	Cst
ENSMUSG00000007021	50.3603	-0.00122605	0.10563	-0.202618	0.839433	1	-0.368963	1.82097	MGI:1341881	Syngr3	Cst	Cst
ENSMUSG00000007029	97886.6	-0.0379357	0.0479662	-1.39294	0.163639	0.832944	-0.0851221	0.0611098	MGI:90675	Vars1	Cst	Cst
ENSMUSG00000007030	209.36	-0.00955298	0.0760818	-0.618152	0.536475	0.986437	-0.222283	0.359593	MGI:1306798	Vwa7	Cst	Cst
ENSMUSG00000007033	63.9582	0.000614447	0.0950674	0.0948223	0.924456	1	0.132032	1.39241	MGI:96231	Hspa1l	Cst	Cst
ENSMUSG00000007034	36.0022	-0.00108271	0.115952	-0.176773	0.859686	1	-0.383116	2.16727	MGI:1917379	Slc44a4	Cst	Cst
ENSMUSG00000007035	1280.95	-0.0127975	0.0690122	-0.633907	0.526141	0.982862	-0.143515	0.226397	MGI:1329021	Msh5	Cst	Cst
ENSMUSG00000007036	9205.52	0.0110555	0.0541036	0.436476	0.662492	0.998046	0.0489337	0.112111	MGI:99476	Abhd16a	Cst	Cst
ENSMUSG00000007038	12931	0.0621777	0.0692153	1.88005	0.0601012	0.637835	0.184066	0.0979047	MGI:97305	Neu1	Cst	Cst
ENSMUSG00000007039	5509.52	0.0342667	0.0643229	1.24036	0.214844	0.868862	0.152564	0.123	MGI:1859016	Ddah2	Cst	Cst
ENSMUSG00000007041	153749	0.0714524	0.0517202	2.20806	0.0272403	0.492278	0.118918	0.0538563	MGI:2148924	Clic1	Cst	Cst
ENSMUSG00000007050	15612.5	-0.0328006	0.0523326	-1.18363	0.236561	0.886559	-0.0924954	0.0781458	MGI:90676	Lsm2	Cst	Cst
ENSMUSG00000007080	11075.9	-0.0252388	0.0678262	-1.04393	0.296518	0.924822	-0.175693	0.1683	MGI:1196391	Pole	Cst	Cst
ENSMUSG00000007097	3.46198	7.27874e-05	0.097836	0.011672	0.990687		0.0179152	1.53488	MGI:88106	Atp1a2	Missing	Missing
ENSMUSG00000007122	3.91021	0.0246455	0.486313	1.07819	0.280948		5.68676	5.27435	MGI:1309468	Casq1	Missing	Missing
ENSMUSG00000007207	146.381	-0.000196616	0.0874564	-0.0244295	0.98051	1	-0.0232148	0.950279	MGI:109355	Stx1a	Cst	Cst
ENSMUSG00000007216	2282.48	-0.00590476	0.0648596	-0.276285	0.782329	1	-0.0539453	0.195253	MGI:2683557	Zfp775	Cst	Cst
ENSMUSG00000007338	12128.2	-0.0150554	0.0489492	-0.590259	0.555017	0.986758	-0.0519079	0.0879409	MGI:108180	Mrpl49	Cst	Cst
ENSMUSG00000007379	109.608	-0.00281959	0.10856	-0.453587	0.650126	0.996492	-0.808216	1.78183	MGI:3036254	Dennd2c	Cst	Cst
ENSMUSG00000007411	13156	0.023659	0.0726274	1.08944	0.27596	0.914545	0.232899	0.213779	MGI:1341865	Mark3	Cst	Cst
ENSMUSG00000007415	11532.6	0.00973334	0.0650891	0.447396	0.654589	0.998046	0.0852763	0.190606	MGI:1914460	Gatad1	Cst	Cst
ENSMUSG00000007458	25996	-0.0135814	0.0502292	-0.53198	0.59474	0.9925	-0.0499316	0.0938601	MGI:96904	M6pr	Cst	Cst
ENSMUSG00000007476	3134.66	0.0118448	0.0637347	0.519849	0.603169	0.994549	0.0898962	0.172928	MGI:2652847	Lrrc8a	Cst	Cst
ENSMUSG00000007480	7.67286	0	0.258611	0	1	1	0	5.02038	MGI:99420	Mc5r	Cst	Cst
ENSMUSG00000007564	63829.4	0.0163608	0.0405428	0.698162	0.485076	0.978967	0.0437481	0.0626618	MGI:1926334	Ppp2r1a	Cst	Cst
ENSMUSG00000007570	2605.05	0.0101662	0.0640689	0.454839	0.649225	0.996481	0.0816441	0.179501	MGI:1920025	Fance	Cst	Cst
ENSMUSG00000007589	18082.1	-0.00466949	0.04728	-0.188328	0.85062	1	-0.0168604	0.0895266	MGI:107246	Tinf2	Cst	Cst
ENSMUSG00000007591	192.189	0.0132207	0.0846672	0.988057	0.323125	0.936913	0.473393	0.479115	MGI:1918349	Tssk4	Cst	Cst
ENSMUSG00000007594	23.7102	-0.00248953	0.172736	-0.298014	0.765692	1	-1.00346	3.36716	MGI:2679531	Hapln4	Cst	Cst
ENSMUSG00000007603	7991.2	0.0393196	0.065257	1.37355	0.169582	0.84009	0.160878	0.117126	MGI:2147092	Dus3l	Cst	Cst
ENSMUSG00000007610	3642.85	-0.00128408	0.0600457	-0.0548559	0.956253	1	-0.00844611	0.153969	MGI:1917609	Gtpbp3	Cst	Cst
ENSMUSG00000007613	11180.2	0.0317345	0.0720469	1.29101	0.196701	0.858189	0.226556	0.175488	MGI:98728	Tgfbr1	Cst	Cst
ENSMUSG00000007617	1338.71	0.000702052	0.0744911	0.0477034	0.961953	1	0.017982	0.376953	MGI:1347345	Homer1	Cst	Cst
ENSMUSG00000007646	3019.77	-0.00169986	0.0665087	-0.0846931	0.932505	1	-0.018652	0.220231	MGI:2150020	Rad51c	Cst	Cst
ENSMUSG00000007656	16486.2	-0.111672	0.067649	-2.76388	0.00571192	0.253587	-0.202707	0.0733414	MGI:1891691	Arpp19	Cst	Cst
ENSMUSG00000007659	4778.99	-0.0251713	0.0672277	-1.03195	0.302095	0.92657	-0.169374	0.16413	MGI:88139	Bcl2l1	Cst	Cst
ENSMUSG00000007670	19210.9	0.011499	0.0694955	0.586752	0.55737	0.987112	0.139627	0.237967	MGI:1336214	Khsrp	Cst	Cst
ENSMUSG00000007721	11685.3	-0.0446419	0.0642621	-1.49136	0.135867	0.793499	-0.154538	0.103622	MGI:1916403	Ccdc124	Cst	Cst
ENSMUSG00000007739	69191.3	-0.0210535	0.0476271	-0.818465	0.413091	0.958623	-0.0633544	0.0774064	MGI:104689	Cct4	Cst	Cst
ENSMUSG00000007777	2967.31	-0.0148879	0.0672301	-0.687301	0.491893	0.980938	-0.136419	0.198485	MGI:1913300	Trappc2b	Cst	Cst
ENSMUSG00000007783	35.9908	-0.296147	1.38661	-2.74422	0.00606548	0.260188	-6.28969	2.29198	MGI:2446526	Cpt1c	Cst	Cst
ENSMUSG00000007812	6815.75	-0.0146066	0.0663691	-0.662807	0.507454	0.982042	-0.12638	0.190674	MGI:1919861	Zfp655	Cst	Cst
ENSMUSG00000007815	130532	0.0211761	0.0433281	0.861883	0.388752	0.951682	0.0562381	0.0652502	MGI:1096342	Rhoa	Cst	Cst
ENSMUSG00000007817	8307.43	-0.00896552	0.055006	-0.35766	0.720598	1	-0.0423321	0.118358	MGI:3040693	Zmiz1	Cst	Cst
ENSMUSG00000007827	7226.33	-0.00767867	0.0633337	-0.343154	0.731483	1	-0.0607093	0.176916	MGI:1917887	Ankrd26	Cst	Cst
ENSMUSG00000007833	12030.9	0.0268343	0.065831	1.05849	0.289831	0.920979	0.158403	0.14965	MGI:1916998	Aldh16a1	Cst	Cst
ENSMUSG00000007836	24008.6	0.0301327	0.0872045	1.51571	0.129593	0.785037	0.435288	0.287185	MGI:1924384	Hnrnpa0	Cst	Cst
ENSMUSG00000007837	283.027	0.0117249	0.0806464	0.826257	0.408658	0.957626	0.35089	0.424674	MGI:1929596	Prrg2	Cst	Cst
ENSMUSG00000007850	23731.5	-0.0210336	0.0689062	-0.934746	0.349919	0.944991	-0.179505	0.192036	MGI:1891925	Hnrnph1	Cst	Cst
ENSMUSG00000007867	143.828	0.00308578	0.0868898	0.356936	0.72114	1	0.307541	0.861614	MGI:1923661	Ift43	Cst	Cst
ENSMUSG00000007872	43748.6	0.0297505	0.0546267	1.07877	0.280688	0.916425	0.096678	0.0896183	MGI:96398	Id3	Cst	Cst
ENSMUSG00000007877	8.35042	0.0045196	0.22059	0.424809	0.670976	0.999602	1.70903	4.02306	MGI:1330233	Tcap	Cst	Cst
ENSMUSG00000007880	16055.8	-0.112268	0.0936217	-2.73008	0.00633194	0.264202	-0.310349	0.113678	MGI:1935147	Arid1a	Cst	Cst
ENSMUSG00000007888	16.1048	-0.00333336	0.110662	-0.529986	0.596122	0.992562	-0.946792	1.78645	MGI:1340030	Crlf1	Cst	Cst
ENSMUSG00000007891	12194.5	0.0117253	0.0700957	0.607267	0.543674	0.986746	0.148846	0.245107	MGI:88562	Ctsd	Cst	Cst
ENSMUSG00000007892	68390.5	-0.010827	0.066135	-0.506502	0.612505	0.9947	-0.100878	0.199165	MGI:1927099	Rplp1	Cst	Cst
ENSMUSG00000007908	26.6544	-0.00511425	0.14353	-0.727057	0.467191	0.9724	-1.67744	2.30717	MGI:2446108	Hmgcll1	Cst	Cst
ENSMUSG00000007950	5572.4	0.0205387	0.0646676	0.848937	0.395916	0.955072	0.134878	0.158879	MGI:1918946	Abhd8	Cst	Cst
ENSMUSG00000007987	13224.3	-0.0139666	0.05852	-0.559701	0.575683	0.989334	-0.073576	0.131456	MGI:1914536	Ift22	Cst	Cst
ENSMUSG00000007989	28.3602	-0.00431309	0.135824	-0.636662	0.524345	0.982391	-1.44836	2.27492	MGI:108476	Fzd3	Cst	Cst
ENSMUSG00000008028	20.4734	0.00311196	0.104404	0.49163	0.622981	0.99622	0.795779	1.61865	MGI:1916599	1700008O03Rik	Cst	Cst
ENSMUSG00000008035	12692.7	0.0252436	0.0548881	0.936044	0.349251	0.944245	0.0907896	0.0969928	MGI:1915291	Mid1ip1	Cst	Cst
ENSMUSG00000008036	15101.3	-0.0633358	0.0662762	-1.89688	0.0578437	0.630437	-0.167171	0.0881295	MGI:2141861	Ap2s1	Cst	Cst
ENSMUSG00000008090	60.2026	-0.00571413	0.133865	-0.829444	0.406853	0.957019	-1.66106	2.00262	MGI:2150920	Fgfrl1	Cst	Cst
ENSMUSG00000008129	116.358	0.0166295	0.132701	1.67619	0.093701	0.720783	1.70488	1.01712	MGI:1921916	Brme1	Cst	Cst
ENSMUSG00000008136	3.32414	0.00287779	0.274144	0.204324	0.8381		1.05531	5.16487	MGI:1338762	Fhl2	Missing	Missing
ENSMUSG00000008140	18228.2	0.0524189	0.0674182	1.67798	0.0933517	0.719689	0.174349	0.103904	MGI:1916933	Emc10	Cst	Cst
ENSMUSG00000008153	17.858	0	0.237363	0	1	1	0	4.66898	MGI:2178323	Clstn3	Cst	Cst
ENSMUSG00000008167	920.22	-0.0098469	0.0782348	-0.678144	0.497681	0.981687	-0.271897	0.400944	MGI:1915878	Fbxw9	Cst	Cst
ENSMUSG00000008193	173839	0.0694067	0.0691337	2.01627	0.0437719	0.572641	0.183479	0.0909995	MGI:892986	Spib	Cst	Cst
ENSMUSG00000008200	15696.9	-0.0042256	0.0540673	-0.169629	0.865302	1	-0.0198163	0.116821	MGI:1860513	Fnbp4	Cst	Cst
ENSMUSG00000008206	2532.92	-0.00466026	0.0707456	-0.266376	0.78995	1	-0.0756679	0.284064	MGI:1914510	Cers4	Cst	Cst
ENSMUSG00000008226	1964.32	0.0141569	0.07509	0.812195	0.41668	0.958623	0.244846	0.301462	MGI:1921866	Scrn3	Cst	Cst
ENSMUSG00000008301	10232.9	-0.0410453	0.0613784	-1.39417	0.163266	0.832827	-0.13674	0.0980797	MGI:1891839	Phax	Cst	Cst
ENSMUSG00000008305	3568	0.00208839	0.0681695	0.109948	0.912451	1	0.0268671	0.244362	MGI:104636	Tle1	Cst	Cst
ENSMUSG00000008307	13.8179	-0.00155562	0.0872885	-0.18942	0.849764	1	-0.175055	0.924163	MGI:1924286	1700109H08Rik	Cst	Cst
ENSMUSG00000008318	888.924	-0.021152	0.0958945	-1.47313	0.140715	0.80001	-0.7158	0.485904	MGI:2443373	Relt	Cst	Cst
ENSMUSG00000008333	15192.4	-0.00582964	0.0483003	-0.233673	0.815239	1	-0.0216234	0.0925373	MGI:104805	Snrpb2	Cst	Cst
ENSMUSG00000008348	183954	-0.0213389	0.0549949	-0.807188	0.419558	0.958644	-0.0832194	0.103098	MGI:98889	Ubc	Cst	Cst
ENSMUSG00000008373	15088.3	0.0143395	0.0565254	0.564814	0.5722	0.988982	0.0678048	0.120048	MGI:1916238	Prpf31	Cst	Cst
ENSMUSG00000008384	3374.77	-0.0231722	0.0683886	-0.992319	0.321042	0.935724	-0.178329	0.179709	MGI:1913438	Sertad1	Cst	Cst
ENSMUSG00000008393	9171.5	-0.0405505	0.0684735	-1.43572	0.151082	0.817844	-0.186308	0.129766	MGI:1196368	Carhsp1	Cst	Cst
ENSMUSG00000008398	6329.68	0.0134835	0.0578633	0.538526	0.590214	0.99149	0.0691403	0.128388	MGI:101762	Elk3	Cst	Cst
ENSMUSG00000008429	8618.83	0.0233748	0.0633157	0.92275	0.356137	0.945666	0.131384	0.142383	MGI:1915393	Herpud2	Cst	Cst
ENSMUSG00000008435	2254.11	0.0435572	0.0906404	1.80284	0.0714126	0.674524	0.408572	0.226626	MGI:1918732	Rdh13	Cst	Cst
ENSMUSG00000008438	15.5715	-0.0453707	0.560771	-1.73447	0.0828345	0.700735	-5.81767	3.35415	MGI:1861229	Adam21	Cst	Cst
ENSMUSG00000008450	11493.1	-0.030186	0.0529581	-1.09821	0.272115	0.912891	-0.0915271	0.0833425	MGI:1915301	Nutf2	Cst	Cst
ENSMUSG00000008461	112.636	-0.00326578	0.117906	-0.517108	0.605081	0.994639	-1.03199	1.99569	MGI:109375	Fut1	Cst	Cst
ENSMUSG00000008475	83302.1	0.00123063	0.0404055	0.0530863	0.957663	1	0.00373615	0.0703788	MGI:1915021	Arpc5	Cst	Cst
ENSMUSG00000008482	9.98233	0.00107224	0.134621	0.159959	0.872913	1	0.426507	2.66635	MGI:1914754	Rnf151	Cst	Cst
ENSMUSG00000008496	17936.2	0.0218185	0.057558	0.829328	0.406919	0.957019	0.0943468	0.113763	MGI:101897	Pou2f2	Cst	Cst
ENSMUSG00000008540	52.7255	-0.00358283	0.112045	-0.566093	0.57133	0.988982	-1.01641	1.79548	MGI:1913850	Mgst1	Cst	Cst
ENSMUSG00000008575	10.8748	-3.92599e-05	0.1117	-0.00650728	0.994808	1	-0.013457	2.06799	MGI:103188	Nfib	Cst	Cst
ENSMUSG00000008601	119.928	0.00569889	0.0960783	0.754918	0.450298	0.969586	0.847734	1.12295	MGI:1858203	Rab25	Cst	Cst
ENSMUSG00000008604	9582.35	0.0172157	0.0652141	0.742499	0.457785	0.971397	0.128009	0.172403	MGI:2150152	Ubqln4	Cst	Cst
ENSMUSG00000008668	100090	-0.00453126	0.0489817	-0.181442	0.856021	1	-0.0173238	0.0954786	MGI:98146	Rps18	Cst	Cst
ENSMUSG00000008682	97923.6	-0.00910225	0.0609774	-0.386106	0.699418	1	-0.0597989	0.154877	MGI:105943	Rpl10	Cst	Cst
ENSMUSG00000008683	66084.8	9.79623e-05	0.059834	0.00417283	0.996671	1	0.000636354	0.152499	MGI:2389091	Rps15a	Cst	Cst
ENSMUSG00000008690	44315.5	-0.00369286	0.0417813	-0.156415	0.875706	1	-0.0115	0.0735219	MGI:1289164	Ncaph2	Cst	Cst
ENSMUSG00000008730	12073	-0.0839527	0.0846851	-2.32584	0.0200268	0.448421	-0.275118	0.118287	MGI:1314873	Hipk1	Cst	Cst
ENSMUSG00000008763	7094.66	-0.0118208	0.063648	-0.517971	0.604478	0.994549	-0.0891982	0.172207	MGI:104676	Man1a2	Cst	Cst
ENSMUSG00000008822	2807.53	-0.0120729	0.0539625	-0.474773	0.634948	0.99622	-0.0524347	0.110441	MGI:1913454	Acyp1	Cst	Cst
ENSMUSG00000008843	104.736	-0.0367796	0.395529	-1.95354	0.0507555	0.602918	-4.09135	2.09433	MGI:1913102	Cldn13	Cst	Cst
ENSMUSG00000008845	15.9393	-1.59056	3.4385	-3.25085	0.0011506	0.100476	-8.51502	2.61932	MGI:2135946	Cd163	Cst	Cst
ENSMUSG00000008855	4264.75	0.0154419	0.0687225	0.734534	0.462623	0.97187	0.155988	0.212363	MGI:1333784	Hdac5	Cst	Cst
ENSMUSG00000008859	11466.7	0.00359977	0.0444154	0.148314	0.882095	1	0.0119977	0.0808938	MGI:1927243	Rala	Cst	Cst
ENSMUSG00000008892	64452.8	0.00650208	0.0383751	0.288907	0.772652	1	0.0185103	0.0640701	MGI:106922	Vdac3	Cst	Cst
ENSMUSG00000008958	9419.73	-0.0115063	0.0469127	-0.460419	0.645216	0.996481	-0.0388582	0.0843976	MGI:1202305	Vps72	Cst	Cst
ENSMUSG00000008976	14192.9	0.0504224	0.0718795	1.67719	0.0935058	0.720552	0.208974	0.124598	MGI:95610	Gabpa	Cst	Cst
ENSMUSG00000008999	14.1522	0.0162669	0.212577	1.57806	0.114551	0.767366	2.85165	1.80706	MGI:103302	Bmp7	Cst	Cst
ENSMUSG00000009013	55241.4	-0.0234289	0.0563966	-0.878607	0.379614	0.951056	-0.0930543	0.105911	MGI:1861457	Dynll1	Cst	Cst
ENSMUSG00000009030	5913.68	0.028365	0.0634374	1.0724	0.28354	0.917336	0.140897	0.131385	MGI:1914716	Pdcl	Cst	Cst
ENSMUSG00000009035	15046.4	0.0503859	0.071517	1.67245	0.0944365	0.722459	0.205985	0.123164	MGI:2445179	Tmem184b	Cst	Cst
ENSMUSG00000009070	3.8294	0.00757555	0.314376	0.481442	0.630202		2.55014	5.29688	MGI:1918486	Rsph14	Missing	Missing
ENSMUSG00000009073	8633.01	-0.023133	0.0691859	-1.0058	0.314514	0.932133	-0.187486	0.186405	MGI:97307	Nf2	Cst	Cst
ENSMUSG00000009075	6.46563	0.00956694	0.117547	1.21753	0.223403	0.877939	1.55088	1.27379	MGI:2183437	Cabp7	Cst	Cst
ENSMUSG00000009076	5517.96	-0.0116408	0.053248	-0.457755	0.647128	0.996481	-0.0493087	0.107718	MGI:1914428	Zmat5	Cst	Cst
ENSMUSG00000009079	109300	0.0510823	0.0594567	1.64284	0.100416	0.738571	0.131016	0.0797501	MGI:99960	Ewsr1	Cst	Cst
ENSMUSG00000009090	23943.2	0.00717004	0.0535118	0.285679	0.775124	1	0.0321679	0.112602	MGI:1096368	Ap1b1	Cst	Cst
ENSMUSG00000009092	11481.8	-0.0070221	0.0714838	-0.403334	0.686702	1	-0.116457	0.288735	MGI:1917627	Derl3	Cst	Cst
ENSMUSG00000009093	41.5302	3.7222e-06	0.0960616	0.000584553	0.999534	1	0.000847125	1.44918	MGI:1923136	Gstt4	Cst	Cst
ENSMUSG00000009108	139.267	-0.00191587	0.0941465	-0.284425	0.776084	1	-0.369253	1.29824	MGI:95779	Gnat2	Cst	Cst
ENSMUSG00000009112	8754.58	0.0233834	0.0624822	0.913967	0.360734	0.946283	0.125397	0.137201	MGI:2136959	Bcl2l13	Cst	Cst
ENSMUSG00000009114	4.76414	0.0220601	0.460426	1.0171	0.309105	0.929291	5.36591	5.27569	MGI:1924214	2610028H24Rik	Cst	Cst
ENSMUSG00000009145	595.535	-0.00436219	0.0718851	-0.261065	0.794043	1	-0.0801854	0.307148	MGI:2136388	Dqx1	Cst	Cst
ENSMUSG00000009207	5040.68	0.0562055	0.0974092	2.05055	0.0403104	0.560336	0.417395	0.203552	MGI:1918115	Lnpk	Cst	Cst
ENSMUSG00000009210	25.1048	0.000109344	0.0961488	0.0171907	0.986284	1	0.0249836	1.45332	MGI:1922823	Prr29	Cst	Cst
ENSMUSG00000009246	670.193	-0.0122603	0.0880849	-1.03086	0.302605	0.92657	-0.596351	0.578496	MGI:1861718	Trpm5	Cst	Cst
ENSMUSG00000009248	113.333	-0.00769526	0.107788	-1.02675	0.304539	0.92657	-1.29276	1.25909	MGI:96920	Ascl2	Cst	Cst
ENSMUSG00000009291	6962.25	0.0377701	0.0684543	1.37319	0.169692	0.840246	0.187024	0.136196	MGI:2652132	Pttg1ip	Cst	Cst
ENSMUSG00000009292	46.6094	-0.000325054	0.111895	-0.0538356	0.957066	1	-0.111513	2.07136	MGI:1351901	Trpm2	Cst	Cst
ENSMUSG00000009293	14408.8	0.0118506	0.0483236	0.469875	0.638444	0.996481	0.0416948	0.0887359	MGI:1343188	Ube2g2	Cst	Cst
ENSMUSG00000009406	1501.04	-0.0136261	0.070607	-0.697864	0.485263	0.978967	-0.169497	0.24288	MGI:101833	Elk1	Cst	Cst
ENSMUSG00000009418	32.7084	-2.48316	3.0776	-3.69051	0.000223806	0.0305714	-5.95724	1.61421	MGI:2183683	Nav1	DE	Down
ENSMUSG00000009470	17411.5	-0.0262532	0.0512355	-0.978925	0.327617	0.937131	-0.0809137	0.0826556	MGI:2681523	Tnpo1	Cst	Cst
ENSMUSG00000009535	7705.38	-0.00112855	0.0552062	-0.0457147	0.963538	1	-0.00564199	0.123417	MGI:1915147	Rnmt	Cst	Cst
ENSMUSG00000009549	18531.2	-0.0222719	0.0519656	-0.841382	0.400134	0.955574	-0.0758685	0.0901713	MGI:107169	Srp14	Cst	Cst
ENSMUSG00000009551	17.7489	0.000442971	0.0852721	0.049729	0.960338	1	0.0405834	0.816092	MGI:1917980	6330409D20Rik	Cst	Cst
ENSMUSG00000009555	19970.2	0.0232098	0.0698736	1.0212	0.307158	0.928422	0.195956	0.191888	MGI:1328368	Cdk9	Cst	Cst
ENSMUSG00000009563	7883.85	0.0688148	0.0804317	2.07451	0.0380319	0.544958	0.258864	0.124783	MGI:1353596	Tor2a	Cst	Cst
ENSMUSG00000009566	3019.85	0.00468587	0.0689862	0.251067	0.801763	1	0.0636208	0.253402	MGI:95576	Fpgs	Cst	Cst
ENSMUSG00000009569	5479.94	-0.0647178	0.0728685	-1.94603	0.051651	0.605717	-0.207276	0.106512	MGI:3050795	Mrtfb	Cst	Cst
ENSMUSG00000009575	42946.5	-0.0442403	0.0709877	-1.5456	0.122201	0.780451	-0.206363	0.133516	MGI:109372	Cbx5	Cst	Cst
ENSMUSG00000009585	110963	0.176292	0.0718908	3.74207	0.000182512	0.0262142	0.27524	0.0735528	MGI:1933111	Apobec3	DE	Up
ENSMUSG00000009621	6915.91	-0.00821771	0.0590506	-0.34038	0.733571	1	-0.0484211	0.142256	MGI:102718	Vav2	Cst	Cst
ENSMUSG00000009628	31.9575	0.0159633	0.255311	1.40748	0.159285	0.825413	3.40742	2.42093	MGI:1934816	Tex15	Cst	Cst
ENSMUSG00000009630	1212.12	0.0040577	0.0695322	0.222579	0.823863	1	0.0587394	0.263904	MGI:1321161	Ppp2cb	Cst	Cst
ENSMUSG00000009633	7.31715	-0.0293208	0.494049	-1.29934	0.193827	0.855694	-5.80678	4.46902	MGI:1316737	G0s2	Cst	Cst
ENSMUSG00000009640	5379.25	-0.0333873	0.0634045	-1.20917	0.226598	0.880939	-0.145469	0.120305	MGI:1913483	Dmap1	Cst	Cst
ENSMUSG00000009646	1.56112	0	0.281951	0	1		0	5.39799	MGI:1917086	Pla2g12b	Missing	Missing
ENSMUSG00000009647	2084.87	0.0090245	0.0697493	0.477733	0.632841	0.99622	0.120245	0.251699	MGI:3026965	Mcu	Cst	Cst
ENSMUSG00000009670	144.377	-0.00424228	0.18718	-0.478223	0.632491	0.99622	-1.62767	3.40359	MGI:1933237	Tex11	Cst	Cst
ENSMUSG00000009681	1064.89	0.026139	0.106329	1.73416	0.0828905	0.700735	0.864854	0.498717	MGI:88141	Bcr	Cst	Cst
ENSMUSG00000009687	1809.81	-0.0201824	0.0849865	-1.23529	0.216723	0.870947	-0.454069	0.367581	MGI:1201785	Fxyd5	Cst	Cst
ENSMUSG00000009731	60.7686	0.00120755	0.0995871	0.194702	0.845626	1	0.308567	1.58482	MGI:96671	Kcnd1	Cst	Cst
ENSMUSG00000009733	946.599	0.0385126	0.0875307	1.68062	0.0928365	0.719655	0.397115	0.23629	MGI:98509	Tfcp2	Cst	Cst
ENSMUSG00000009739	1199.83	0.0169884	0.0798416	1.02496	0.305381	0.92657	0.349698	0.341181	MGI:102935	Pou6f1	Cst	Cst
ENSMUSG00000009741	10980.2	0.00334352	0.0535792	0.134113	0.893313	1	0.0153986	0.114818	MGI:104889	Ubp1	Cst	Cst
ENSMUSG00000009772	7978.22	-0.00990115	0.0678965	-0.490453	0.623814	0.99622	-0.109287	0.222829	MGI:1921387	Nuak2	Cst	Cst
ENSMUSG00000009828	636.855	0.025433	0.0889899	1.4426	0.149132	0.81415	0.497779	0.345056	MGI:1934157	Cilk1	Cst	Cst
ENSMUSG00000009863	54412.4	-0.00345969	0.042334	-0.145602	0.884236	1	-0.0109288	0.0750595	MGI:1914930	Sdhb	Cst	Cst
ENSMUSG00000009876	24.504	-0.00406411	0.103062	-0.61708	0.537182	0.986454	-0.913566	1.48047	MGI:2135755	Cox4i2	Cst	Cst
ENSMUSG00000009894	2350.71	-0.0538898	0.0770919	-1.80226	0.0715049	0.674524	-0.250371	0.138921	MGI:1915076	Snap47	Cst	Cst
ENSMUSG00000009905	1606.15	0.118624	0.164126	2.8399	0.00451284	0.220246	0.575675	0.20271	MGI:1918000	Kdsr	Cst	Cst
ENSMUSG00000009907	17329.2	0.0694205	0.0797227	2.07749	0.0377566	0.54305	0.253108	0.121833	MGI:1100499	Vps4b	Cst	Cst
ENSMUSG00000009927	62560.4	0.0416625	0.0547603	1.42724	0.15351	0.819975	0.107816	0.0755416	MGI:1922867	Rps25	Cst	Cst
ENSMUSG00000009941	277.223	0.00412507	0.0951579	0.577256	0.563766	0.988215	0.694279	1.20272	MGI:1933192	Nxf2	Cst	Cst
ENSMUSG00000009995	9066.39	0.0222962	0.063111	0.886409	0.375397	0.951056	0.127335	0.143652	MGI:109626	Tafazzin	Cst	Cst
ENSMUSG00000010021	272.565	0.00454588	0.0802215	0.379884	0.704031	1	0.201248	0.529762	MGI:2447024	Kif19a	Cst	Cst
ENSMUSG00000010025	5535.89	-0.0510181	0.0804345	-1.79819	0.0721466	0.675557	-0.285891	0.158988	MGI:1353452	Aldh3a2	Cst	Cst
ENSMUSG00000010044	20.2772	0.00318753	0.109597	0.50841	0.611166	0.9947	0.901044	1.77228	MGI:2387863	Zmynd10	Cst	Cst
ENSMUSG00000010045	4536.4	0.00352955	0.0587101	0.147489	0.882746	1	0.0211831	0.143625	MGI:1930765	Tmem115	Cst	Cst
ENSMUSG00000010047	1313.31	-0.0210579	0.0857527	-1.27514	0.202261	0.863001	-0.465586	0.365127	MGI:1196334	Hyal2	Cst	Cst
ENSMUSG00000010048	4692.99	-0.00672858	0.0610533	-0.288759	0.772766	1	-0.0457299	0.158367	MGI:1316708	Ifrd2	Cst	Cst
ENSMUSG00000010051	421.308	0.00987516	0.0754196	0.621602	0.534203	0.98596	0.213626	0.343671	MGI:96298	Hyal1	Cst	Cst
ENSMUSG00000010054	8989.66	0.0861691	0.0686524	2.32151	0.0202595	0.449298	0.186916	0.0805151	MGI:1931086	Tusc2	Cst	Cst
ENSMUSG00000010057	5684.25	0.0147877	0.0531661	0.57495	0.565325	0.988218	0.0598067	0.104021	MGI:1914482	Nprl2	Cst	Cst
ENSMUSG00000010066	27.9583	-0.00334774	0.128856	-0.512337	0.608415	0.9947	-1.15986	2.26386	MGI:1929813	Cacna2d2	Cst	Cst
ENSMUSG00000010067	5553.62	-0.002569	0.0553182	-0.104035	0.917142	1	-0.0128715	0.123723	MGI:1928386	Rassf1	Cst	Cst
ENSMUSG00000010095	23342	-0.0394195	0.0670454	-1.39361	0.163437	0.832827	-0.174637	0.125313	MGI:96955	Slc3a2	Cst	Cst
ENSMUSG00000010097	35766.8	0.00174557	0.0496274	0.069922	0.944256	1	0.00689198	0.0985666	MGI:1858330	Nxf1	Cst	Cst
ENSMUSG00000010110	14901.5	0.0360935	0.056626	1.26196	0.206965	0.865783	0.110998	0.0879573	MGI:1928483	Stx5a	Cst	Cst
ENSMUSG00000010136	27.3448	-0.0021511	0.097634	-0.333755	0.738564	1	-0.482595	1.44595	MGI:1923670	Cimap3	Cst	Cst
ENSMUSG00000010142	40303.9	0.0215734	0.0513191	0.819073	0.412745	0.958623	0.0727104	0.0887716	MGI:1889411	Tnfrsf13b	Cst	Cst
ENSMUSG00000010154	173.244	-0.000508413	0.089161	-0.0675332	0.946157	1	-0.0712733	1.05538	MGI:2446256	Spire2	Cst	Cst
ENSMUSG00000010175	27.7554	-20.1729	4.27324	-5.09118	3.55845e-07	0.00019335	-21.7995	4.28181	MGI:97772	Prox1	DE	Down
ENSMUSG00000010205	43154.9	0.0121186	0.0515851	0.475501	0.63443	0.99622	0.0477318	0.100382	MGI:1919016	Raver1	Cst	Cst
ENSMUSG00000010277	21462.3	-0.00544003	0.0595059	-0.228811	0.819016	1	-0.0338512	0.147944	MGI:1919753	Bltp2	Cst	Cst
ENSMUSG00000010290	4762.1	-0.0135238	0.065273	-0.604953	0.54521	0.986746	-0.110777	0.183117	MGI:2138299	AI597479	Cst	Cst
ENSMUSG00000010307	151.942	-0.00201419	0.091403	-0.280385	0.779182	1	-0.322566	1.15044	MGI:1915143	Tmem86a	Cst	Cst
ENSMUSG00000010342	98.3407	-0.00115879	0.103626	-0.190837	0.848653	1	-0.334015	1.75026	MGI:1933227	Tex14	Cst	Cst
ENSMUSG00000010358	10286.5	-0.00765029	0.0579833	-0.313625	0.753806	1	-0.042651	0.135994	MGI:1917360	Ifi35	Cst	Cst
ENSMUSG00000010362	8108.21	-0.104829	0.103044	-2.6611	0.0077885	0.298007	-0.354405	0.13318	MGI:1913849	Rdm1	Cst	Cst
ENSMUSG00000010376	31181.5	-0.0422365	0.0603349	-1.42281	0.154792	0.820608	-0.131734	0.0925873	MGI:97301	Nedd8	Cst	Cst
ENSMUSG00000010392	5173.98	-0.00573736	0.054849	-0.230583	0.817639	1	-0.0276536	0.119929	MGI:1858260	Gosr1	Cst	Cst
ENSMUSG00000010406	6051.2	-0.0248758	0.0600179	-0.939847	0.347296	0.944066	-0.113175	0.120418	MGI:1916086	Mrpl52	Cst	Cst
ENSMUSG00000010453	6980.53	-0.0183952	0.0590081	-0.721095	0.470851	0.973925	-0.0915917	0.127017	MGI:1918055	Kansl3	Cst	Cst
ENSMUSG00000010492	137.03	0.00680441	0.0839394	0.620786	0.53474	0.98596	0.383247	0.617357	MGI:3801877	Uckl1os	Cst	Cst
ENSMUSG00000010517	17025.5	0.0113202	0.0594492	0.464698	0.642148	0.996481	0.0655399	0.141038	MGI:109419	Faf1	Cst	Cst
ENSMUSG00000010538	267.189	-0.01104	0.0775918	-0.725209	0.468324	0.972823	-0.270832	0.373454	MGI:1924177	Tsacc	Cst	Cst
ENSMUSG00000010554	8370.22	-0.0596439	0.0830459	-1.96357	0.0495799	0.596714	-0.292164	0.148792	MGI:1914743	Mettl16	Cst	Cst
ENSMUSG00000010607	2393.47	-0.0305126	0.0599125	-1.10711	0.268245	0.910699	-0.121189	0.109464	MGI:1913518	Pigyl	Cst	Cst
ENSMUSG00000010608	28568.3	0.0552844	0.0631162	1.72935	0.0837466	0.700765	0.14937	0.0863735	MGI:1914289	Rbm25	Cst	Cst
ENSMUSG00000010609	10775.7	-0.003096	0.0617638	-0.136074	0.891763	1	-0.0227659	0.167305	MGI:109284	Psen2	Cst	Cst
ENSMUSG00000010651	99.2197	0.000398322	0.102831	0.0658777	0.947475	1	0.115069	1.7467	MGI:3605455	Acaa1b	Cst	Cst
ENSMUSG00000010660	182.203	0.0182182	0.13162	1.74101	0.0816824	0.698188	1.63701	0.940264	MGI:97614	Plcd1	Cst	Cst
ENSMUSG00000010663	3569.15	-0.00226975	0.0692689	-0.124304	0.901074	1	-0.0326144	0.262375	MGI:1923517	Fads1	Cst	Cst
ENSMUSG00000010721	96.1879	0.012783	0.103376	1.33336	0.182415	0.849601	1.15693	0.867682			Missing	Missing
ENSMUSG00000010751	779.854	-0.00767242	0.0739633	-0.477455	0.633038	0.99622	-0.158749	0.332489	MGI:1930270	Tnfrsf22	Cst	Cst
ENSMUSG00000010755	10973.5	-0.011711	0.0639517	-0.516817	0.605284	0.994645	-0.0905311	0.175171	MGI:1351477	Cars1	Cst	Cst
ENSMUSG00000010830	157.361	-0.00361211	0.101525	-0.552568	0.580559	0.989719	-0.814775	1.47452	MGI:2145953	Kdelr3	Cst	Cst
ENSMUSG00000010911	5171.15	-0.0837722	0.0757354	-2.28007	0.0226034	0.462103	-0.221849	0.0972992	MGI:1926788	Apip	Cst	Cst
ENSMUSG00000010914	6768.7	0.0135457	0.0606034	0.557294	0.577326	0.989334	0.0809532	0.145261	MGI:1351627	Pdhx	Cst	Cst
ENSMUSG00000010936	19908.1	0.0230047	0.0673374	0.96879	0.33265	0.938597	0.166546	0.171911	MGI:2157980	Vac14	Cst	Cst
ENSMUSG00000011008	1881.69	0.007622	0.0743445	0.481159	0.630404	0.99622	0.163887	0.34061	MGI:1915529	Mcoln2	Cst	Cst
ENSMUSG00000011034	2.43689	-0.0051931	0.28958	-0.353821	0.723473		-1.83807	5.19492	MGI:107678	Slc5a1	Missing	Missing
ENSMUSG00000011096	2080.37	0.00932817	0.0673936	0.457765	0.647121	0.996481	0.0998699	0.218169	MGI:1914855	Akt1s1	Cst	Cst
ENSMUSG00000011114	18132.4	-0.102972	0.0765914	-2.58432	0.00975717	0.333875	-0.231873	0.0897233	MGI:1100877	Tbrg1	Cst	Cst
ENSMUSG00000011148	2756.84	0.0399039	0.0729709	1.48669	0.137096	0.794809	0.229799	0.15457	MGI:87947	Adss1	Cst	Cst
ENSMUSG00000011158	9731.03	0.00324664	0.0569289	0.133065	0.894142	1	0.017631	0.132499	MGI:1919558	Brf1	Cst	Cst
ENSMUSG00000011171	65.3291	-0.0686936	0.405254	-2.61005	0.00905295	0.324637	-2.84621	1.09048	MGI:107166	Vipr2	Cst	Cst
ENSMUSG00000011179	39803.1	-0.0213133	0.070723	-0.979105	0.327528	0.937131	-0.203124	0.207458	MGI:97402	Odc1	Cst	Cst
ENSMUSG00000011254	2811.95	0.0179306	0.0633295	0.743177	0.457374	0.971397	0.115662	0.155631	MGI:1913878	Thg1l	Cst	Cst
ENSMUSG00000011256	925.378	-0.0259373	0.0998034	-1.63031	0.103035	0.743818	-0.715909	0.439123	MGI:105377	Adam19	Cst	Cst
ENSMUSG00000011257	6373.97	-0.00475573	0.0550282	-0.191677	0.847995	1	-0.0232635	0.121368	MGI:2385206	Pabpc4	Cst	Cst
ENSMUSG00000011267	9109.72	0.214655	0.0936918	3.98937	6.62494e-05	0.0134989	0.343138	0.086013	MGI:1926956	Zfp296	DE	Up
ENSMUSG00000011306	7990.84	0.0843567	0.0987208	2.4095	0.0159744	0.399375	0.356338	0.147889	MGI:1917866	Sugp1	Cst	Cst
ENSMUSG00000011382	1346.98	0.0110014	0.0738706	0.646208	0.518145	0.982054	0.19829	0.306852	MGI:1919005	Dhdh	Cst	Cst
ENSMUSG00000011427	2023.84	-0.0353342	0.0854824	-1.59422	0.110887	0.759896	-0.386261	0.242289	MGI:1923431	Zfp790	Cst	Cst
ENSMUSG00000011486	7.28027	0.0269696	0.509091	1.12785	0.259384	0.905835	5.94745	5.27327	MGI:2144215	Slc25a41	Cst	Cst
ENSMUSG00000011589	21.6225	-0.00820641	0.170325	-1.02308	0.30627	0.927474	-2.33169	2.27909	MGI:1934858	Fsd1	Cst	Cst
ENSMUSG00000011632	271.689	-0.00249072	0.0788843	-0.202743	0.839336	1	-0.102258	0.504373	MGI:3615324	Pinlyp	Cst	Cst
ENSMUSG00000011658	1072.23	0.0112798	0.0764261	0.71205	0.476434	0.976143	0.248583	0.349109	MGI:1917550	Fuz	Cst	Cst
ENSMUSG00000011751	208.63	0.00470613	0.0797241	0.384	0.700979	1	0.196097	0.510671	MGI:1890574	Sptbn4	Cst	Cst
ENSMUSG00000011752	66388	-0.0878066	0.0748612	-2.34367	0.0190948	0.440045	-0.217727	0.0929	MGI:97552	Pgam1	Cst	Cst
ENSMUSG00000011831	360.225	-0.0351956	0.12745	-2.08014	0.0375131	0.542421	-1.04993	0.50474	MGI:104736	Evi5	Cst	Cst
ENSMUSG00000011832	1660.81	0.0624538	0.111947	2.22234	0.0262604	0.485639	0.500243	0.225098	MGI:2442167	Evi5l	Cst	Cst
ENSMUSG00000011837	5448.18	0.00767906	0.0608426	0.327131	0.743569	1	0.0509192	0.155654	MGI:1914861	Snapc2	Cst	Cst
ENSMUSG00000011877	1750.13	0.0290018	0.0773765	1.32508	0.185146	0.849981	0.297802	0.224743	MGI:1927140	Git1	Cst	Cst
ENSMUSG00000011884	35300.6	0.0156207	0.061302	0.639856	0.522266	0.982054	0.0935608	0.146222	MGI:1929253	Gltp	Cst	Cst
ENSMUSG00000011958	26591.6	0.064971	0.061064	1.94824	0.0513859	0.605084	0.143596	0.0737055	MGI:109327	Bnip2	Cst	Cst
ENSMUSG00000011960	16776.2	-0.0098772	0.0539119	-0.3912	0.69565	1	-0.0439446	0.112333	MGI:1328363	Ccnt1	Cst	Cst
ENSMUSG00000012017	29.8462	-0.0141416	0.239472	-1.32751	0.18434	0.849626	-3.2527	2.45022	MGI:1858430	Scarf2	Cst	Cst
ENSMUSG00000012076	9806.27	0.0228387	0.063832	0.9121	0.361716	0.946752	0.134116	0.147041	MGI:1196337	Brms1l	Cst	Cst
ENSMUSG00000012114	11387.8	0.0081994	0.0628914	0.361978	0.717368	1	0.062274	0.172038	MGI:2137379	Med15	Cst	Cst
ENSMUSG00000012117	6424.37	0.00438187	0.0636145	0.199906	0.841554	1	0.0367459	0.183816	MGI:1914672	Dhdds	Cst	Cst
ENSMUSG00000012123	412.985	0.0271964	0.10265	1.69427	0.0902144	0.716466	0.753843	0.444937	MGI:1334463	Crybg2	Cst	Cst
ENSMUSG00000012126	4039.12	-0.00413777	0.0597973	-0.175349	0.860805	1	-0.0264684	0.150947	MGI:1914836	Ubxn11	Cst	Cst
ENSMUSG00000012211	3.99061	-0.00111202	0.196139	-0.11465	0.908722		-0.450361	3.92814	MGI:1922921	Tex22	Missing	Missing
ENSMUSG00000012296	3940.77	-0.0588531	0.0712808	-1.82916	0.0673759	0.661948	-0.198802	0.108685	MGI:1921344	Tjap1	Cst	Cst
ENSMUSG00000012350	2100.71	-0.0281809	0.0777498	-1.31203	0.189511	0.852142	-0.304352	0.231971	MGI:1270840	Ehf	Cst	Cst
ENSMUSG00000012396	4.2092	0.00441814	0.0940595	0.599413	0.548898		0.68286	1.13921	MGI:1919200	Nanog	Missing	Missing
ENSMUSG00000012405	90696	0.0314091	0.0537906	1.13267	0.257354	0.904674	0.0957409	0.0845269	MGI:1913730	Rpl15	Cst	Cst
ENSMUSG00000012422	19046.5	-0.00360067	0.0490469	-0.144276	0.885282	1	-0.0138529	0.0960163	MGI:1913324	Tmem167	Cst	Cst
ENSMUSG00000012429	9777.51	-0.0831242	0.0721994	-2.26333	0.0236153	0.466244	-0.202608	0.0895177	MGI:1913558	Mplkip	Cst	Cst
ENSMUSG00000012443	36393.5	0.0231778	0.0587584	0.878969	0.379418	0.951056	0.103048	0.117238	MGI:1098231	Kif11	Cst	Cst
ENSMUSG00000012483	8939.59	-0.035573	0.0571285	-1.2463	0.212653	0.867445	-0.112687	0.0904173	MGI:1915490	Rpa3	Cst	Cst
ENSMUSG00000012519	14.379	0.00631974	0.183568	0.747139	0.45498	0.970862	2.17878	2.91617	MGI:1921818	Mlkl	Cst	Cst
ENSMUSG00000012535	20485.3	-0.0130918	0.0478964	-0.518825	0.603883	0.994549	-0.0447556	0.0862633	MGI:1196412	Tnpo3	Cst	Cst
ENSMUSG00000012609	3895.1	-0.0157182	0.0707156	-0.783373	0.433408	0.963299	-0.183209	0.233872	MGI:2443657	Ttll5	Cst	Cst
ENSMUSG00000012640	3908.09	0.0285468	0.0699737	1.17333	0.240663	0.889076	0.202557	0.172634	MGI:1917180	Zfp715	Cst	Cst
ENSMUSG00000012705	5.56637	0.0125284	0.210771	1.30281	0.19264	0.855151	2.92567	2.24566	MGI:1888506	Retn	Cst	Cst
ENSMUSG00000012777	3.83023	0.0806515	0.701847	2.17275	0.0297992		5.60831	2.5812	MGI:3644563	Acp4	Missing	Missing
ENSMUSG00000012819	8.41467	-0.0018708	0.121503	-0.297977	0.765721	1	-0.673975	2.26184	MGI:1890219	Cdh23	Cst	Cst
ENSMUSG00000012848	90011.7	-0.00808552	0.0573867	-0.32902	0.742141	1	-0.0434304	0.131999	MGI:1097682	Rps5	Cst	Cst
ENSMUSG00000012889	19.7356	-0.00334255	0.114306	-0.531029	0.595399	0.9925	-1.00262	1.88806	MGI:2685352	Podnl1	Cst	Cst
ENSMUSG00000013033	373.807	0.0065079	0.0738042	0.409441	0.682216	1	0.137911	0.336828	MGI:1929461	Adgrl1	Cst	Cst
ENSMUSG00000013076	94.8798	-0.0289389	0.282229	-2.00165	0.0453222	0.579588	-3.10087	1.54916	MGI:1922973	Amotl1	Cst	Cst
ENSMUSG00000013083	16.2309	0.0884558	0.716646	2.25975	0.0238366	0.467606	5.41132	2.39465	MGI:1916397	2200002J24Rik	Cst	Cst
ENSMUSG00000013089	1226.23	-0.00315001	0.0738001	-0.205455	0.837216	1	-0.0726709	0.353707	MGI:1096867	Etv5	Cst	Cst
ENSMUSG00000013150	736.876	-0.0115232	0.0818757	-0.8451	0.398055	0.955285	-0.383565	0.453869	MGI:1917825	Gfod2	Cst	Cst
ENSMUSG00000013155	2922.14	0.00552972	0.0635894	0.251065	0.801764	1	0.0457759	0.182327	MGI:2142593	Enkd1	Cst	Cst
ENSMUSG00000013160	24108.8	0.0171884	0.0485973	0.671105	0.502154	0.981687	0.0567776	0.0846031	MGI:1201778	Atp6v0d1	Cst	Cst
ENSMUSG00000013236	1739.51	0.0168063	0.0711269	0.832705	0.405011	0.957019	0.194177	0.233188	MGI:97815	Ptprs	Cst	Cst
ENSMUSG00000013275	8144.09	-0.00742634	0.0576802	-0.303711	0.761348	1	-0.0408021	0.134345	MGI:2444823	Slc41a1	Cst	Cst
ENSMUSG00000013367	8.82021	0.006525	0.17809	0.793519	0.427476	0.959263	2.1891	2.75872	MGI:2686277	Iglon5	Cst	Cst
ENSMUSG00000013418	11.742	0.00173576	0.142298	0.248117	0.804044	1	0.693413	2.7947	MGI:1342058	B4galnt2	Cst	Cst
ENSMUSG00000013419	300.51	0.00211354	0.0850608	0.230537	0.817675	1	0.180963	0.784966	MGI:2670992	Zbtb47	Cst	Cst
ENSMUSG00000013465	23845.3	-0.0287662	0.0534839	-1.05121	0.293161	0.922975	-0.0914099	0.0869567	MGI:1931035	Nelfb	Cst	Cst
ENSMUSG00000013495	5349.74	-0.0280289	0.0683761	-1.13151	0.25784	0.90525	-0.184657	0.163195	MGI:1919642	Tmem175	Cst	Cst
ENSMUSG00000013523	405.756	0.00595286	0.0779463	0.441754	0.658667	0.998046	0.195091	0.441628	MGI:1924210	Bcas1	Cst	Cst
ENSMUSG00000013539	6387.12	-0.0135861	0.0604348	-0.557565	0.577141	0.989334	-0.0803187	0.144053	MGI:101825	Tango2	Cst	Cst
ENSMUSG00000013584	34.5968	-19.9186	6.73697	-4.44826			-23.4364	5.26866	MGI:107928	Aldh1a2	Missing	Missing
ENSMUSG00000013593	36168.5	0.018604	0.0464135	0.735565	0.461995	0.971766	0.0561764	0.0763717	MGI:2385112	Ndufs2	Cst	Cst
ENSMUSG00000013622	4450.9	0.0345692	0.068681	1.30195	0.192934	0.855599	0.189724	0.145723	MGI:1918918	Atraid	Cst	Cst
ENSMUSG00000013629	12061.1	-0.00743261	0.0622299	-0.325003	0.745179	1	-0.0543652	0.167276	MGI:1916969	Cad	Cst	Cst
ENSMUSG00000013646	3684.43	-0.000817654	0.0623244	-0.036462	0.970914	1	-0.00631484	0.17319	MGI:1933124	Sh3bp5l	Cst	Cst
ENSMUSG00000013662	29921.9	0.123367	0.073161	2.91245	0.00358605	0.192416	0.232388	0.0797912	MGI:1915229	Atad1	Cst	Cst
ENSMUSG00000013663	20410.3	0.0274299	0.0640937	1.05299	0.292347	0.921891	0.144622	0.137344	MGI:109583	Pten	Cst	Cst
ENSMUSG00000013698	4173.37	0.00494466	0.0635697	0.224902	0.822056	1	0.0411097	0.18279	MGI:104799	Pea15a	Cst	Cst
ENSMUSG00000013701	35975.6	-0.0255619	0.0490171	-0.969201	0.332445	0.938597	-0.0741702	0.0765272	MGI:1858317	Timm23	Cst	Cst
ENSMUSG00000013707	4144.17	0.00728747	0.0607116	0.31028	0.756348	1	0.0481237	0.155098	MGI:1917019	Tnfaip8l2	Cst	Cst
ENSMUSG00000013736	12064	-0.00859035	0.0576358	-0.349784	0.726501	1	-0.0465168	0.132987	MGI:1917297	Trnt1	Cst	Cst
ENSMUSG00000013787	12749.3	0.0288218	0.0568146	1.04877	0.294285	0.923692	0.104042	0.0992036	MGI:2148922	Ehmt2	Cst	Cst
ENSMUSG00000013822	18824.1	-0.0169658	0.0440985	-0.689256	0.490662	0.980729	-0.0491943	0.071373	MGI:1913376	Elof1	Cst	Cst
ENSMUSG00000013833	10652.3	0.0608706	0.0711878	1.86577	0.0620733	0.644208	0.197289	0.105741	MGI:2158394	Med16	Cst	Cst
ENSMUSG00000013846	3406.7	-0.0421203	0.11084	-1.98042	0.0476566	0.590835	-0.646532	0.326462	MGI:98304	St3gal1	Cst	Cst
ENSMUSG00000013858	2663.79	0.00152636	0.0638142	0.0704295	0.943852	1	0.0132268	0.187802	MGI:2177957	Tmem259	Cst	Cst
ENSMUSG00000013878	3248.86	-0.00396084	0.0680401	-0.206138	0.836683	1	-0.0494568	0.23992	MGI:1924983	Rnf170	Cst	Cst
ENSMUSG00000013921	186.254	0.0089788	0.0929551	0.970428	0.331833	0.938127	0.810183	0.834872	MGI:1923936	Clip3	Cst	Cst
ENSMUSG00000013936	3.47457	0.0165408	0.401804	0.865468	0.386782		4.53533	5.24031	MGI:97272	Myl2	Missing	Missing
ENSMUSG00000013973	6559.3	0.00155381	0.0592032	0.0655276	0.947754	1	0.00968058	0.147733	MGI:1333874	Dedd	Cst	Cst
ENSMUSG00000013974	65.7212	-0.00181998	0.102727	-0.295444	0.767655	1	-0.494579	1.67402	MGI:1916439	Mcemp1	Cst	Cst
ENSMUSG00000013997	5718.03	-0.00918917	0.0583948	-0.376258	0.706725	1	-0.0515406	0.136982	MGI:1350916	Nit1	Cst	Cst
ENSMUSG00000014030	64054.1	-0.0319911	0.0753013	-1.3569	0.174813	0.844732	-0.266137	0.196136	MGI:97489	Pax5	Cst	Cst
ENSMUSG00000014039	2424.54	-0.0155479	0.0816617	-1.01147	0.311791	0.930874	-0.389972	0.38555	MGI:1930121	Prdm15	Cst	Cst
ENSMUSG00000014074	8691.21	0.0178964	0.062022	0.72779	0.466742	0.9724	0.106591	0.146459	MGI:1917488	Rnf168	Cst	Cst
ENSMUSG00000014075	695.654	0.000774262	0.0736641	0.0507913	0.959492	1	0.0180754	0.355876	MGI:1913311	Dynlt2b	Cst	Cst
ENSMUSG00000014077	29372.4	0.0456653	0.0612181	1.50799	0.131558	0.789046	0.137433	0.0911371	MGI:1927185	Chp1	Cst	Cst
ENSMUSG00000014158	8.62089	0	0.220093	0	1	1	0	4.37593	MGI:1926945	Trpv4	Cst	Cst
ENSMUSG00000014164	58.7883	0.0104443	0.131781	1.30613	0.191508	0.853586	1.82764	1.39928	MGI:2445185	Klhl3	Cst	Cst
ENSMUSG00000014177	5049.06	-0.000583571	0.0592558	-0.024642	0.980341	1	-0.00365331	0.148255	MGI:1914760	Tvp23b	Cst	Cst
ENSMUSG00000014195	43446	0.0369833	0.0490596	1.34722	0.177909	0.846905	0.0870852	0.0646406	MGI:1928373	Dnajc7	Cst	Cst
ENSMUSG00000014198	18.4042	0.00912751	0.126714	1.19562	0.231845	0.885896	1.73228	1.44886	MGI:3608347	Zfp385c	Cst	Cst
ENSMUSG00000014226	42434.2	-0.0977763	0.083416	-2.51514	0.0118984	0.36174	-0.263852	0.104905	MGI:1270839	Cacybp	Cst	Cst
ENSMUSG00000014232	3688.86	-0.0128066	0.0600963	-0.525724	0.59908	0.993225	-0.0752169	0.143073	MGI:1924029	Cluap1	Cst	Cst
ENSMUSG00000014243	716.35	0.0217239	0.0766635	1.11459	0.265025	0.908879	0.292994	0.262871	MGI:1916997	Zswim7	Cst	Cst
ENSMUSG00000014245	2082.54	0.0830857	0.138761	2.52738	0.0114917	0.358774	0.575537	0.227721	MGI:2681271	Pigl	Cst	Cst
ENSMUSG00000014294	18357.2	-0.0587947	0.0783013	-1.89708	0.0578173	0.630437	-0.253965	0.133871	MGI:1343103	Ndufa2	Cst	Cst
ENSMUSG00000014301	2780.83	-0.00168887	0.0607568	-0.0729918	0.941813	1	-0.0116376	0.159437	MGI:1913699	Pam16	Cst	Cst
ENSMUSG00000014303	90.9426	0.00154419	0.0956994	0.237249	0.812464	1	0.330333	1.39235	MGI:1932535	Glis2	Cst	Cst
ENSMUSG00000014313	29802.2	-0.0307405	0.0611646	-1.1204	0.262542	0.908623	-0.128603	0.114783	MGI:104614	Cox6c	Cst	Cst
ENSMUSG00000014349	10328.7	0.0666735	0.0871376	2.10515	0.0352782	0.533723	0.311516	0.147978	MGI:1343160	Ube2z	Cst	Cst
ENSMUSG00000014353	1968.55	-0.0042259	0.0707599	-0.242443	0.808437	1	-0.0692363	0.285578	MGI:1919727	Tmem87b	Cst	Cst
ENSMUSG00000014355	19460.8	-0.0149234	0.0465013	-0.594701	0.552043	0.986746	-0.0477038	0.0802148	MGI:103097	Anapc1	Cst	Cst
ENSMUSG00000014361	25.353	0.0577763	0.69755	1.71624	0.0861179	0.708845	6.96572	4.05871	MGI:96965	Mertk	Cst	Cst
ENSMUSG00000014402	24281.9	-0.014887	0.0457315	-0.597196	0.550376	0.986746	-0.0465429	0.0779357	MGI:106581	Tsg101	Cst	Cst
ENSMUSG00000014418	6463.63	-0.00242655	0.0566899	-0.0993318	0.920875	1	-0.0130494	0.131372	MGI:2180307	Hps5	Cst	Cst
ENSMUSG00000014426	5935.03	-0.0470958	0.078842	-1.71085	0.0871082	0.710353	-0.278462	0.162762	MGI:1346875	Map3k4	Cst	Cst
ENSMUSG00000014444	7364.89	-0.0914986	0.100755	-2.50209	0.0123462	0.365983	-0.357252	0.142781	MGI:3603204	Piezo1	Cst	Cst
ENSMUSG00000014453	33350.9	0.0470554	0.0584661	1.54822	0.121569	0.779358	0.125128	0.0808201	MGI:88169	Blk	Cst	Cst
ENSMUSG00000014470	5296.55	0.0910449	0.103139	2.5058	0.0122175	0.365196	0.36975	0.147558	MGI:1915968	Rnf166	Cst	Cst
ENSMUSG00000014496	2373.2	0.01218	0.0707797	0.639755	0.522332	0.982054	0.161459	0.252377	MGI:2145661	Ankrd28	Cst	Cst
ENSMUSG00000014498	3641.37	-0.0344921	0.0978935	-1.74029	0.0818088	0.698188	-0.557154	0.320151	MGI:2444029	Ankrd52	Cst	Cst
ENSMUSG00000014503	462.831	-0.00683609	0.0720359	-0.401393	0.688131	1	-0.120324	0.299765	MGI:1858231	Pkd2l2	Cst	Cst
ENSMUSG00000014504	12105.5	-0.0356228	0.0635534	-1.26832	0.204684	0.86477	-0.147786	0.116521	MGI:1913634	Srp19	Cst	Cst
ENSMUSG00000014547	5878.16	0.00303156	0.0678802	0.157527	0.87483	1	0.0376233	0.238838	MGI:2442811	Wdfy2	Cst	Cst
ENSMUSG00000014550	5564.5	0.00948703	0.0653198	0.439391	0.660378	0.998046	0.085064	0.193595	MGI:1925537	Rbsn	Cst	Cst
ENSMUSG00000014551	7696.31	-0.036074	0.0632476	-1.27752	0.20142	0.862648	-0.145942	0.114239	MGI:1928140	Mrps25	Cst	Cst
ENSMUSG00000014554	9458.51	8.99396e-05	0.0547278	0.00363364	0.997101	1	0.000439692	0.121006	MGI:1351602	Dguok	Cst	Cst
ENSMUSG00000014592	1456.54	0.0993412	0.135751	2.66321	0.00773991	0.297093	0.503419	0.189027	MGI:2140230	Camta1	Cst	Cst
ENSMUSG00000014599	93.7109	-0.000160827	0.0939577	-0.0244027	0.980531	1	-0.0326843	1.33937	MGI:1339753	Csf1	Cst	Cst
ENSMUSG00000014601	8447.54	-0.0402595	0.0656704	-1.39933	0.161715	0.83069	-0.16396	0.11717	MGI:2443884	Strip1	Cst	Cst
ENSMUSG00000014606	24486.8	0.00963268	0.0451582	0.391958	0.695089	1	0.0314876	0.0803341	MGI:1915113	Slc25a11	Cst	Cst
ENSMUSG00000014609	8.68789	0.00463905	0.132671	0.68953	0.49049	0.980729	1.48214	2.14949	MGI:87894	Chrne	Cst	Cst
ENSMUSG00000014633	5022.07	-0.00728658	0.0628776	-0.323076	0.746638	1	-0.0559695	0.173239	MGI:1913781	Cmc2	Cst	Cst
ENSMUSG00000014668	17813.4	-0.0012154	0.048606	-0.0488349	0.961051	1	-0.00463369	0.0948847	MGI:2444898	Chfr	Cst	Cst
ENSMUSG00000014686	1342.26	0.00211945	0.0682261	0.111797	0.910984	1	0.0274161	0.24523	MGI:2685615	Ceacam16	Cst	Cst
ENSMUSG00000014725	3.69387	0.0124435	0.177477	1.40173	0.160997		2.49912	1.78288	MGI:105988	Adam28	Missing	Missing
ENSMUSG00000014747	2.77505	-0.0238777	0.433284	-1.22084	0.222148		-5.22894	4.28307	MGI:1922555	Ankrd53	Missing	Missing
ENSMUSG00000014748	14850.9	0.061867	0.0665524	1.86754	0.0618268	0.643218	0.168487	0.090219	MGI:1096575	Tex261	Cst	Cst
ENSMUSG00000014763	7703.21	-0.000752974	0.0485125	-0.0302679	0.975853	1	-0.00286296	0.0945874	MGI:1914794	Fam120b	Cst	Cst
ENSMUSG00000014767	10237.3	-0.0257542	0.0558385	-0.952606	0.34079	0.940696	-0.0952578	0.099997	MGI:101838	Tbp	Cst	Cst
ENSMUSG00000014769	54309.2	0.0138161	0.0439997	0.564947	0.57211	0.988982	0.0417401	0.0738832	MGI:104884	Psmb1	Cst	Cst
ENSMUSG00000014771	5889.6	0.0267981	0.0653127	1.05025	0.293601	0.923498	0.153772	0.146414	MGI:104643	Pdcd2	Cst	Cst
ENSMUSG00000014773	851.36	0.00328364	0.0789431	0.265399	0.790702	1	0.132705	0.50002	MGI:104659	Dll1	Cst	Cst
ENSMUSG00000014776	6.98178	-0.0243046	0.343609	-1.59525	0.110656	0.759896	-4.16352	2.60995	MGI:1925938	Nol3	Cst	Cst
ENSMUSG00000014778	1175.5	-0.0407197	0.108032	-1.93717	0.052725	0.610152	-0.62709	0.323715	MGI:2679008	Fhod1	Cst	Cst
ENSMUSG00000014782	37.1227	0.00222474	0.118676	0.356944	0.721134	1	0.765974	2.14592	MGI:2142544	Plekhg4	Cst	Cst
ENSMUSG00000014786	411.332	0.00230822	0.0771506	0.17447	0.861496	1	0.0782469	0.448482	MGI:2685542	Slc9a5	Cst	Cst
ENSMUSG00000014791	853.475	0.00093318	0.0740189	0.0621187	0.950468	1	0.0226461	0.364562	MGI:2679007	Elmo3	Cst	Cst
ENSMUSG00000014837	890.663	-0.0100089	0.0787807	-0.698428	0.48491	0.978816	-0.286773	0.410598	MGI:1921606	Matcap1	Cst	Cst
ENSMUSG00000014846	137.147	0.00574529	0.0872022	0.613904	0.539279	0.986746	0.479299	0.780739	MGI:1915221	Tppp3	Cst	Cst
ENSMUSG00000014850	12284	0.104584	0.0832079	2.61121	0.00902236	0.324637	0.263335	0.100848	MGI:109519	Msh3	Cst	Cst
ENSMUSG00000014852	8.26019	-0.0024642	0.156878	-0.324492	0.745566	1	-0.98588	3.03823	MGI:2685556	Adamts13	Cst	Cst
ENSMUSG00000014856	6863.19	-0.00731204	0.0577975	-0.299503	0.764556	1	-0.0404802	0.135158	MGI:1913570	Tmem208	Cst	Cst
ENSMUSG00000014859	31987.7	0.0094352	0.0580487	0.384539	0.700579	1	0.0517519	0.134582	MGI:103012	E2f4	Cst	Cst
ENSMUSG00000014867	35580.7	-0.0167631	0.0514249	-0.647846	0.517085	0.982054	-0.0614875	0.0949107	MGI:98445	Surf4	Cst	Cst
ENSMUSG00000014873	2756.77	-0.0238945	0.0739413	-1.12307	0.261407	0.90765	-0.251782	0.224191	MGI:98444	Surf2	Cst	Cst
ENSMUSG00000014905	5668.06	-0.00797946	0.0670084	-0.391553	0.695389	1	-0.0849325	0.216912	MGI:1351618	Dnajb9	Cst	Cst
ENSMUSG00000014907	1623.12	-0.0545133	0.0860971	-1.92093	0.0547401	0.617575	-0.32906	0.171302	MGI:2682306	Naf1	Cst	Cst
ENSMUSG00000014932	983.282	0.00192544	0.0761677	0.139888	0.888749	1	0.0588418	0.420637	MGI:99147	Yes1	Cst	Cst
ENSMUSG00000014956	27608.3	0.00837716	0.0484637	0.334272	0.738174	1	0.0306659	0.0917394	MGI:104871	Ppp1cb	Cst	Cst
ENSMUSG00000014959	36285.7	0.0167538	0.0541714	0.646919	0.517685	0.982054	0.068503	0.105891	MGI:2135962	Gorasp2	Cst	Cst
ENSMUSG00000014980	5311.07	-0.000133279	0.0564573	-0.00545126	0.995651	1	-0.000710677	0.130369	MGI:1913887	Tsen15	Cst	Cst
ENSMUSG00000015002	19786.3	0.0108879	0.059083	0.445952	0.655632	0.998046	0.0621042	0.139262	MGI:1923990	Efr3a	Cst	Cst
ENSMUSG00000015013	5329.44	-0.0465286	0.0651813	-1.53901	0.123803	0.781914	-0.160437	0.104247	MGI:1916295	Trappc2l	Cst	Cst
ENSMUSG00000015016	4074.66	-0.0281698	0.0714294	-1.19047	0.233862	0.886118	-0.219686	0.184538	MGI:2182591	Acsf3	Cst	Cst
ENSMUSG00000015023	12481	0.0120325	0.0547885	0.474536	0.635118	0.99622	0.0542377	0.114296	MGI:99526	Ddx19a	Cst	Cst
ENSMUSG00000015027	3899.25	0.0124502	0.0655793	0.566313	0.571181	0.988982	0.107023	0.188983	MGI:1355303	Galns	Cst	Cst
ENSMUSG00000015053	17.2867	-0.0146814	0.346035	-0.924384			-4.11315	4.44961	MGI:95662	Gata2	Missing	Missing
ENSMUSG00000015083	241.452	0.00830164	0.0737745	0.50828	0.611257	0.9947	0.164907	0.324441	MGI:88237	C8g	Cst	Cst
ENSMUSG00000015087	7172.22	-0.160112	0.0993554	-3.29231	0.000993686	0.0927352	-0.334369	0.101561	MGI:2442633	Rabl6	Cst	Cst
ENSMUSG00000015092	20731.4	-0.0753112	0.065513	-2.1334	0.0328922	0.521709	-0.167366	0.0784503	MGI:1891227	Edf1	Cst	Cst
ENSMUSG00000015093	35.3063	-0.002021	0.0822138	-0.192763	0.847145	1	-0.123807	0.642278	MGI:1916704	Clic3	Cst	Cst
ENSMUSG00000015094	24.3773	0.59394	2.12644	2.91019	0.00361213	0.192839	7.63743	2.62438	MGI:1099802	Npdc1	Cst	Cst
ENSMUSG00000015095	10213.8	-0.00244687	0.0567904	-0.100253	0.920143	1	-0.0132288	0.131954	MGI:1354731	Fbxw5	Cst	Cst
ENSMUSG00000015112	3099.72	-0.0449424	0.0697889	-1.54498	0.12235	0.780451	-0.195359	0.126447	MGI:1354721	Slc25a13	Cst	Cst
ENSMUSG00000015120	75299.8	0.00169502	0.0370896	0.0770278	0.938601	1	0.00480783	0.0624168	MGI:107365	Ube2i	Cst	Cst
ENSMUSG00000015126	5372.51	0.00689575	0.05045	0.274289	0.783863	1	0.0273971	0.0998841	MGI:1915577	Tsr3	Cst	Cst
ENSMUSG00000015127	1917.6	-0.0210534	0.0746165	-1.05135	0.293099	0.922975	-0.259418	0.246749	MGI:1921404	Unkl	Cst	Cst
ENSMUSG00000015133	9877.39	-0.00615782	0.0587613	-0.255914	0.798017	1	-0.0364086	0.142269	MGI:2142227	Lrrk1	Cst	Cst
ENSMUSG00000015134	131.99	-0.0132174	0.0874334	-1.05503	0.291413	0.921862	-0.566719	0.537161	MGI:1861722	Aldh1a3	Cst	Cst
ENSMUSG00000015143	94.2104	-0.0134515	0.127531	-1.50194	0.133111	0.79013	-1.70131	1.13274	MGI:2137706	Actn1	Cst	Cst
ENSMUSG00000015149	10709.4	0.0199155	0.0574574	0.765277	0.444106	0.967313	0.0890754	0.116396	MGI:1927664	Sirt2	Cst	Cst
ENSMUSG00000015165	63888.3	0.0392124	0.0636595	1.3588	0.174209	0.842802	0.149817	0.110257	MGI:104816	Hnrnpl	Cst	Cst
ENSMUSG00000015176	15176.1	-0.030324	0.0685048	-1.19424	0.232384	0.886118	-0.187372	0.156897	MGI:1918019	Nolc1	Cst	Cst
ENSMUSG00000015189	5032.45	0.0105174	0.0688117	0.531905	0.594792	0.9925	0.123774	0.232699	MGI:2384865	Casd1	Cst	Cst
ENSMUSG00000015202	263.021	-0.00219054	0.0850134	-0.238075	0.811823	1	-0.185935	0.780994	MGI:2674130	Cnksr3	Cst	Cst
ENSMUSG00000015214	10766	0.0370378	0.0747397	1.45694	0.145133	0.806574	0.252637	0.173402	MGI:1858271	Mtmr1	Cst	Cst
ENSMUSG00000015217	12060.7	0.0343552	0.0688451	1.29933	0.193831	0.855694	0.191337	0.147259	MGI:1098219	Hmgb3	Cst	Cst
ENSMUSG00000015222	318.174	-0.000450789	0.0851801	-0.05038	0.95982	1	-0.0408422	0.810682	MGI:97175	Map2	Cst	Cst
ENSMUSG00000015243	1387.65	0.0142406	0.0863311	1.0687	0.285204	0.918294	0.523568	0.489911	MGI:99607	Abca1	Cst	Cst
ENSMUSG00000015247	11287	0.0267058	0.0590244	0.990559	0.321901	0.93678	0.111156	0.112216	MGI:1913786	Nipsnap3b	Cst	Cst
ENSMUSG00000015289	3826.19	-0.00892968	0.0546028	-0.355594	0.722145	1	-0.0413962	0.116414	MGI:1913442	Lage3	Cst	Cst
ENSMUSG00000015290	8544.06	-0.0238001	0.0627551	-0.929797	0.352476	0.945229	-0.128223	0.137905	MGI:95049	Ubl4a	Cst	Cst
ENSMUSG00000015291	21647.8	0.0348725	0.0520023	1.25012	0.211254	0.865785	0.0934936	0.0747874	MGI:99846	Gdi1	Cst	Cst
ENSMUSG00000015312	26446.9	0.1188	0.0752579	2.83118	0.00463764	0.223117	0.236373	0.0834892	MGI:107776	Gadd45b	Cst	Cst
ENSMUSG00000015314	27132.2	0.0145147	0.057811	0.576372	0.564364	0.988215	0.0729822	0.126624	MGI:1353620	Slamf6	Cst	Cst
ENSMUSG00000015316	17998.9	0.0141137	0.0623676	0.593919	0.552566	0.986746	0.0931934	0.156913	MGI:1351314	Slamf1	Cst	Cst
ENSMUSG00000015335	3162.05	0.0387208	0.0662005	1.36836	0.171198	0.841613	0.167952	0.122739	MGI:1913470	Zdhhc12	Cst	Cst
ENSMUSG00000015337	1029.87	0.000618514	0.0659119	0.0302858	0.975839	1	0.00644194	0.212705	MGI:1261433	Endog	Cst	Cst
ENSMUSG00000015340	44972	0.0162944	0.0568065	0.636612	0.524378	0.982391	0.0755946	0.118745	MGI:88574	Cybb	Cst	Cst
ENSMUSG00000015341	27730.7	0.0625708	0.0555536	1.94832	0.0513763	0.605084	0.122745	0.0630002	MGI:1931029	Golga7	Cst	Cst
ENSMUSG00000015342	5682.88	-0.0825146	0.105419	-2.41824	0.0155956	0.395979	-0.395911	0.163718	MGI:103569	Xk	Cst	Cst
ENSMUSG00000015354	4.81198	-0.0280943	0.519984	-1.15019	0.250067	0.89804	-6.06577	5.27372	MGI:1923727	Pcolce2	Cst	Cst
ENSMUSG00000015355	30568	0.0498283	0.0779841	1.74554	0.0808909	0.696248	0.26502	0.151827	MGI:88339	Cd48	Cst	Cst
ENSMUSG00000015357	7673.47	0.0562268	0.0702376	1.77211	0.0763759	0.686547	0.192567	0.108665	MGI:1346017	Clpx	Cst	Cst
ENSMUSG00000015363	17277.3	0.071145	0.0639176	2.05916	0.0394791	0.554917	0.158426	0.0769371	MGI:1915226	Trabd	Cst	Cst
ENSMUSG00000015377	3267.48	0.0238146	0.0721401	1.08412	0.278312	0.916342	0.226337	0.208775	MGI:1916690	Dennd6b	Cst	Cst
ENSMUSG00000015396	141683	0.0242986	0.0689936	1.03713	0.299677	0.925434	0.187208	0.180507	MGI:1328316	Cd83	Cst	Cst
ENSMUSG00000015451	46.4711	-0.16875	0.771413	-2.88674	0.00389254	0.202935	-3.67429	1.27282	MGI:98320	C4a	Cst	Cst
ENSMUSG00000015452	144.001	-0.0240647	0.10657	-1.706	0.0880087	0.712078	-0.928908	0.544496	MGI:893592	Ager	Cst	Cst
ENSMUSG00000015461	16261.5	0.0264633	0.0618663	1.00208	0.316306	0.933093	0.127194	0.126931	MGI:105121	Atf6b	Cst	Cst
ENSMUSG00000015467	22.8	-0.01703	0.173552	-1.70602	0.088004	0.712078	-2.29797	1.34698	MGI:1932094	Egfl8	Cst	Cst
ENSMUSG00000015468	80.9772	-0.00266119	0.0865841	-0.30729	0.758623	1	-0.263387	0.85713	MGI:107471	Notch4	Cst	Cst
ENSMUSG00000015474	256.046	-0.0236269	0.102625	-1.63809	0.101403	0.739428	-0.839048	0.512211	MGI:1860075	Ppt2	Cst	Cst
ENSMUSG00000015476	11.4764	0.00173956	0.172853	0.20648	0.836416	1	0.711324	3.445	MGI:1932118	Prrt1	Cst	Cst
ENSMUSG00000015478	10430.8	0.0230805	0.0516228	0.870092	0.38425	0.951056	0.0765167	0.0879409	MGI:1860076	Rnf5	Cst	Cst
ENSMUSG00000015488	6549.66	0.0812759	0.0906708	2.32691	0.01997	0.447747	0.314007	0.134946	MGI:1924317	Cacfd1	Cst	Cst
ENSMUSG00000015501	4547.44	-0.0167602	0.0702083	-0.812534	0.416486	0.958623	-0.181261	0.223081	MGI:1338076	Hivep2	Cst	Cst
ENSMUSG00000015522	7288.18	0.0491895	0.0672265	1.60939	0.107531	0.753048	0.173797	0.107989	MGI:88071	Arnt	Cst	Cst
ENSMUSG00000015533	17.9464	0.0662103	0.730312	1.83766	0.0661119	0.659427	6.86896	3.73787	MGI:96600	Itga2	Cst	Cst
ENSMUSG00000015536	4032.41	0.0642913	0.0913393	2.10927	0.0349212	0.533139	0.347204	0.164608	MGI:1336894	Mocs2	Cst	Cst
ENSMUSG00000015542	1609.94	-0.0150076	0.0683968	-0.711919	0.476515	0.976227	-0.149853	0.210491	MGI:1913426	Nat9	Cst	Cst
ENSMUSG00000015568	94.7214	0.0203389	0.296524	1.54455	0.122456	0.780451	3.75648	2.43209	MGI:96820	Lpl	Cst	Cst
ENSMUSG00000015575	24523.9	0.0227584	0.0512071	0.860469	0.389531	0.951682	0.0747871	0.0869143	MGI:1328318	Atp6v0e	Cst	Cst
ENSMUSG00000015597	1144.48	-0.00718964	0.0790225	-0.54118	0.588384	0.991322	-0.246519	0.455522	MGI:1889348	Zfp318	Cst	Cst
ENSMUSG00000015599	18.4154	-0.00204434	0.100856	-0.326944	0.74371	1	-0.518387	1.58555	MGI:2147036	Ttbk1	Cst	Cst
ENSMUSG00000015605	2488.78	-0.00887237	0.0672892	-0.435806	0.662978	0.998046	-0.0950654	0.218137	MGI:106658	Srf	Cst	Cst
ENSMUSG00000015619	71.3705	0.00193474	0.0967999	0.29897	0.764963	1	0.425375	1.4228	MGI:95663	Gata3	Cst	Cst
ENSMUSG00000015647	12.8632	-0.337506	1.37092	-2.89569	0.00378327	0.198508	-5.52425	1.90775	MGI:105382	Lama5	Cst	Cst
ENSMUSG00000015656	488824	-0.0839329	0.129546	-2.51084	0.0120443	0.363404	-0.520021	0.20711	MGI:105384	Hspa8	Cst	Cst
ENSMUSG00000015659	362.213	0.0149313	0.0879776	1.13312	0.257162	0.904602	0.572605	0.505333	MGI:2447813	Serac1	Cst	Cst
ENSMUSG00000015668	13200.2	-0.0133896	0.0468346	-0.534003	0.593339	0.9925	-0.0441133	0.0826086	MGI:1919871	Pdzd11	Cst	Cst
ENSMUSG00000015671	47575.5	0.000179498	0.057159	0.00738996	0.994104	1	0.000994005	0.134508	MGI:104885	Psma2	Cst	Cst
ENSMUSG00000015672	8799.6	-0.0093371	0.0573043	-0.377986	0.705441	1	-0.0492469	0.130288	MGI:2137226	Mrpl32	Cst	Cst
ENSMUSG00000015697	10913	-0.0055853	0.0640603	-0.256426	0.797622	1	-0.0479702	0.187072	MGI:1934229	Setdb1	Cst	Cst
ENSMUSG00000015702	405.886	-0.000271131	0.0820733	-0.0260162	0.979244	1	-0.0168144	0.646307	MGI:1923711	Anxa9	Cst	Cst
ENSMUSG00000015711	2717.24	0.00180274	0.0652281	0.0863821	0.931163	1	0.0175974	0.203715	MGI:1925152	Prune1	Cst	Cst
ENSMUSG00000015714	21395.1	-0.0461215	0.0589607	-1.52285	0.127795	0.784702	-0.126865	0.0833077	MGI:1924143	Cers2	Cst	Cst
ENSMUSG00000015733	62475.3	0.0217302	0.0476993	0.842624	0.399439	0.955574	0.0647826	0.076882	MGI:106222	Capza2	Cst	Cst
ENSMUSG00000015745	17771	-0.0101587	0.0560214	-0.406004	0.68474	1	-0.0496956	0.122402	MGI:1914470	Plekho1	Cst	Cst
ENSMUSG00000015747	7350.94	0.00627933	0.0585494	0.260193	0.794715	1	0.0366289	0.140776	MGI:891965	Vps45	Cst	Cst
ENSMUSG00000015748	10858.7	-0.0309234	0.0638327	-1.14742	0.25121	0.899721	-0.1466	0.127766	MGI:1918017	Prpf3	Cst	Cst
ENSMUSG00000015749	58626.2	0.0097736	0.0503413	0.386568	0.699076	1	0.0377166	0.0975678	MGI:1913721	Anp32e	Cst	Cst
ENSMUSG00000015750	5327.11	0.0156813	0.0672575	0.717988	0.472764	0.974249	0.140773	0.196066	MGI:2385110	Aph1a	Cst	Cst
ENSMUSG00000015755	8732.14	0.0641211	0.088829	2.0852	0.0370512	0.541692	0.328978	0.157768	MGI:1915902	Tab2	Cst	Cst
ENSMUSG00000015757	15008.7	0.0280559	0.0572989	1.02613	0.304831	0.92657	0.105052	0.102377	MGI:1914668	Ppil4	Cst	Cst
ENSMUSG00000015759	16038.5	-0.0165577	0.0532648	-0.639315	0.522618	0.982054	-0.065425	0.102336	MGI:1277202	Cnih1	Cst	Cst
ENSMUSG00000015766	77.8029	0.000240226	0.10937	0.0399686	0.968118	1	0.0795011	1.98909	MGI:104684	Eps8	Cst	Cst
ENSMUSG00000015776	3193.56	0.00327174	0.0639194	0.150871	0.880077	1	0.0283552	0.187943	MGI:98446	Med22	Cst	Cst
ENSMUSG00000015790	5098.5	0.0100694	0.0626548	0.437732	0.661581	0.998046	0.0730643	0.166916	MGI:98443	Surf1	Cst	Cst
ENSMUSG00000015804	22676.7	-0.0312592	0.0489075	-1.16358	0.244595	0.892677	-0.0813025	0.0698728	MGI:1914249	Med28	Cst	Cst
ENSMUSG00000015806	9298.66	0.0257776	0.0614692	0.978142	0.328004	0.937468	0.123465	0.126224	MGI:97836	Qdpr	Cst	Cst
ENSMUSG00000015812	37.1611	-0.00113938	0.0851227	-0.12636	0.899447	1	-0.101378	0.802291	MGI:95789	Gnrh1	Cst	Cst
ENSMUSG00000015829	4.6396	0.000573168	0.157954	0.0740246	0.940991		0.237672	3.21072	MGI:99516	Tnr	Missing	Missing
ENSMUSG00000015837	48775.1	-0.0227663	0.0491403	-0.870534	0.384008	0.951056	-0.0697629	0.0801381	MGI:107931	Sqstm1	Cst	Cst
ENSMUSG00000015839	10498.8	-0.033175	0.0639991	-1.20899	0.226667	0.880939	-0.14956	0.123706	MGI:108420	Nfe2l2	Cst	Cst
ENSMUSG00000015846	44.3855	-0.00527099	0.16532	-0.678542	0.497428	0.981687	-1.86268	2.74512	MGI:98214	Rxra	Cst	Cst
ENSMUSG00000015850	400.212	0.00691717	0.0891028	0.748367	0.454239	0.970698	0.604366	0.80758	MGI:2389008	Adamtsl4	Cst	Cst
ENSMUSG00000015852	17.0876	-0.207172	1.38936	-2.33233	0.0196835	0.44561	-8.62766	3.69916	MGI:1933397	Fcrl2	Cst	Cst
ENSMUSG00000015854	239.542	-0.0409009	0.178223	-2.38402	0.0171245	0.417729	-1.58431	0.664555	MGI:1334419	Cd5l	Cst	Cst
ENSMUSG00000015869	15775.3	0.00118088	0.0521974	0.0472728	0.962296	1	0.0051541	0.109029	MGI:1915013	Prpsap1	Cst	Cst
ENSMUSG00000015879	17.8636	-0.00141392	0.106275	-0.233279	0.815545	1	-0.427443	1.83233	MGI:2442958	Fam184b	Cst	Cst
ENSMUSG00000015880	34395.8	-0.0040033	0.0403486	-0.172733	0.862861	1	-0.0120468	0.0697419	MGI:1930197	Ncapg	Cst	Cst
ENSMUSG00000015882	3305.68	-0.0404669	0.0825736	-1.64809	0.0993347	0.734611	-0.333924	0.202613	MGI:2651932	Lcorl	Cst	Cst
ENSMUSG00000015889	16169.6	-0.0421223	0.0628281	-1.42533	0.154061	0.820318	-0.145362	0.101984	MGI:96836	Lta4h	Cst	Cst
ENSMUSG00000015890	149.288	-0.0241399	0.154746	-1.99499	0.0460441	0.583314	-1.78711	0.895802	MGI:1919011	Amdhd1	Cst	Cst
ENSMUSG00000015932	37161.4	0.0244651	0.0497822	0.926141	0.354373	0.945229	0.0742458	0.0801668	MGI:1929270	Dstn	Cst	Cst
ENSMUSG00000015937	51514.7	0.0191106	0.0664853	0.828222	0.407545	0.957626	0.147063	0.177565	MGI:1349392	Macroh2a1	Cst	Cst
ENSMUSG00000015942	2167.72	0.00678812	0.0670037	0.33595	0.736909	1	0.0737945	0.219659	MGI:2149780	Gtf2ird2	Cst	Cst
ENSMUSG00000015943	2338.9	0.0751511	0.0985548	2.29812	0.0215549	0.45618	0.371657	0.161722	MGI:1916418	Bola1	Cst	Cst
ENSMUSG00000015944	215.491	-0.00322541	0.0849197	-0.341359	0.732833	1	-0.257467	0.75424	MGI:1933384	Castor2	Cst	Cst
ENSMUSG00000015947	28.6047	0.00393364	0.149646	0.545621	0.585326	0.990412	1.44766	2.65323	MGI:95498	Fcgr1	Cst	Cst
ENSMUSG00000015950	13898.4	0.0151734	0.0657137	0.674656	0.499895	0.981687	0.123248	0.182682	MGI:97283	Ncf1	Cst	Cst
ENSMUSG00000015961	13730.2	-0.0337807	0.0674996	-1.26579	0.205589	0.865043	-0.178576	0.141079	MGI:87948	Adss2	Cst	Cst
ENSMUSG00000015966	43.8506	-0.00329909	0.147788	-0.46091	0.644864	0.996481	-1.25241	2.71725	MGI:1355292	Il17rb	Cst	Cst
ENSMUSG00000015968	966.171	0.00326235	0.0770288	0.243049	0.807968	1	0.106778	0.439326	MGI:88293	Cacna1d	Cst	Cst
ENSMUSG00000015970	11.7816	0	0.281951	0	1	1	0	5.39799	MGI:1860776	Chdh	Cst	Cst
ENSMUSG00000015971	7619.89	0.066246	0.0722468	1.96933	0.0489147	0.595032	0.202577	0.102866	MGI:1860775	Actr8	Cst	Cst
ENSMUSG00000015980	4.06964	0.0278952	0.518039	1.14638	0.251638		6.04497	5.27309	MGI:1923862	Lrrc27	Missing	Missing
ENSMUSG00000015994	20724.4	-0.00261674	0.0526767	-0.10476	0.916566	1	-0.0116166	0.110888	MGI:104683	Fnta	Cst	Cst
ENSMUSG00000016018	15875.9	-0.0117778	0.0603609	-0.488062	0.625506	0.99622	-0.0714954	0.146488	MGI:1919448	Mtrex	Cst	Cst
ENSMUSG00000016028	2111.2	0.00458343	0.0668151	0.228423	0.819317	1	0.0505535	0.221315	MGI:1100883	Celsr1	Cst	Cst
[truncated: 26,155 more rows]

## Sheet: Het (+) vs Het (-)
gene_id	baseMean	log2FoldChange	lfcSE	stat	pvalue	padj	log2FoldChange_orig	lfcSE_orig	MGI_id	SYMBOL	Status	Direction
[truncated: 27,537 more rows]

[truncated: 11 more sheets: Het (+) vs KO, Het (+) vs Not rescued (-), Het (+) vs WT (+), Rescued (+) vs Het (-), Rescued (+) vs Het (+), Rescued (+) vs KO, Rescued (+) vs WT (-), Rescued (+) vs WT (+), WT (-) vs KO, WT (+) vs KO, WT (+) vs WT (-)]
