# Supplementary material for: FOXO1 re-expression with a dual-recombinase allele rescues class switching in germinal center B cells
Source: J Exp Med. 2025 Dec 26;223(3):e20241136. doi: 10.1084/jem.20241136 (PMC12755864; doi:10.1084/jem.20241136)
Supplement: Table S2 — shows GSEA results. [file jem_20241136_tables2.xlsx]

## Sheet: gsea_Dominguez-Sola
Model	Direction	Total number of genes	Genes in Dominguez-Sola	ES	AUC	CERNO pvalue	padj
Het (+) vs KO	Up	12374	882	0.64051326857307	0.773879867528866	1.65054e-70	1.32043e-69
Het (+) vs Not-rescued	Up	12291	880	0.432615896110248	0.694509384883804	2.42654e-19	3.23539e-19
Rescued vs KO	Up	12471	883	0.625237260217264	0.758675257060942	8.68439e-58	3.47376e-57
Het (+) vs KO	Down	12374	984	0.642606702321643	0.737410508433443	6.13782e-57	1.63675e-56
Het (+) vs Not-rescued	Down	12291	979	0.532498476333214	0.673363764947923	1.28505e-25	2.05608e-25
Rescued vs KO	Down	12471	985	0.592437843818305	0.724627376872838	1.21491e-44	2.42981e-44

## Sheet: gsea_Victora
Model	Total number of genes	DZ markers from Victora	ES	AUC	CERNO pvalue	padj
Het (+) vs KO	21700	90	0.787716886547131	0.78632217594735	4.56131e-25	9.12262e-25
Het (+) vs Not-rescued	21216	90	0.614036780910289	0.717661754341675	0.00703009	0.00703009
Rescued vs KO	22196	91	0.803648982045615	0.797926479763168	1.92042e-27	7.68167e-28

## Sheet: Dominguez-Sola cleaned-up data
Dominguez-Sola cleaned-up data
affy_id	symbol	pvalue	log2FoldChange	padj	WTvsKO	MGI_id	gene_id	SYMBOL
1456886_at	Zfp839	7.46335732023142e-06	-0.397977326852581	7.46335732023142e-06	down	MGI:1920055	ENSMUSG00000021271	Zfp839
1460437_at	Cyth4	1.08088685764128e-05	-0.548466595316278	1.08088685764128e-05	down	MGI:2441702	ENSMUSG00000018008	Cyth4
1417668_at	Rtn4ip1	2.75817985551383e-05	-0.538714445785516	2.75817985551383e-05	down	MGI:2178759	ENSMUSG00000019864	Rtn4ip1
1455795_at	Dse	3.38644277425857e-05	-3.27735290414279	3.38644277425857e-05	down	MGI:2443455	ENSMUSG00000039497	Dse
1418398_a_at	Tspan32	8.20874417421143e-05	-0.81122475422911	8.20874417421143e-05	down	MGI:1350360	ENSMUSG00000000244	Tspan32
1454742_at	Rasgef1b	0.000147440131547156	-1.60126231134781	0.000147440131547156	down	MGI:2443755	ENSMUSG00000089809	Rasgef1b
1440534_at	6330403A02Rik	0.000178561672722424	-3.54057734670983	0.000178561672722424	down	MGI:2138735	ENSMUSG00000053963	Stum
1451486_at	Slc46a3	0.00019230954376734	-0.629154344227471	0.00019230954376734	down	MGI:1918956	ENSMUSG00000029650	Slc46a3
1423182_at	Tnfrsf13b	0.000223812313080875	-0.588765197378182	0.000223812313080875	down	MGI:1889411	ENSMUSG00000010142	Tnfrsf13b
1437937_at	Ccbp2	0.000230810322526288	-1.31461785449909	0.000230810322526288	down	MGI:1891697	ENSMUSG00000044534	Ackr2
1416289_at	Plod1	0.000250404698055504	-2.606360994312	0.000250404698055504	down	MGI:99907	ENSMUSG00000019055	Plod1
1451469_at	Cntln	0.000265396640971729	-1.3084004775513	0.000265396640971729	down	MGI:2443104	ENSMUSG00000038070	Cntln
1454656_at	Spata13	0.000269461316578764	-1.00764170881719	0.000269461316578764	down	MGI:104838	ENSMUSG00000021990	Spata13
1454086_a_at	Lmo2	0.000274152490225116	-0.558802690033673	0.000274152490225116	down	MGI:102811	ENSMUSG00000032698	Lmo2
1428097_at	2510009E07Rik	0.000278074185748349	-0.428553455739141	0.000278074185748349	down	MGI:1919440	ENSMUSG00000043391	2510009E07Rik
1419655_at	Tle3	0.000280719224192764	-1.3555467434553	0.000280719224192764	down	MGI:104634	ENSMUSG00000032280	Tle3
1455331_at	Plekhm3	0.000321124808253254	-0.678710885279045	0.000321124808253254	down	MGI:2443627	ENSMUSG00000051344	Plekhm3
1452703_at	Ahcyl2	0.000364901117917375	-0.759499960539012	0.000364901117917375	down	MGI:1921590	ENSMUSG00000029772	Ahcyl2
1453220_at	Nxpe2	0.000408167834243163	-0.809294890658016	0.000408167834243163	down	MGI:1925502	ENSMUSG00000032028	Nxpe2
1428261_at	Ccdc134	0.000437282521404821	-0.546253257603937	0.000437282521404821	down	MGI:1923707	ENSMUSG00000068114	Ccdc134
1425289_a_at	Cr2	0.000469945079454931	-0.736256779114457	0.000469945079454931	down	MGI:88489	ENSMUSG00000026616	Cr2
1450330_at	Il10	0.000473271681173129	-2.90458038277784	0.000473271681173129	down	MGI:96537	ENSMUSG00000016529	Il10
1439849_at	Trabd2b	0.000517892516921312	-1.35344624471643	0.000517892516921312	down	MGI:3650152	ENSMUSG00000070867	Trabd2b
1450744_at	Ell2	0.00051834014196939	-0.336587549318153	0.00051834014196939	down	MGI:2183438	ENSMUSG00000001542	Ell2
1419332_at	Egfl6	0.000557770474259002	-1.16887068322479	0.000557770474259002	down	MGI:1858599	ENSMUSG00000000402	Egfl6
1436603_at	Tbl2	0.000588519215343874	-0.360659382612631	0.000588519215343874	down	MGI:1351652	ENSMUSG00000005374	Tbl2
1416340_a_at	Man2b1	0.00059043473790569	-0.337753380012739	0.00059043473790569	down	MGI:107286	ENSMUSG00000005142	Man2b1
1423526_at	Arid3b	0.000609667495137045	-0.452530990635866	0.000609667495137045	down	MGI:1930768	ENSMUSG00000004661	Arid3b
1450431_a_at	Nedd4	0.000704320876179347	-0.574576697195756	0.000704320876179347	down	MGI:97297	ENSMUSG00000032216	Nedd4
1434703_at	Extl3	0.000785078708149527	-0.615563932952297	0.000785078708149527	down	MGI:1860765	ENSMUSG00000021978	Extl3
1444524_at	Gm14005	0.00090039835771745	-0.841808544991842	0.00090039835771745	down	MGI:3652191	ENSMUSG00000074813	Morrbid
1459992_x_at	Cln8	0.000905348818193798	-1.53358303477956	0.000905348818193798	down	MGI:1349447	ENSMUSG00000026317	Cln8
1417968_a_at	Mbd1	0.000965314076223088	-0.517315052489062	0.000965314076223088	down	MGI:1333811	ENSMUSG00000024561	Mbd1
1434874_x_at	Acap1	0.000991246098734201	-0.442021527793312	0.000991246098734201	down	MGI:2388270	ENSMUSG00000001588	Acap1
1434945_at	Lpcat2	0.00100337517707517	-2.17990284630404	0.00100337517707517	down	MGI:3606214	ENSMUSG00000033192	Lpcat2
1442282_at	Vmn2r84	0.00104218244470284	-1.40358403075453	0.00104218244470284	down	MGI:3643367	ENSMUSG00000070601	Vmn2r84
1440214_at	A630001G21Rik	0.00105032433225916	-0.457870387958611	0.00105032433225916	down	MGI:2443131	ENSMUSG00000052760	A630001G21Rik
1435176_a_at	Id2	0.00109634223617663	-1.25735766776767	0.00109634223617663	down	MGI:96397	ENSMUSG00000020644	Id2
1460026_s_at	Zfyve27	0.00114004224522456	-0.495111110725698	0.00114004224522456	down	MGI:1919602	ENSMUSG00000018820	Zfyve27
1443558_s_at	Nt5dc3	0.00116001700970232	-0.510743911750389	0.00116001700970232	down	MGI:3513266	ENSMUSG00000054027	Nt5dc3
1423108_at	Slc25a20	0.00121778039158439	-0.196314515481003	0.00121778039158439	down	MGI:1928738	ENSMUSG00000032602	Slc25a20
1434755_at	Coro2b	0.00124876179873446	-1.25143983283775	0.00124876179873446	down	MGI:2444283	ENSMUSG00000041729	Coro2b
1426934_at	Nhsl1	0.00126525956471501	-4.9925351624965	0.00126525956471501	down	MGI:106390	ENSMUSG00000039835	Nhsl1
1426783_at	Kat2a	0.00127385892864655	-0.30422351594672	0.00127385892864655	down	MGI:1343101	ENSMUSG00000020918	Kat2a
1454903_at	Ngfr	0.00128073952370899	-1.6377491089086	0.00128073952370899	down	MGI:97323	ENSMUSG00000000120	Ngfr
1427537_at	Eppk1	0.00134056158630916	-0.405826632512257	0.00134056158630916	down	MGI:2386306	ENSMUSG00000118671	Eppk1
1440245_at	Ccdc88b	0.00136067449180444	-0.676793899646487	0.00136067449180444	down	MGI:1925567	ENSMUSG00000047810	Ccdc88b
1436640_x_at	Agpat4	0.00139803873526993	-0.906445420485895	0.00139803873526993	down	MGI:1915512	ENSMUSG00000023827	Agpat4
1435465_at	Kbtbd11	0.00142529351456964	-1.45081328334246	0.00142529351456964	down	MGI:1922151	ENSMUSG00000055675	Kbtbd11
1419515_at	Fgd2	0.00147671729998492	-0.784263499496261	0.00147671729998492	down	MGI:1347084	ENSMUSG00000024013	Fgd2
1427033_at	Dnmbp	0.00148823222634346	-0.768905293150977	0.00148823222634346	down	MGI:1917352	ENSMUSG00000025195	Dnmbp
1416432_at	Pfkfb3	0.00149471596384402	-0.448300302572942	0.00149471596384402	down	MGI:2181202	ENSMUSG00000026773	Pfkfb3
1426677_at	Flna	0.0015219624107753	-0.345006701013332	0.0015219624107753	down	MGI:95556	ENSMUSG00000031328	Flna
1435740_at	Zmiz1	0.00154967180015159	-0.399743396131369	0.00154967180015159	down	MGI:3040693	ENSMUSG00000007817	Zmiz1
1459903_at	Sema7a	0.00156091706253027	-0.752219554190548	0.00156091706253027	down	MGI:1306826	ENSMUSG00000038264	Sema7a
1426373_at	Ski	0.00160975865925456	-0.762390519917506	0.00160975865925456	down	MGI:98310	ENSMUSG00000029050	Ski
1434881_s_at	Kctd12	0.00161856609130831	-1.17179364518487	0.00161856609130831	down	MGI:2145823	ENSMUSG00000098557	Kctd12
1453747_at	2810021J22Rik	0.00164819616925318	-0.45175084137672	0.00164819616925318	down	MGI:1917194	ENSMUSG00000020491	2810021J22Rik
1448377_at	Slpi	0.00164854106870824	-1.11189144517449	0.00164854106870824	down	MGI:109297	ENSMUSG00000017002	Slpi
1423806_at	Ints4	0.00167197880386645	-1.04465161388659	0.00167197880386645	down	MGI:1917164	ENSMUSG00000025133	Ints4
1439352_at	Trim7	0.00175256538760423	-1.34964709821159	0.00175256538760423	down	MGI:2137353	ENSMUSG00000040350	Trim7
1418946_at	St3gal1	0.00175602757193597	-1.29653500683058	0.00175602757193597	down	MGI:98304	ENSMUSG00000013846	St3gal1
1434051_s_at	Hspa12a	0.00186707682530071	-1.43513695111653	0.00186707682530071	down	MGI:1920692	ENSMUSG00000025092	Hspa12a
1417799_at	Atp6v1g2	0.00191315054583826	-0.332267973667074	0.00191315054583826	down	MGI:1913487	ENSMUSG00000024403	Atp6v1g2
1417625_s_at	Cxcr7	0.00193393569328751	-1.69219179819998	0.00193393569328751	down	MGI:109562	ENSMUSG00000044337	Ackr3
1453153_at	Lins	0.0019571490391351	-0.204874648101733	0.0019571490391351	down	MGI:1919885	ENSMUSG00000053091	Lins1
1419396_at	Arid3a	0.00196168683584806	-0.722815811026157	0.00196168683584806	down	MGI:1328360	ENSMUSG00000019564	Arid3a
1437206_at	Setd5	0.00197416993087574	-0.139726407088407	0.00197416993087574	down	MGI:1920145	ENSMUSG00000034269	Setd5
1424227_at	Polr3h	0.00199894581010355	-1.21099567770997	0.00199894581010355	down	MGI:1926179	ENSMUSG00000022476	Polr3h
1460210_at	Pkd1	0.00204994123931042	-0.708964230855033	0.00204994123931042	down	MGI:97603	ENSMUSG00000032855	Pkd1
1433477_at	Abr	0.00208106166727187	-0.822581232221516	0.00208106166727187	down	MGI:107771	ENSMUSG00000017631	Abr
1449471_at	Kcnmb4	0.00210344637429488	-0.585049888501902	0.00210344637429488	down	MGI:1913272	ENSMUSG00000054934	Kcnmb4
1426794_at	Ptprs	0.00212867571544516	-0.577777236432967	0.00212867571544516	down	MGI:97815	ENSMUSG00000013236	Ptprs
1455612_at	Slc38a9	0.00215690053455554	-0.44797468575854	0.00215690053455554	down	MGI:1918839	ENSMUSG00000047789	Slc38a9
1449581_at	Emid1	0.00218865415892673	-0.557370030094354	0.00218865415892673	down	MGI:2155091	ENSMUSG00000034164	Emid1
1425822_a_at	Dtx1	0.00220728942829811	-0.468007954262493	0.00220728942829811	down	MGI:1352744	ENSMUSG00000029603	Dtx1
1418204_s_at	Aif1	0.00222042056321708	-0.893670934375321	0.00222042056321708	down	MGI:1343098	ENSMUSG00000024397	Aif1
1439893_at	Mical3	0.00223138269920232	-1.58690763324798	0.00223138269920232	down	MGI:2442733	ENSMUSG00000051586	Mical3
1416258_at	Tk1	0.00224331518468777	-0.145794686422668	0.00224331518468777	down	MGI:98763	ENSMUSG00000025574	Tk1
1442434_at	D8Ertd82e	0.00225868525249369	-0.752858689593014	0.00225868525249369	down	MGI:1196223	ENSMUSG00000050271	Prag1
1419315_at	Slamf9	0.00227794407564862	-1.42061888414104	0.00227794407564862	down	MGI:1923692	ENSMUSG00000026548	Slamf9
1457676_at	Tirap	0.00229843814358097	-0.217096756369751	0.00229843814358097	down	MGI:2152213	ENSMUSG00000032041	Tirap
1455080_at	Ppp1r16b	0.00242263725186049	-0.103261891627643	0.00242263725186049	down	MGI:2151841	ENSMUSG00000037754	Ppp1r16b
1435085_at	Crebl2	0.00244601422785275	-0.843674286366292	0.00244601422785275	down	MGI:1889385	ENSMUSG00000032652	Crebl2
1439090_at	Tbc1d23	0.00245164012280072	-0.693851364052894	0.00245164012280072	down	MGI:1914831	ENSMUSG00000022749	Tbc1d23
1437111_at	Zc3h12c	0.00251219006779612	-1.56368104882993	0.00251219006779612	down	MGI:3026959	ENSMUSG00000035164	Zc3h12c
1454746_at	Plekhm1	0.00254543493818666	-0.355582659652761	0.00254543493818666	down	MGI:2443207	ENSMUSG00000034247	Plekhm1
1439864_at	Ccdc40	0.00255769141426888	-2.02313836084111	0.00255769141426888	down	MGI:2443893	ENSMUSG00000039963	Ccdc40
1447903_x_at	Ap1s2	0.00256726848320838	-0.478509406910714	0.00256726848320838	down	MGI:1889383	ENSMUSG00000031367	Ap1s2
1415890_at	Papss1	0.00260477628980591	-0.33717892177895	0.00260477628980591	down	MGI:1330587	ENSMUSG00000028032	Papss1
1420387_at	Mpv17	0.00260860800612423	-0.918399242481993	0.00260860800612423	down	MGI:97138	ENSMUSG00000107283	Mpv17
1416635_at	Smpdl3a	0.00261657248502576	-1.16850814411449	0.00261657248502576	down	MGI:1931437	ENSMUSG00000019872	Smpdl3a
1422456_at	Nsf	0.00268378072181186	-0.250225239741825	0.00268378072181186	down	MGI:104560	ENSMUSG00000034187	Nsf
1443894_at	Evi2a	0.00269756997316127	-0.661810095919462	0.00269756997316127	down	MGI:95458	ENSMUSG00000078771	Evi2a
1435116_at	Map10	0.002702558257997	-1.27878927976918	0.002702558257997	down	MGI:1921643	ENSMUSG00000050930	Map10
1417255_at	Ift140	0.00270280237580963	-0.730768151853054	0.00270280237580963	down	MGI:2146906	ENSMUSG00000024169	Ift140
1448757_at	Pml	0.00271072950028593	-0.77805332309954	0.00271072950028593	down	MGI:104662	ENSMUSG00000036986	Pml
1427041_at	Themis2	0.00277479559213427	-1.01227825407017	0.00277479559213427	down	MGI:2446213	ENSMUSG00000037731	Themis2
1451446_at	Antxr1	0.00279338889435647	-1.42231016044825	0.00279338889435647	down	MGI:1916788	ENSMUSG00000033420	Antxr1
1423213_at	Plxnc1	0.0028145995246166	-0.499022488478417	0.0028145995246166	down	MGI:1890127	ENSMUSG00000074785	Plxnc1
1455452_x_at	Kctd14	0.00286418793669076	-2.79019889042651	0.00286418793669076	down	MGI:1289222	ENSMUSG00000051727	Kctd14
1415698_at	Golm1	0.00289471014427229	-0.726747864616798	0.00289471014427229	down	MGI:1917329	ENSMUSG00000021556	Golm1
1449874_at	Ly96	0.00290610974691711	-0.58324802042298	0.00290610974691711	down	MGI:1341909	ENSMUSG00000025779	Ly96
1419212_at	Icosl	0.00292931352717466	-0.341302554646266	0.00292931352717466	down	MGI:1354701	ENSMUSG00000000732	Icosl
1455825_s_at	Lnx1	0.00294649771167772	-0.479427492677157	0.00294649771167772	down	MGI:1278335	ENSMUSG00000029228	Lnx1
1427982_s_at	Syne2	0.00296003561846494	-0.984052570138717	0.00296003561846494	down	MGI:2449316	ENSMUSG00000063450	Syne2
1450391_a_at	Mgll	0.00300058091768062	-1.88366585127638	0.00300058091768062	down	MGI:1346042	ENSMUSG00000033174	Mgll
1420813_at	Hdac7	0.00306503988320806	-0.252797965615599	0.00306503988320806	down	MGI:1891835	ENSMUSG00000022475	Hdac7
1438008_at	Gga3	0.00313064768102506	-0.278240469109058	0.00313064768102506	down	MGI:2384159	ENSMUSG00000020740	Gga3
1456480_at	Fry	0.00313271710905956	-0.878733328906781	0.00313271710905956	down	MGI:2443895	ENSMUSG00000056602	Fry
1415687_a_at	Psap	0.00316510727535059	-0.290077842098635	0.00316510727535059	down	MGI:97783	ENSMUSG00000004207	Psap
1434418_at	Cers6	0.00320669037490065	-0.612722712735433	0.00320669037490065	down	MGI:2442564	ENSMUSG00000027035	Cers6
1433455_at	Sh2b3	0.00321658762591927	-0.412752762709939	0.00321658762591927	down	MGI:893598	ENSMUSG00000042594	Sh2b3
1454271_at	1810013D15Rik	0.00331816259734944	-2.75292355235107	0.00331816259734944	down	MGI:1916292	ENSMUSG00000028177	1810013D15Rik
1428284_at	8430427H17Rik	0.00334149864647075	-1.38172864063487	0.00334149864647075	down	MGI:1918765	ENSMUSG00000061411	Nol4l
1423276_at	Ildr1	0.00338856620926704	-0.555808802226338	0.00338856620926704	down	MGI:2146574	ENSMUSG00000022900	Ildr1
1451097_at	Vasp	0.00340282859480739	-0.199614825357138	0.00340282859480739	down	MGI:109268	ENSMUSG00000030403	Vasp
1440298_at	Treml2	0.00341704079753346	-0.270949731852241	0.00341704079753346	down	MGI:2147038	ENSMUSG00000071068	Treml2
1426707_at	Tubgcp3	0.00357291137935583	-0.181311949869414	0.00357291137935583	down	MGI:2183752	ENSMUSG00000000759	Tubgcp3
1434261_at	Sipa1l2	0.00357536463120609	-0.603845430496753	0.00357536463120609	down	MGI:2676970	ENSMUSG00000001995	Sipa1l2
1437781_at	Insm2	0.00362934014592275	-1.56695064563885	0.00362934014592275	down	MGI:1930787	ENSMUSG00000045440	Insm2
1418465_at	Ncf4	0.00379787609179086	-0.322791168628841	0.00379787609179086	down	MGI:109186	ENSMUSG00000071715	Ncf4
1451174_at	Lrrc33	0.00379850856247196	-0.799084518530882	0.00379850856247196	down	MGI:2445095	ENSMUSG00000052384	Nrros
1436570_at	Pag1	0.00389605904617369	-0.279828735494398	0.00389605904617369	down	MGI:2443160	ENSMUSG00000027508	Pag1
1434014_at	Atg4c	0.00391867140100688	-1.53860145063826	0.00391867140100688	down	MGI:2651854	ENSMUSG00000028550	Atg4c
1422531_at	Syt5	0.00394480790478024	-2.9412464657009	0.00394480790478024	down	MGI:1926368	ENSMUSG00000004961	Syt5
1438658_a_at	S1pr3	0.00395631645965246	-0.793820598446073	0.00395631645965246	down	MGI:1339365	ENSMUSG00000067586	S1pr3
1427619_a_at	Sh3tc1	0.00398113478379724	-2.04055794360019	0.00398113478379724	down	MGI:2678949	ENSMUSG00000036553	Sh3tc1
1435580_at	C230081A13Rik	0.00400718487299799	-0.27316220912901	0.00400718487299799	down	MGI:2442366	ENSMUSG00000074305	Peak1
1417643_at	Rsph1	0.00402634339117076	-1.67089722608103	0.00402634339117076	down	MGI:1194909	ENSMUSG00000024033	Rsph1
1428959_at	Tespa1	0.00406388946112929	-0.698978298109299	0.00406388946112929	down	MGI:1914846	ENSMUSG00000034833	Tespa1
1417389_at	Gpc1	0.00407037689234077	-2.22376963516927	0.00407037689234077	down	MGI:1194891	ENSMUSG00000034220	Gpc1
1434241_at	Wdr67	0.00418996845151609	-0.374082590847198	0.00418996845151609	down	MGI:2684931	ENSMUSG00000022364	Tbc1d31
1455217_at	Lrig2	0.00420871782355507	-0.31271734181205	0.00420871782355507	down	MGI:2443718	ENSMUSG00000032913	Lrig2
1417751_at	Stk10	0.00423510261510645	-0.606283548816592	0.00423510261510645	down	MGI:1099439	ENSMUSG00000020272	Stk10
1418401_a_at	Dusp16	0.00425666474904467	-0.355373288398846	0.00425666474904467	down	MGI:1917936	ENSMUSG00000030203	Dusp16
1436175_at	Atxn7	0.00431408690668103	-0.441541525132044	0.00431408690668103	down	MGI:2179277	ENSMUSG00000021738	Atxn7
1434729_at	Zc4h2	0.00434905987702969	-1.09624170033186	0.00434905987702969	down	MGI:2679294	ENSMUSG00000035062	Zc4h2
1422003_at	Cxcr5	0.00435882309278978	-0.395390511810335	0.00435882309278978	down	MGI:103567	ENSMUSG00000047880	Cxcr5
1452464_a_at	Metap1d	0.00442061247811353	-0.331052062350246	0.00442061247811353	down	MGI:1913809	ENSMUSG00000041921	Metap1d
1455840_at	Rapgef5	0.00444277695003514	-0.648927364068555	0.00444277695003514	down	MGI:2444365	ENSMUSG00000041992	Rapgef5
1420054_s_at	Slc35c2	0.0044492478428835	-0.513704131440859	0.0044492478428835	down	MGI:2385166	ENSMUSG00000017664	Slc35c2
1419803_s_at	Ccdc12	0.00452154874893434	-0.50877734728576	0.00452154874893434	down	MGI:1919904	ENSMUSG00000019659	Ccdc12
1426241_a_at	Scmh1	0.00452510348713815	-1.03206204278216	0.00452510348713815	down	MGI:1352762	ENSMUSG00000000085	Scmh1
1419249_at	Cdk14	0.0046163922583586	-1.18676317693792	0.0046163922583586	down	MGI:894318	ENSMUSG00000028926	Cdk14
1423356_at	Snap29	0.00469742180542589	-0.393947983425786	0.00469742180542589	down	MGI:1914724	ENSMUSG00000022765	Snap29
1451218_at	Edem1	0.00474097823233279	-0.519021562264307	0.00474097823233279	down	MGI:2180139	ENSMUSG00000030104	Edem1
1421173_at	Irf4	0.00478639049244747	-0.605836999555525	0.00478639049244747	down	MGI:1096873	ENSMUSG00000021356	Irf4
1433678_at	Pld4	0.00479536629681363	-0.923646711713975	0.00479536629681363	down	MGI:2144765	ENSMUSG00000052160	Pld4
1439110_at	A930012O16Rik	0.00482225180133844	-0.863153597839116	0.00482225180133844	down	MGI:2442255	ENSMUSG00000054181	A930012O16Rik
1424704_at	Runx2	0.00489928453805677	-1.14602448565257	0.00489928453805677	down	MGI:99829	ENSMUSG00000039153	Runx2
1424912_at	Slc25a17	0.00489935305026634	-1.30150066323055	0.00489935305026634	down	MGI:1342248	ENSMUSG00000022404	Slc25a17
1440275_at	Runx3	0.00493830223770618	-0.445985507756784	0.00493830223770618	down	MGI:102672	ENSMUSG00000070691	Runx3
1435885_s_at	Itsn1	0.00499745204655227	-0.474218315155092	0.00499745204655227	down	MGI:1338069	ENSMUSG00000022957	Itsn1
1441549_at	Pi4kb	0.00501965876776687	-0.647329477483549	0.00501965876776687	down	MGI:1334433	ENSMUSG00000038861	Pi4kb
1427689_a_at	Tnip1	0.00505326297527985	-0.575756782562763	0.00505326297527985	down	MGI:1926194	ENSMUSG00000020400	Tnip1
1416268_at	Ets2	0.00511854999914374	-0.357524505939503	0.00511854999914374	down	MGI:95456	ENSMUSG00000022895	Ets2
1447612_x_at	Kdm6b	0.00519776070598917	-0.32498785559717	0.00519776070598917	down	MGI:2448492	ENSMUSG00000018476	Kdm6b
1419583_at	Cbx4	0.00523829257483673	-0.281476769238203	0.00523829257483673	down	MGI:1195985	ENSMUSG00000039989	Cbx4
1435291_at	Lemd3	0.00528737321244315	-0.231847781522774	0.00528737321244315	down	MGI:3580376	ENSMUSG00000048661	Lemd3
1423570_at	Abcg1	0.00531833355925109	-0.883725159398976	0.00531833355925109	down	MGI:107704	ENSMUSG00000024030	Abcg1
1454840_at	Mccc2	0.00532903565103196	-1.03955275885635	0.00532903565103196	down	MGI:1925288	ENSMUSG00000021646	Mccc2
1435343_at	Dock10	0.00537187686997551	-0.32350505118073	0.00537187686997551	down	MGI:2146320	ENSMUSG00000038608	Dock10
1439947_at	Cyp11a1	0.00543505607734642	-1.0205266283393	0.00543505607734642	down	MGI:88582	ENSMUSG00000032323	Cyp11a1
1440234_at	Lyrm9	0.00545946063356678	-0.626984976031361	0.00545946063356678	down	MGI:1913524	ENSMUSG00000072640	Lyrm9
1455030_at	Ptprj	0.00547476500531212	-0.733745769139437	0.00547476500531212	down	MGI:104574	ENSMUSG00000025314	Ptprj
1449056_at	E330009J07Rik	0.00550898102342724	-0.949052623634669	0.00550898102342724	down	MGI:2444256	ENSMUSG00000037172	Dennd11
1452878_at	Prkce	0.00553190734941814	-0.987455813017409	0.00553190734941814	down	MGI:97599	ENSMUSG00000045038	Prkce
1449023_a_at	Ezh1	0.00554982852205166	-0.609978859937963	0.00554982852205166	down	MGI:1097695	ENSMUSG00000006920	Ezh1
1426625_at	Zfp623	0.00564565954066667	-0.714982399623797	0.00564565954066667	down	MGI:1926084	ENSMUSG00000050846	Zfp623
1434445_at	Arhgap39	0.00568403859994862	-1.1488423318845	0.00568403859994862	down	MGI:107858	ENSMUSG00000033697	Arhgap39
1424072_at	2010107G23Rik	0.00581907515116498	-1.4092612455159	0.00581907515116498	down	MGI:1917144	ENSMUSG00000020083	Fam241b
1429698_at	Mterf	0.00584750536547626	-0.24472295581355	0.00584750536547626	down	MGI:1918240	ENSMUSG00000040429	Mterf1a
1417695_a_at	Soat1	0.00586830228501267	-0.291237364158485	0.00586830228501267	down	MGI:104665	ENSMUSG00000026600	Soat1
1444589_at	Gm4944	0.00594168298814195	-0.177760392499843	0.00594168298814195	down	MGI:3643318	ENSMUSG00000096433	Zfp994
1431830_at	Zfp329	0.00595172886047333	-0.224079697343413	0.00595172886047333	down	MGI:1921283	ENSMUSG00000057894	Zfp329
1417971_at	Nrm	0.00608951195716621	-0.377713962868448	0.00608951195716621	down	MGI:2146855	ENSMUSG00000059791	Nrm
1434320_at	Gtf3c4	0.0061351629237344	-0.377380751720821	0.0061351629237344	down	MGI:2138937	ENSMUSG00000035666	Gtf3c4
1429690_at	Zfp946	0.00617872231451929	-0.52222335121533	0.00617872231451929	down	MGI:1921399	ENSMUSG00000071266	Zfp946
1460379_at	Hoxb4	0.00619348779408991	-2.87562086644205	0.00619348779408991	down	MGI:96185	ENSMUSG00000038692	Hoxb4
1425518_at	Rapgef4	0.00620972073067108	-1.29981237343932	0.00620972073067108	down	MGI:1917723	ENSMUSG00000049044	Rapgef4
1424736_at	Eef2	0.00621008800874552	-0.0773663973906	0.00621008800874552	down	MGI:95288	ENSMUSG00000034994	Eef2
1419827_s_at	Kif17	0.0062107941844752	-2.13025873132639	0.0062107941844752	down	MGI:1098229	ENSMUSG00000028758	Kif17
1437269_at	Ttc38	0.00622349699789423	-0.508406085016134	0.00622349699789423	down	MGI:2146198	ENSMUSG00000035944	Ttc38
1424283_at	Jtb	0.0062474270581041	-0.203245747891394	0.0062474270581041	down	MGI:1346082	ENSMUSG00000027937	Jtb
1424936_a_at	Dnah8	0.00625935783082157	-0.941982058009226	0.00625935783082157	down	MGI:107714	ENSMUSG00000033826	Dnah8
1435582_at	Wdfy4	0.00626764028378636	-0.315610457915136	0.00626764028378636	down	MGI:3584510	ENSMUSG00000051506	Wdfy4
1416985_at	Sirpa	0.0063197084910015	-0.649491455642895	0.0063197084910015	down	MGI:108563	ENSMUSG00000037902	Sirpa
1418577_at	Trim8	0.00632546561204197	-0.192579571980827	0.00632546561204197	down	MGI:1933302	ENSMUSG00000025034	Trim8
1424069_at	Napg	0.00642633389986001	-0.206588385221169	0.00642633389986001	down	MGI:104561	ENSMUSG00000024581	Napg
1451326_at	Abhd14b	0.00645119453337766	-0.732259923739871	0.00645119453337766	down	MGI:1923741	ENSMUSG00000042073	Abhd14b
1448216_at	Syngr3	0.00653405819072556	-2.9378701841939	0.00653405819072556	down	MGI:1341881	ENSMUSG00000007021	Syngr3
1428914_at	Sh3pxd2a	0.00653892821455461	-0.561806395881646	0.00653892821455461	down	MGI:1298393	ENSMUSG00000053617	Sh3pxd2a
1416294_at	Scamp3	0.00654094962344936	-0.190529697256594	0.00654094962344936	down	MGI:1346346	ENSMUSG00000028049	Scamp3
1443217_at	Gm13398	0.00656912897792776	-1.58012220775802	0.00656912897792776	down	MGI:3652315	ENSMUSG00000087364	Gm13398
1434154_at	Kctd13	0.0067956538076126	-0.535526530469191	0.0067956538076126	down	MGI:1923739	ENSMUSG00000030685	Kctd13
1448569_at	Mlec	0.00687087190644329	-0.204189577081372	0.00687087190644329	down	MGI:1924015	ENSMUSG00000048578	Mlec
1456475_s_at	Prkar2b	0.00688887169107088	-1.31722721998262	0.00688887169107088	down	MGI:97760	ENSMUSG00000002997	Prkar2b
1454666_at	Klf3	0.00692324856350027	-1.00342171530276	0.00692324856350027	down	MGI:1342773	ENSMUSG00000029178	Klf3
1453677_a_at	Derl3	0.00694559471348791	-0.255136329304001	0.00694559471348791	down	MGI:1917627	ENSMUSG00000009092	Derl3
1428578_s_at	Ppfia4	0.00695754888984187	-2.23914710155966	0.00695754888984187	down	MGI:1915757	ENSMUSG00000026458	Ppfia4
1428821_at	Agpat2	0.00697798669715827	-0.943806617128328	0.00697798669715827	down	MGI:1914762	ENSMUSG00000026922	Agpat2
1431251_at	Lrrc3	0.00706763412131747	-0.768664671184714	0.00706763412131747	down	MGI:2447899	ENSMUSG00000051652	Lrrc3
1456823_at	Ppp1r36	0.00707830476688344	-0.946866676712228	0.00707830476688344	down	MGI:2684916	ENSMUSG00000052221	Ppp1r36
1435152_at	Leng8	0.0071202929243051	-0.17762053015945	0.0071202929243051	down	MGI:2142195	ENSMUSG00000035545	Leng8
1456646_at	Pex10	0.00718843472212216	-0.58122960438626	0.00718843472212216	down	MGI:2684988	ENSMUSG00000029047	Pex10
1436573_at	Scrn3	0.00723842421068286	-0.289090292779866	0.00723842421068286	down	MGI:1921866	ENSMUSG00000008226	Scrn3
1415818_at	Anxa6	0.00728061095922102	-0.959055614343184	0.00728061095922102	down	MGI:88255	ENSMUSG00000018340	Anxa6
1437752_at	Lin28a	0.00737458223240621	-1.61154376784461	0.00737458223240621	down	MGI:1890546	ENSMUSG00000050966	Lin28a
1428337_at	Mdp1	0.00738236725655527	-0.365282676908224	0.00738236725655527	down	MGI:1915131	ENSMUSG00000002329	Mdp1
1456446_at	4930523C07Rik	0.00742088121213212	-0.614828929022803	0.00742088121213212	down	MGI:1914897	ENSMUSG00000090394	4930523C07Rik
1452222_at	Utrn	0.00748644651566395	-0.68655102290904	0.00748644651566395	down	MGI:104631	ENSMUSG00000019820	Utrn
1451292_at	Zfp212	0.0075023788824993	-0.225040962192624	0.0075023788824993	down	MGI:2682609	ENSMUSG00000052763	Zfp212
1450881_s_at	Gpr137b	0.00755184131155223	-0.419610983561247	0.00755184131155223	down	MGI:1891463	ENSMUSG00000021306	Gpr137b
1425388_a_at	Tpk1	0.00755578142520471	-0.57995902019172	0.00755578142520471	down	MGI:1352500	ENSMUSG00000029735	Tpk1
1423091_a_at	Gpm6b	0.00763706490734105	-1.05648821050521	0.00763706490734105	down	MGI:107672	ENSMUSG00000031342	Gpm6b
1425482_s_at	Ankmy2	0.00765413579441821	-0.177020620907486	0.00765413579441821	down	MGI:2144755	ENSMUSG00000036188	Ankmy2
1450792_at	Tyrobp	0.00766405897004655	-1.75732536536061	0.00766405897004655	down	MGI:1277211	ENSMUSG00000030579	Tyrobp
1435166_at	Cntn2	0.00770071254048202	-1.79694434670835	0.00770071254048202	down	MGI:104518	ENSMUSG00000053024	Cntn2
1438079_at	Zfp867	0.00773432372726278	-0.392399909111551	0.00773432372726278	down	MGI:2681848	ENSMUSG00000054519	Zfp867
1447800_x_at	Tcn2	0.00774552353426511	-0.960476119183461	0.00774552353426511	down	MGI:98534	ENSMUSG00000020432	Tcn2
1433811_at	Mllt6	0.00776239213094345	-0.272148877652441	0.00776239213094345	down	MGI:1935145	ENSMUSG00000038437	Mllt6
1424405_at	Mbip	0.00777192365131785	-0.273806377915925	0.00777192365131785	down	MGI:1918320	ENSMUSG00000021028	Mbip
1435930_at	Scaper	0.00780273839622061	-0.636940481737332	0.00780273839622061	down	MGI:1925976	ENSMUSG00000034007	Scaper
1450395_at	Slc22a5	0.00782776554777333	-0.531535713258035	0.00782776554777333	down	MGI:1329012	ENSMUSG00000018900	Slc22a5
1421129_a_at	Atp2a3	0.00791881089002067	-0.210405619765794	0.00791881089002067	down	MGI:1194503	ENSMUSG00000020788	Atp2a3
1423350_at	Socs5	0.00792606796536996	-0.897708913620245	0.00792606796536996	down	MGI:2385459	ENSMUSG00000037104	Socs5
1451140_s_at	Prkag2	0.0079312269433765	-0.428210646771181	0.0079312269433765	down	MGI:1336153	ENSMUSG00000028944	Prkag2
1418780_at	Cyp39a1	0.00798408433925868	-0.413386868893856	0.00798408433925868	down	MGI:1927096	ENSMUSG00000023963	Cyp39a1
1421529_a_at	Txnrd1	0.00802248149118105	-0.249048900320481	0.00802248149118105	down	MGI:1354175	ENSMUSG00000020250	Txnrd1
1420545_a_at	Chn1	0.00803247282303858	-1.39170683528027	0.00803247282303858	down	MGI:1915674	ENSMUSG00000056486	Chn1
1455707_at	Ranbp3l	0.0080538139244479	-1.96909718074558	0.0080538139244479	down	MGI:2444654	ENSMUSG00000048424	Ranbp3l
1418057_at	Tiam1	0.00817038346448582	-1.48859794974024	0.00817038346448582	down	MGI:103306	ENSMUSG00000002489	Tiam1
1435568_at	Ttc37	0.0082597512030575	-0.241460734662072	0.0082597512030575	down	MGI:2679923	ENSMUSG00000033991	Skic3
1448128_at	Ctsa	0.00826630154183879	-0.253553061486608	0.00826630154183879	down	MGI:97748	ENSMUSG00000017760	Ctsa
1453003_at	Sorl1	0.00836802015984222	-0.362007633575137	0.00836802015984222	down	MGI:1202296	ENSMUSG00000049313	Sorl1
1420697_at	Slc15a3	0.00842855185289206	-0.523404793347188	0.00842855185289206	down	MGI:1929691	ENSMUSG00000024737	Slc15a3
1451328_at	Pcnxl3	0.00843168399981554	-0.303380498948163	0.00843168399981554	down	MGI:1861733	ENSMUSG00000054874	Pcnx3
1419892_at	Ccdc167	0.0084437341159531	-0.708461022430884	0.0084437341159531	down	MGI:1915847	ENSMUSG00000024018	Ccdc167
1434002_at	Foxn3	0.00848534357176809	-0.259769697902453	0.00848534357176809	down	MGI:1918625	ENSMUSG00000033713	Foxn3
1419081_at	Atg10	0.00849416559140719	-0.431077783611239	0.00849416559140719	down	MGI:1914045	ENSMUSG00000021619	Atg10
1421840_at	Abca1	0.00849575775263118	-1.19823948007544	0.00849575775263118	down	MGI:99607	ENSMUSG00000015243	Abca1
1434642_at	Hsd17b11	0.00855511001901515	-0.531105628301352	0.00855511001901515	down	MGI:2149821	ENSMUSG00000029311	Hsd17b11
1426479_a_at	Cnpy3	0.0085620118139202	-0.340300093875747	0.0085620118139202	down	MGI:1919279	ENSMUSG00000023973	Cnpy3
1418102_at	Hes1	0.00860501164277118	-1.24378181838889	0.00860501164277118	down	MGI:104853	ENSMUSG00000022528	Hes1
1416206_at	Sipa1	0.00861210731208667	-0.28001866066348	0.00861210731208667	down	MGI:107576	ENSMUSG00000056917	Sipa1
1429831_at	Pik3ap1	0.00882889643481571	-0.418280088928352	0.00882889643481571	down	MGI:1933177	ENSMUSG00000025017	Pik3ap1
1417884_at	Slc16a6	0.00887232748865991	-0.309372747742497	0.00887232748865991	down	MGI:2144585	ENSMUSG00000041920	Slc16a6
1433965_at	Atp8a1	0.00890104846330927	-0.222635454075913	0.00890104846330927	down	MGI:1330848	ENSMUSG00000037685	Atp8a1
1430494_at	Urgcp	0.00891588323689748	-0.634058896071357	0.00891588323689748	down	MGI:1919296	ENSMUSG00000049680	Urgcp
1422906_at	Abcg2	0.00893578250948659	-1.30170063379589	0.00893578250948659	down	MGI:1347061	ENSMUSG00000029802	Abcg2
1455724_at	Prrg1	0.0089649925726117	-2.23052109929291	0.0089649925726117	down	MGI:1917364	ENSMUSG00000047996	Prrg1
1451561_at	Prr12	0.00897281686012831	-0.411684617642214	0.00897281686012831	down	MGI:2679002	ENSMUSG00000046574	Prr12
1429796_at	Kalrn	0.00901390332098228	-1.44242010106594	0.00901390332098228	down	MGI:2685385	ENSMUSG00000061751	Kalrn
1440764_at	Araf	0.00903111414845987	-0.386066442268348	0.00903111414845987	down	MGI:88065	ENSMUSG00000001127	Araf
1448741_at	Slc3a1	0.0090478053947999	-0.385305273998205	0.0090478053947999	down	MGI:1195264	ENSMUSG00000024131	Slc3a1
1416440_at	Cd164	0.00911314511486757	-0.175974037045822	0.00911314511486757	down	MGI:1859568	ENSMUSG00000019818	Cd164
1422568_at	Ndel1	0.00915938713267821	-0.188404226831105	0.00915938713267821	down	MGI:1932915	ENSMUSG00000018736	Ndel1
1424059_at	Suv420h2	0.00917039120314388	-0.341440407232612	0.00917039120314388	down	MGI:2385262	ENSMUSG00000059851	Kmt5c
1435024_at	4931428F04Rik	0.00918564759888565	-0.309459115662305	0.00918564759888565	down	MGI:1921606	ENSMUSG00000014837	Matcap1
1416889_at	Tnni2	0.00921452347921023	-0.340162816688869	0.00921452347921023	down	MGI:105070	ENSMUSG00000031097	Tnni2
1438198_at	Bri3bp	0.00935135510100531	-0.369784850165891	0.00935135510100531	down	MGI:1924059	ENSMUSG00000037905	Bri3bp
1437872_at	Napepld	0.00947827917669609	-0.610616985339242	0.00947827917669609	down	MGI:2140885	ENSMUSG00000044968	Napepld
1448474_at	Nek7	0.00948456793470847	-0.207677017995126	0.00948456793470847	down	MGI:1890645	ENSMUSG00000026393	Nek7
1455435_s_at	Chdh	0.00951788755720377	-0.596857653657473	0.00951788755720377	down	MGI:1860776	ENSMUSG00000015970	Chdh
1449404_at	Pip4k2a	0.0095414317052631	-0.268884013552377	0.0095414317052631	down	MGI:1298206	ENSMUSG00000026737	Pip4k2a
1434373_at	Fam168a	0.00955757194926614	-0.9232501257774	0.00955757194926614	down	MGI:2442372	ENSMUSG00000029461	Fam168a
1424588_at	Srgap3	0.00963800480839273	-3.32925875676076	0.00963800480839273	down	MGI:2152938	ENSMUSG00000030257	Srgap3
1415886_at	Sh2d3c	0.00966548091707612	-0.46778930539068	0.00966548091707612	down	MGI:1351631	ENSMUSG00000059013	Sh2d3c
1429006_s_at	Atat1	0.0096870769111073	-0.828060927422659	0.0096870769111073	down	MGI:1913869	ENSMUSG00000024426	Atat1
1432206_at	9030404E10Rik	0.00970196668402466	-0.979840589924583	0.00970196668402466	down	MGI:1918778	ENSMUSG00000116660	9030404E10Rik
1431314_a_at	5830417I10Rik	0.00975290790104675	-0.242275918516905	0.00975290790104675	down	MGI:1923272	ENSMUSG00000078684	5830417I10Rik
1448779_at	Ciz1	0.00987618468570687	-0.149248800163306	0.00987618468570687	down	MGI:1920234	ENSMUSG00000039205	Ciz1
1441545_at	Zcchc11	0.00989613009042854	-0.412737129532529	0.00989613009042854	down	MGI:2445126	ENSMUSG00000034610	Tut4
1448241_at	Gm2a	0.00994558118274605	-0.433719827325756	0.00994558118274605	down	MGI:95762	ENSMUSG00000000594	Gm2a
1455530_at	Ighv14-2	0.00998959071423368	-0.44005550497898	0.00998959071423368	down	MGI:4439607	ENSMUSG00000095583	Ighv14-2
1426901_s_at	Camta2	0.0101060565215596	-0.340190476783505	0.0101060565215596	down	MGI:2135957	ENSMUSG00000040712	Camta2
1435087_at	Zfp362	0.0101370083549255	-0.262763877368599	0.0101370083549255	down	MGI:2652839	ENSMUSG00000028799	Zfp362
1455585_at	Rnf168	0.010138510156594	-0.244734739140819	0.010138510156594	down	MGI:1917488	ENSMUSG00000014074	Rnf168
1428763_at	Smug1	0.0101701292050729	-0.290169003869469	0.0101701292050729	down	MGI:1918976	ENSMUSG00000036061	Smug1
1452302_at	Arhgef10	0.010244029193663	-1.00908878784115	0.010244029193663	down	MGI:2444453	ENSMUSG00000071176	Arhgef10
1417104_at	Emp3	0.0103010198279138	-0.443153282973375	0.0103010198279138	down	MGI:1098729	ENSMUSG00000040212	Emp3
1426500_at	Icmt	0.0103154245274878	-0.312653235204531	0.0103154245274878	down	MGI:1888594	ENSMUSG00000039662	Icmt
1435018_at	Cacfd1	0.0103156127839729	-0.274445132367205	0.0103156127839729	down	MGI:1924317	ENSMUSG00000015488	Cacfd1
1424012_at	Ttc30a1	0.0103450533067817	-0.560294297373261	0.0103450533067817	down	MGI:1926052	ENSMUSG00000075271	Ift70a1
1456026_at	Nhlrc3	0.0103713052946608	-0.469250607049331	0.0103713052946608	down	MGI:2444520	ENSMUSG00000042997	Nhlrc3
1429428_at	Tcf7l2	0.0103850860707802	-1.49505801622676	0.0103850860707802	down	MGI:1202879	ENSMUSG00000024985	Tcf7l2
1417081_a_at	Syngr2	0.010459531739799	-0.385989302167827	0.010459531739799	down	MGI:1328324	ENSMUSG00000048277	Syngr2
1416540_at	Hgs	0.010471897618598	-0.180012076801324	0.010471897618598	down	MGI:104681	ENSMUSG00000025793	Hgs
1435781_at	Cand1	0.0104936740300451	-0.255301507405868	0.0104936740300451	down	MGI:1261820	ENSMUSG00000020114	Cand1
1428796_at	Bbx	0.0106235342909713	-0.455801775579502	0.0106235342909713	down	MGI:1917758	ENSMUSG00000022641	Bbx
1419308_at	Invs	0.010688276738079	-0.198719847022971	0.010688276738079	down	MGI:1335082	ENSMUSG00000028344	Invs
1436729_at	Afap1	0.0107358277787403	-1.54418545126609	0.0107358277787403	down	MGI:1917542	ENSMUSG00000029094	Afap1
1425814_a_at	Calcrl	0.0108319818235429	-0.754484062932527	0.0108319818235429	down	MGI:1926944	ENSMUSG00000059588	Calcrl
1433841_at	Ap5z1	0.0109936694812449	-0.288444509533679	0.0109936694812449	down	MGI:1924908	ENSMUSG00000039623	Ap5z1
1433488_x_at	Gns	0.0111351161036221	-0.51475440715577	0.0111351161036221	down	MGI:1922862	ENSMUSG00000034707	Gns
1416066_at	Cd9	0.0111537641828537	-1.01890607274976	0.0111537641828537	down	MGI:88348	ENSMUSG00000030342	Cd9
1454815_at	Sertad2	0.0111675120696017	-0.344439047999574	0.0111675120696017	down	MGI:1931026	ENSMUSG00000049800	Sertad2
1440953_at	1700096K18Rik	0.0112787270428297	-0.589727586879356	0.0112787270428297	down	MGI:1920821	ENSMUSG00000101856	1700096K18Rik
1436193_at	Man1c1	0.011302003757614	-1.83773417147615	0.011302003757614	down	MGI:2446214	ENSMUSG00000037306	Man1c1
1436553_at	Lhfpl4	0.0113081857670991	-1.15048703423905	0.0113081857670991	down	MGI:3057108	ENSMUSG00000042873	Lhfpl4
1460256_at	Car3	0.0113104835946654	-2.23017306796503	0.0113104835946654	down	MGI:88270	ENSMUSG00000027559	Car3
1448656_at	Cacnb3	0.0113262014078043	-1.99905990071295	0.0113262014078043	down	MGI:103307	ENSMUSG00000003352	Cacnb3
1429089_s_at	2900026A02Rik	0.0113479609465485	-2.73899617290073	0.0113479609465485	down	MGI:1920194	ENSMUSG00000051339	2900026A02Rik
1418840_at	Pdcd4	0.0113906631392552	-0.372457638970113	0.0113906631392552	down	MGI:107490	ENSMUSG00000024975	Pdcd4
1416773_at	Wee1	0.01140226272483	-0.199561616000256	0.01140226272483	down	MGI:103075	ENSMUSG00000031016	Wee1
1426825_at	Fmnl3	0.0114594486135746	-0.521595546555609	0.0114594486135746	down	MGI:109569	ENSMUSG00000023008	Fmnl3
1418856_a_at	Fanca	0.011482622258258	-0.408169738060913	0.011482622258258	down	MGI:1341823	ENSMUSG00000032815	Fanca
1447918_x_at	Iglc2	0.0114875063005203	-0.359372322110058	0.0114875063005203	down	MGI:99547	ENSMUSG00000076937	Iglc2
1435414_s_at	Dctn1	0.0114952939404376	-0.363455089735073	0.0114952939404376	down	MGI:107745	ENSMUSG00000031865	Dctn1
1455509_at	Nacad	0.0114960723045655	-0.886973906504279	0.0114960723045655	down	MGI:3603030	ENSMUSG00000041073	Nacad
1427335_at	Tmem260	0.0116080237142699	-1.15741389082862	0.0116080237142699	down	MGI:2443219	ENSMUSG00000036339	Tmem260
1421852_at	Kcnk5	0.0116214906232285	-0.653177446118638	0.0116214906232285	down	MGI:1336175	ENSMUSG00000023243	Kcnk5
1420395_a_at	Kif9	0.0116268495572119	-0.610517069754098	0.0116268495572119	down	MGI:1098237	ENSMUSG00000032489	Kif9
1428790_at	Nfam1	0.0116468035831114	-0.648596478088062	0.0116468035831114	down	MGI:1921289	ENSMUSG00000058099	Nfam1
1416549_at	Slc35b4	0.0116931738548752	-0.319416988905058	0.0116931738548752	down	MGI:1931249	ENSMUSG00000018999	Slc35b4
1428444_at	Asb2	0.0117086486308171	-1.04029296759695	0.0117086486308171	down	MGI:1929743	ENSMUSG00000021200	Asb2
1422708_at	Pik3cg	0.0117223947892116	-0.570925861609041	0.0117223947892116	down	MGI:1353576	ENSMUSG00000020573	Pik3cg
1432288_at	5830468F06Rik	0.0117290525862762	-2.76808694631364	0.0117290525862762	down	MGI:1923332	ENSMUSG00000098322	5830468F06Rik
1454900_s_at	Mycbp2	0.0117751824577758	-0.318053038747195	0.0117751824577758	down	MGI:2179432	ENSMUSG00000033004	Mycbp2
1426900_at	Jmjd1c	0.0117891334887486	-0.271072843176496	0.0117891334887486	down	MGI:1918614	ENSMUSG00000037876	Jmjd1c
1428555_at	Setd2	0.0119102058774544	-0.195442740905037	0.0119102058774544	down	MGI:1918177	ENSMUSG00000044791	Setd2
1451574_at	Bcl9	0.011932252844002	-0.799473469573616	0.011932252844002	down	MGI:1924828	ENSMUSG00000038256	Bcl9
1434914_at	Rab6b	0.0119574116638588	-1.72619975418679	0.0119574116638588	down	MGI:107283	ENSMUSG00000032549	Rab6b
1433908_a_at	Cttn	0.0119777845536511	-0.457952431845994	0.0119777845536511	down	MGI:99695	ENSMUSG00000031078	Cttn
1420752_at	Dtx3	0.0120304959468068	-0.256447753208223	0.0120304959468068	down	MGI:2135752	ENSMUSG00000040415	Dtx3
1434311_at	Cnot6l	0.0120509755842705	-0.282126266831428	0.0120509755842705	down	MGI:2443154	ENSMUSG00000034724	Cnot6l
1435666_at	Mast3	0.0121245950921517	-0.225626203230412	0.0121245950921517	down	MGI:2683541	ENSMUSG00000031833	Mast3
1418148_at	Abhd1	0.012178125036377	-0.434860446770869	0.012178125036377	down	MGI:1931013	ENSMUSG00000006638	Abhd1
1431115_at	Tgif2	0.0121879329660744	-0.556673238971994	0.0121879329660744	down	MGI:1915299	ENSMUSG00000062175	Tgif2
1416758_at	Arhgap27	0.0122558722822928	-0.38035303709855	0.0122558722822928	down	MGI:1916903	ENSMUSG00000034255	Arhgap27
1427467_a_at	Rpgr	0.0122608322162398	-0.13829757481072	0.0122608322162398	down	MGI:1344037	ENSMUSG00000031174	Rpgr
1434716_at	Havcr1	0.0123000774760907	-0.179209940627512	0.0123000774760907	down	MGI:2159680	ENSMUSG00000040405	Havcr1
1445841_at	Lrrc39	0.0123455341441806	-0.512385651390538	0.0123455341441806	down	MGI:1924557	ENSMUSG00000027961	Lrrc39
1418473_at	Cutc	0.0123556104634909	-0.344594222777088	0.0123556104634909	down	MGI:1913638	ENSMUSG00000025193	Cutc
1423978_at	Sbk1	0.0124747808002432	-0.729247768612548	0.0124747808002432	down	MGI:2135937	ENSMUSG00000042978	Sbk1
1459895_at	Ppp4r1l-ps	0.0124764058598326	-0.510449748926163	0.0124764058598326	down	MGI:1924560	ENSMUSG00000055897	Ppp4r1l-ps
1416697_at	Dpp4	0.0125354384965271	-1.05667510297184	0.0125354384965271	down	MGI:94919	ENSMUSG00000035000	Dpp4
1458469_at	Cblb	0.0125420685034427	-0.61714107153758	0.0125420685034427	down	MGI:2146430	ENSMUSG00000022637	Cblb
1455446_x_at	Acadsb	0.0125665694264389	-0.347339445118523	0.0125665694264389	down	MGI:1914135	ENSMUSG00000030861	Acadsb
1455133_s_at	Suco	0.0126158446255203	-0.288883008423555	0.0126158446255203	down	MGI:2138346	ENSMUSG00000040297	Suco
1417934_at	Dnajc4	0.0126409738227282	-0.164695763784009	0.0126409738227282	down	MGI:1927346	ENSMUSG00000024963	Dnajc4
1417935_at	Mkrn2	0.0126423119566715	-0.277005927707908	0.0126423119566715	down	MGI:1914277	ENSMUSG00000000439	Mkrn2
1460273_a_at	Naip2	0.0127342374630648	-1.63522578108504	0.0127342374630648	down	MGI:1298226	ENSMUSG00000078945	Naip2
1424455_at	Gprasp1	0.012758557675988	-0.324526392192499	0.012758557675988	down	MGI:1917418	ENSMUSG00000043384	Gprasp1
1454997_at	Msrb3	0.0127675865702491	-0.938317821595119	0.0127675865702491	down	MGI:2443538	ENSMUSG00000051236	Msrb3
1459901_at	Zfp646	0.0129123213661088	-0.216850900392121	0.0129123213661088	down	MGI:3665412	ENSMUSG00000049739	Zfp646
1422924_at	Tnfsf9	0.0129472029106753	-0.554140326523022	0.0129472029106753	down	MGI:1101058	ENSMUSG00000035678	Tnfsf9
1429161_at	Arv1	0.012978108086043	-0.250591554351626	0.012978108086043	down	MGI:1916115	ENSMUSG00000031982	Arv1
1429141_at	Neurl2	0.0130135776909402	-0.535639898629197	0.0130135776909402	down	MGI:3043305	ENSMUSG00000039873	Neurl2
1434900_at	Mkl1	0.0130205460302058	-0.275959892380321	0.0130205460302058	down	MGI:2384495	ENSMUSG00000042292	Mrtfa
1421901_at	Eif2ak1	0.0130229488319659	-0.227266514930749	0.0130229488319659	down	MGI:1353448	ENSMUSG00000029613	Eif2ak1
1444884_at	Ppt1	0.0130520734482539	-1.21744258425724	0.0130520734482539	down	MGI:1298204	ENSMUSG00000028657	Ppt1
1429111_at	Tln2	0.0130948128505889	-2.4419546902574	0.0130948128505889	down	MGI:1917799	ENSMUSG00000052698	Tln2
1439189_at	Fnip2	0.0131418053143943	-1.48157497284649	0.0131418053143943	down	MGI:2683054	ENSMUSG00000061175	Fnip2
1434388_at	Mob3a	0.0131951029078687	-0.137846231128842	0.0131951029078687	down	MGI:3050117	ENSMUSG00000003348	Mob3a
1439381_x_at	Marveld1	0.0132996431695715	-0.751165191756552	0.0132996431695715	down	MGI:2147570	ENSMUSG00000044345	Marveld1
1439755_at	Sipa1l1	0.0133150702916908	-0.709994545895649	0.0133150702916908	down	MGI:2443679	ENSMUSG00000042700	Sipa1l1
1434099_at	Ppargc1a	0.0133573031876512	-3.04404091601709	0.0133573031876512	down	MGI:1342774	ENSMUSG00000029167	Ppargc1a
1423319_at	Hhex	0.0133634828975139	-0.531205370500389	0.0133634828975139	down	MGI:96086	ENSMUSG00000024986	Hhex
1438910_a_at	Stom	0.0134052879065661	-1.23245300979252	0.0134052879065661	down	MGI:95403	ENSMUSG00000026880	Stom
1433947_at	Rab37	0.0134203292827487	-1.21645103380073	0.0134203292827487	down	MGI:1929945	ENSMUSG00000020732	Rab37
1460614_at	Mier3	0.0134261101746859	-0.214131057335019	0.0134261101746859	down	MGI:2442317	ENSMUSG00000032727	Mier3
1437252_at	Gatsl2	0.0134394156824947	-0.742781743444529	0.0134394156824947	down	MGI:1933384	ENSMUSG00000015944	Castor2
1418007_at	Paxbp1	0.0134650540856113	-0.214136233517488	0.0134650540856113	down	MGI:1914617	ENSMUSG00000022974	Paxbp1
1417045_at	Bid	0.01348752563625	-0.236948188182495	0.01348752563625	down	MGI:108093	ENSMUSG00000004446	Bid
1435391_at	Rbm33	0.0135478094233129	-0.41268625699024	0.0135478094233129	down	MGI:1919670	ENSMUSG00000048271	Rbm33
1435244_at	Vav2	0.0135976571016949	-0.210175068968558	0.0135976571016949	down	MGI:102718	ENSMUSG00000009621	Vav2
1423153_x_at	Cfh	0.0136328434056915	-2.4791120053387	0.0136328434056915	down	MGI:88385	ENSMUSG00000026365	Cfh
1416722_at	Hmg20a	0.0136864358991153	-0.299096119282467	0.0136864358991153	down	MGI:1914117	ENSMUSG00000032329	Hmg20a
1434988_x_at	Aldh2	0.0137397574766753	-0.330441448145429	0.0137397574766753	down	MGI:99600	ENSMUSG00000029455	Aldh2
1428748_at	5830428H23Rik	0.0137845071523601	-0.633361280307014	0.0137845071523601	down	MGI:2652824	ENSMUSG00000074733	Zfp950
1451073_at	Sppl3	0.0138128364380962	-0.175809145941589	0.0138128364380962	down	MGI:1891433	ENSMUSG00000029550	Sppl3
1423953_at	Cdkal1	0.0138710506280067	-0.142525904058447	0.0138710506280067	down	MGI:1921765	ENSMUSG00000006191	Cdkal1
1456265_at	Lekr1	0.0139729818636933	-0.812537332381504	0.0139729818636933	down	MGI:3645902	ENSMUSG00000074579	Lekr1
1433937_at	Trp53bp2	0.0141537146103457	-0.685124009949486	0.0141537146103457	down	MGI:2138319	ENSMUSG00000026510	Trp53bp2
1417240_at	Zyx	0.0142388964308192	-0.894842638676804	0.0142388964308192	down	MGI:103072	ENSMUSG00000029860	Zyx
1416690_at	Gtpbp2	0.014300228479582	-0.31739872891203	0.014300228479582	down	MGI:1860138	ENSMUSG00000023952	Gtpbp2
1423166_at	Cd36	0.014305040258817	-1.46113095487647	0.014305040258817	down	MGI:107899	ENSMUSG00000002944	Cd36
1435955_at	Siglecg	0.014348901183327	-0.232617828658903	0.014348901183327	down	MGI:2443630	ENSMUSG00000030468	Siglecg
1419369_at	Rnf138	0.0143494866701878	-0.416564893743672	0.0143494866701878	down	MGI:1929211	ENSMUSG00000024317	Rnf138
1426649_at	Tmeff1	0.0143674984444011	-1.0568838843229	0.0143674984444011	down	MGI:1926810	ENSMUSG00000028347	Tmeff1
1443022_at	Tctn3	0.0143947996420709	-0.511688257052946	0.0143947996420709	down	MGI:1914840	ENSMUSG00000025008	Tctn3
1457534_at	Gm19710	0.0144102540175197	-0.606202541414152	0.0144102540175197	down	MGI:5011895	ENSMUSG00000105552	Gm19710
1434284_at	Bdp1	0.014457291708314	-0.117636476176939	0.014457291708314	down	MGI:1347077	ENSMUSG00000049658	Bdp1
1428565_at	Unkl	0.0144877880226769	-0.541006463555387	0.0144877880226769	down	MGI:1921404	ENSMUSG00000015127	Unkl
1435984_at	Zfp40	0.0145032324124073	-0.489556842705902	0.0145032324124073	down	MGI:99185	ENSMUSG00000002617	Zfp40
1419607_at	Tnf	0.0145418309740283	-0.783527338179157	0.0145418309740283	down	MGI:104798	ENSMUSG00000024401	Tnf
1433756_at	S100pbp	0.0145671463089237	-0.202897604851184	0.0145671463089237	down	MGI:1921898	ENSMUSG00000040928	S100pbp
1434399_at	Galnt6	0.0145927209826612	-0.812766652391825	0.0145927209826612	down	MGI:1891640	ENSMUSG00000037280	Galnt6
1423672_at	Ttc30b	0.0147259880774604	-0.920386320055103	0.0147259880774604	down	MGI:1919671	ENSMUSG00000075273	Ift70b
1440928_at	D630037F22Rik	0.014823359987399	-1.05671097574374	0.014823359987399	down	MGI:2442827	ENSMUSG00000038122	Tbc1d32
1433820_a_at	Tmem198b	0.0148582591476701	-0.557838965270145	0.0148582591476701	down	MGI:1921077	ENSMUSG00000047090	Tmem198b
1417283_at	Lynx1	0.0148869944897314	-0.451870120805753	0.0148869944897314	down	MGI:1345180	ENSMUSG00000022594	Lynx1
1449818_at	Abcb4	0.0149197007703507	-0.685593483947887	0.0149197007703507	down	MGI:97569	ENSMUSG00000042476	Abcb4
1449198_a_at	St3gal5	0.0149446763593037	-0.532020569548834	0.0149446763593037	down	MGI:1339963	ENSMUSG00000056091	St3gal5
1452092_at	Chst15	0.0149556137828899	-0.636256805321732	0.0149556137828899	down	MGI:1924840	ENSMUSG00000030930	Chst15
1424970_at	Purg	0.0150182622748196	-0.673187810618994	0.0150182622748196	down	MGI:1922279	ENSMUSG00000049184	Purg
1448412_a_at	Tsc22d4	0.0150827898318083	-0.249629408161795	0.0150827898318083	down	MGI:1926079	ENSMUSG00000029723	Tsc22d4
1418394_a_at	Cd97	0.0151207842969983	-0.623188714562797	0.0151207842969983	down	MGI:1347095	ENSMUSG00000002885	Adgre5
1416882_at	Rgs10	0.0151344072054813	-0.565032595501179	0.0151344072054813	down	MGI:1915115	ENSMUSG00000030844	Rgs10
1455411_at	Aqp11	0.0151580909845893	-1.03778745156608	0.0151580909845893	down	MGI:1913583	ENSMUSG00000042797	Aqp11
1424141_at	Hectd1	0.0151629440240933	-0.100285349411593	0.0151629440240933	down	MGI:2384768	ENSMUSG00000035247	Hectd1
1417930_at	Nab2	0.0152020703073223	-0.36389342746625	0.0152020703073223	down	MGI:107563	ENSMUSG00000025402	Nab2
1433642_at	Arl15	0.0152642979329799	-0.105256012515234	0.0152642979329799	down	MGI:2442308	ENSMUSG00000042348	Arl15
1455323_at	Rbak	0.015265198097905	-0.299439950956364	0.015265198097905	down	MGI:1927369	ENSMUSG00000061898	Rbak
1434655_at	Foxk1	0.0152702668018369	-0.255368274070475	0.0152702668018369	down	MGI:1347488	ENSMUSG00000056493	Foxk1
1456912_at	Zfp691	0.0152938016203566	-0.767685382687783	0.0152938016203566	down	MGI:3041163	ENSMUSG00000045268	Zfp691
1424532_at	Ylpm1	0.0153412684099073	-0.258285343752171	0.0153412684099073	down	MGI:1926195	ENSMUSG00000021244	Ylpm1
1456772_at	Ncf1	0.0153737323872617	-0.477862390791097	0.0153737323872617	down	MGI:97283	ENSMUSG00000015950	Ncf1
1425216_at	Ffar2	0.0153877601981325	-1.36266973989176	0.0153877601981325	down	MGI:2441731	ENSMUSG00000051314	Ffar2
1457869_at	Gm10451	0.0154752545028803	-0.758508153246186	0.0154752545028803	down	MGI:3641898	ENSMUSG00000073000	Ppp1r36dn
1460211_a_at	Kdelr1	0.015520742425704	-0.320012187894115	0.015520742425704	down	MGI:1915387	ENSMUSG00000002778	Kdelr1
1418984_at	Inadl	0.0155926191015032	-1.79422998186501	0.0155926191015032	down	MGI:1277960	ENSMUSG00000061859	Patj
1419719_at	Gabrb1	0.0156889777484527	-1.60925923097833	0.0156889777484527	down	MGI:95619	ENSMUSG00000029212	Gabrb1
1446494_at	Kis2	0.0157043987197591	-2.19325385193847	0.0157043987197591	down	MGI:3617487	ENSMUSG00000086173	Kis2
1436669_at	1700019G17Rik	0.015814807183302	-0.394887321298423	0.015814807183302	down	MGI:1922791	ENSMUSG00000068299	Nat8f4
1455854_a_at	Ssh1	0.015984970161453	-0.403497876644348	0.015984970161453	down	MGI:2686240	ENSMUSG00000042121	Ssh1
1449075_at	Exd2	0.0160092368664518	-0.343636423739724	0.0160092368664518	down	MGI:1922485	ENSMUSG00000032705	Exd2
1433633_at	Irf2bp2	0.0160790614474994	-0.487291512866243	0.0160790614474994	down	MGI:2443921	ENSMUSG00000051495	Irf2bp2
1438294_at	Atxn1	0.0160889875012291	-1.87204516714501	0.0160889875012291	down	MGI:104783	ENSMUSG00000046876	Atxn1
1429953_at	2210011C24Rik	0.0161341827727282	-1.21296591544054	0.0161341827727282	down	MGI:1917384	ENSMUSG00000074217	Misp3
1438254_at	Mcmbp	0.0162186560526377	-0.11827576863374	0.0162186560526377	down	MGI:1920977	ENSMUSG00000048170	Mcmbp
1452166_a_at	Krt10	0.0162668943831652	-0.778594252689429	0.0162668943831652	down	MGI:96685	ENSMUSG00000019761	Krt10
1434816_at	Vps33a	0.0162782310899936	-0.199925104280123	0.0162782310899936	down	MGI:1924823	ENSMUSG00000029434	Vps33a
1434089_at	Synpo	0.0164125296897101	-2.93390625174491	0.0164125296897101	down	MGI:1099446	ENSMUSG00000043079	Synpo
1438315_x_at	Akr7a5	0.0164344938184668	-0.368861040303601	0.0164344938184668	down	MGI:107796	ENSMUSG00000028743	Akr7a5
1453015_at	Cmip	0.0164667133040952	-0.274127280124606	0.0164667133040952	down	MGI:1921690	ENSMUSG00000034390	Cmip
1428175_at	Tmem161b	0.0165019481548941	-0.194706240117002	0.0165019481548941	down	MGI:1919995	ENSMUSG00000035762	Tmem161b
1416904_at	Mbnl1	0.0165143714669624	-0.220571759347282	0.0165143714669624	down	MGI:1928482	ENSMUSG00000027763	Mbnl1
1455915_at	Galnt4	0.0165580811315182	-0.277425425709996	0.0165580811315182	down	MGI:894692	ENSMUSG00000090035	Galnt4
1453941_at	4930579P08Rik	0.0167602464822485	-0.752166426216595	0.0167602464822485	down	MGI:1923128	ENSMUSG00000112924	4930579P08Rik
1460203_at	Itpr1	0.0168023525780413	-0.197517609579558	0.0168023525780413	down	MGI:96623	ENSMUSG00000030102	Itpr1
1436774_at	Sel1l	0.0168122810497086	-0.171732044300665	0.0168122810497086	down	MGI:1329016	ENSMUSG00000020964	Sel1l
1439935_at	Plac1l	0.0168486901794659	-2.2526399933921	0.0168486901794659	down	MGI:2684945	ENSMUSG00000055895	Oosp2
1430681_at	Cryl1	0.0169266089403836	-0.773174755990361	0.0169266089403836	down	MGI:1915881	ENSMUSG00000021947	Cryl1
1415943_at	Sdc1	0.0169522917990567	-1.01944091708438	0.0169522917990567	down	MGI:1349162	ENSMUSG00000020592	Sdc1
1449126_at	Zfp90	0.0169722513062007	-0.390928953583161	0.0169722513062007	down	MGI:104786	ENSMUSG00000031907	Zfp90
1424275_s_at	Trim41	0.0170031620515296	-0.216282603817996	0.0170031620515296	down	MGI:2384814	ENSMUSG00000040365	Trim41
1452064_at	Med23	0.0170227748605377	-0.134283906715201	0.0170227748605377	down	MGI:1917458	ENSMUSG00000019984	Med23
1449099_at	Lrba	0.0170597141902343	-0.538711291475991	0.0170597141902343	down	MGI:1933162	ENSMUSG00000028080	Lrba
1453909_at	4930505N22Rik	0.017155936762554	-0.490637489625112	0.017155936762554	down	MGI:1922306	ENSMUSG00000097690	4930505N22Rik
1428778_at	Sfi1	0.0173001006893928	-0.696416858538688	0.0173001006893928	down	MGI:1926137	ENSMUSG00000023764	Sfi1
1417901_a_at	Ica1	0.0173762088681719	-0.698082267423014	0.0173762088681719	down	MGI:96391	ENSMUSG00000062995	Ica1
1457659_x_at	Odf1	0.0173914791475926	-1.91099724253321	0.0173914791475926	down	MGI:97424	ENSMUSG00000061923	Odf1
1437345_a_at	Bscl2	0.0174044173594607	-0.213996255045069	0.0174044173594607	down	MGI:1298392	ENSMUSG00000071657	Bscl2
1416469_at	Luzp1	0.0174614395069969	-0.47347634772444	0.0174614395069969	down	MGI:107629	ENSMUSG00000001089	Luzp1
1452521_a_at	Plaur	0.0174641723544019	-1.11216604537436	0.0174641723544019	down	MGI:97612	ENSMUSG00000046223	Plaur
1428902_at	Chst11	0.0175036045343881	-0.648356948015827	0.0175036045343881	down	MGI:1927166	ENSMUSG00000034612	Chst11
1417315_at	Gripap1	0.0176043668071268	-0.241521666474327	0.0176043668071268	down	MGI:1859616	ENSMUSG00000031153	Gripap1
1421164_a_at	Arhgef1	0.0176833174750718	-0.205948292985507	0.0176833174750718	down	MGI:1353510	ENSMUSG00000040940	Arhgef1
1424099_at	Gpx8	0.0176856193548543	-2.01192231324908	0.0176856193548543	down	MGI:1916840	ENSMUSG00000021760	Gpx8
1449401_at	C1qc	0.0179453510972585	-3.1859462373888	0.0179453510972585	down	MGI:88225	ENSMUSG00000036896	C1qc
1431820_at	4632404H12Rik	0.0179733005746912	-0.470739460669109	0.0179733005746912	down	MGI:1921284	ENSMUSG00000042579	4632404H12Rik
1418508_a_at	Grb2	0.0179840109779013	-0.160517306652832	0.0179840109779013	down	MGI:95805	ENSMUSG00000059923	Grb2
1417171_at	Itk	0.0179863782358063	-0.54595424701873	0.0179863782358063	down	MGI:96621	ENSMUSG00000020395	Itk
1423592_at	Rock2	0.0179928349284965	-0.173902373709945	0.0179928349284965	down	MGI:107926	ENSMUSG00000020580	Rock2
1423465_at	Frrs1	0.0179933937784292	-0.630771080295254	0.0179933937784292	down	MGI:108076	ENSMUSG00000033386	Frrs1
1446303_at	Igf1r	0.0181260870756079	-2.34323344363324	0.0181260870756079	down	MGI:96433	ENSMUSG00000005533	Igf1r
1427994_at	Cd300lf	0.0181438798648017	-1.06690558228756	0.0181438798648017	down	MGI:2442359	ENSMUSG00000047798	Cd300lf
1453417_at	4933407K13Rik	0.0182808285130598	-0.658386021308056	0.0182808285130598	down	MGI:5609147	ENSMUSG00000087396	Dxz4
1451079_at	Adpgk	0.0183776280163584	-0.386097172850029	0.0183776280163584	down	MGI:1919391	ENSMUSG00000025236	Adpgk
1436495_s_at	Zfp260	0.0183967494029982	-0.215431294865882	0.0183967494029982	down	MGI:1347071	ENSMUSG00000049421	Zfp260
1448678_at	Fam118a	0.0184842958846258	-0.0995981414083413	0.0184842958846258	down	MGI:1920475	ENSMUSG00000022434	Fam118a
1440333_at	Mamdc4	0.0184998025765996	-0.326409296828459	0.0184998025765996	down	MGI:2685841	ENSMUSG00000026941	Mamdc4
1424433_at	Msrb2	0.0185082303139929	-0.375378609698602	0.0185082303139929	down	MGI:1923717	ENSMUSG00000023094	Msrb2
1439601_at	Heatr6	0.018528144050478	-0.364987262509485	0.018528144050478	down	MGI:1919790	ENSMUSG00000000976	Heatr6
1433666_s_at	Vps41	0.0186533298272376	-0.125048258487572	0.0186533298272376	down	MGI:1929215	ENSMUSG00000041236	Vps41
1436164_at	Slc30a1	0.0187390843810976	-0.703961895115855	0.0187390843810976	down	MGI:1345281	ENSMUSG00000037434	Slc30a1
1428513_at	Calcoco1	0.0188871012319325	-0.737305529112751	0.0188871012319325	down	MGI:1914738	ENSMUSG00000023055	Calcoco1
1435374_at	Cdyl2	0.0189102212117958	-0.858838288031693	0.0189102212117958	down	MGI:1923046	ENSMUSG00000031758	Cdyl2
1454731_at	Myo10	0.0189197698819967	-0.813018653345996	0.0189197698819967	down	MGI:107716	ENSMUSG00000022272	Myo10
1418843_at	Slc30a4	0.0189558550932587	-0.425878267471976	0.0189558550932587	down	MGI:1345282	ENSMUSG00000005802	Slc30a4
1456056_a_at	Fam21	0.0190191650901819	-0.203296168890127	0.0190191650901819	down	MGI:106463	ENSMUSG00000024104	Washc2
1460657_at	Wnt10a	0.0191330762449313	-1.73778062900861	0.0191330762449313	down	MGI:108071	ENSMUSG00000026167	Wnt10a
1433618_at	C330006A16Rik	0.0191351993653602	-0.246572534152268	0.0191351993653602	down	MGI:1924939	ENSMUSG00000087679	Tmem250
1434291_a_at	Serf1	0.0191394931106236	-0.384809053133598	0.0191394931106236	down	MGI:1337114	ENSMUSG00000021643	Serf1
1419984_s_at	Zfp644	0.0191559130334232	-0.304696652160736	0.0191559130334232	down	MGI:1277212	ENSMUSG00000049606	Zfp644
1423103_at	Rfx5	0.0192113165081839	-0.135537977984683	0.0192113165081839	down	MGI:1858421	ENSMUSG00000005774	Rfx5
1433942_at	Myo6	0.0192835562745472	-0.213938857910052	0.0192835562745472	down	MGI:104785	ENSMUSG00000033577	Myo6
1416401_at	Cd82	0.0192852834168546	-0.342980679165894	0.0192852834168546	down	MGI:104651	ENSMUSG00000027215	Cd82
1422499_at	Lima1	0.0194158416909499	-0.705553913608048	0.0194158416909499	down	MGI:1920992	ENSMUSG00000023022	Lima1
1449679_s_at	Stx5a	0.0194205859168214	-0.0791100394509723	0.0194205859168214	down	MGI:1928483	ENSMUSG00000010110	Stx5a
1427014_at	Dennd4b	0.01946214540552	-0.490811759193987	0.01946214540552	down	MGI:2446201	ENSMUSG00000042404	Dennd4b
1424995_at	Glyctk	0.0194780859049616	-0.400384138255347	0.0194780859049616	down	MGI:2444085	ENSMUSG00000020258	Glyctk
1456468_x_at	Myadml2	0.0195080585821557	-2.26104802102249	0.0195080585821557	down	MGI:1915765	ENSMUSG00000025141	Myadml2
1423812_s_at	Vopp1	0.019561312905954	-0.810524621738866	0.019561312905954	down	MGI:2141658	ENSMUSG00000037788	Vopp1
1450688_at	Rgl2	0.0196558714124441	-0.25126093056166	0.0196558714124441	down	MGI:107483	ENSMUSG00000041354	Rgl2
1445091_at	Atr	0.0196627873830949	-0.435297465391226	0.0196627873830949	down	MGI:108028	ENSMUSG00000032409	Atr
1418587_at	Traf3	0.0196932430898032	-0.229592395238136	0.0196932430898032	down	MGI:108041	ENSMUSG00000021277	Traf3
1419119_at	Hcst	0.0197306231434088	-0.775859573713466	0.0197306231434088	down	MGI:1344360	ENSMUSG00000064109	Hcst
1437132_x_at	Nedd9	0.019868751055437	-0.414706496925513	0.019868751055437	down	MGI:97302	ENSMUSG00000021365	Nedd9
1431179_at	Entpd7	0.0199063289664876	-0.297280716874541	0.0199063289664876	down	MGI:2135885	ENSMUSG00000025192	Entpd7
1436037_at	Itga4	0.0200352382605432	-0.389268761480157	0.0200352382605432	down	MGI:96603	ENSMUSG00000027009	Itga4
1452903_at	Fam212a	0.0201778572221647	-0.184180474395388	0.0201778572221647	down	MGI:1915426	ENSMUSG00000042106	Inka1
1417627_a_at	Limk1	0.0202793056914843	-0.92975318063967	0.0202793056914843	down	MGI:104572	ENSMUSG00000029674	Limk1
1449034_at	Klkb1	0.0204117314021304	-0.678753307303116	0.0204117314021304	down	MGI:102849	ENSMUSG00000109764	Klkb1
1433794_at	Setx	0.0204316363222502	-0.118695863814303	0.0204316363222502	down	MGI:2443480	ENSMUSG00000043535	Setx
1431729_at	Spata17	0.0204356784738588	-2.05359980079931	0.0204356784738588	down	MGI:1921967	ENSMUSG00000026611	Spata17
1454977_at	C2cd3	0.0204383056618515	-0.137595612035849	0.0204383056618515	down	MGI:2142166	ENSMUSG00000047248	C2cd3
1453168_at	1700029J07Rik	0.0204847305921904	-0.713513029521527	0.0204847305921904	down	MGI:1916729	ENSMUSG00000071103	Cfap96
1443762_s_at	Sbf2	0.0205161589013647	-1.08189190562778	0.0205161589013647	down	MGI:1921831	ENSMUSG00000038371	Sbf2
1434791_at	Atp6v0a2	0.0205574277113846	-0.308158990763191	0.0205574277113846	down	MGI:104855	ENSMUSG00000038023	Atp6v0a2
1451327_a_at	Tmed1	0.0205971681151488	-0.676247789207008	0.0205971681151488	down	MGI:106201	ENSMUSG00000032180	Tmed1
1438032_at	Lrch1	0.0206194098927103	-0.108980048752988	0.0206194098927103	down	MGI:2443390	ENSMUSG00000068015	Lrch1
1439764_s_at	Igf2bp2	0.0206259429161311	-1.46618242450099	0.0206259429161311	down	MGI:1890358	ENSMUSG00000033581	Igf2bp2
1438409_at	Cep63	0.0206474476546063	-0.26449992790349	0.0206474476546063	down	MGI:2158560	ENSMUSG00000032534	Cep63
1444240_at	Shank1	0.0206915261033791	-0.73356339323793	0.0206915261033791	down	MGI:3613677	ENSMUSG00000038738	Shank1
1442088_at	9230111E07Rik	0.0207452992757244	-0.33417455094858	0.0207452992757244	down	MGI:1924998	ENSMUSG00000087624	9230111E07Rik
1442731_at	Pds5a	0.0207729827018844	-0.307433854573713	0.0207729827018844	down	MGI:1918771	ENSMUSG00000029202	Pds5a
1433561_at	Acap2	0.0207788764129543	-0.241308202738466	0.0207788764129543	down	MGI:1925868	ENSMUSG00000049076	Acap2
1416017_at	Copg1	0.0207944397849476	-0.197772014006709	0.0207944397849476	down	MGI:1858696	ENSMUSG00000030058	Copg1
1435756_at	Samd10	0.0208270531818696	-0.178808582458348	0.0208270531818696	down	MGI:2443872	ENSMUSG00000038605	Samd10
1460234_at	Wdr81	0.0208631129308187	-0.151399275464783	0.0208631129308187	down	MGI:2681828	ENSMUSG00000045374	Wdr81
1423648_at	Pdia6	0.0208699806964037	-0.264994079111176	0.0208699806964037	down	MGI:1919103	ENSMUSG00000020571	Pdia6
1428188_at	Strada	0.0209524807216273	-0.196718753320823	0.0209524807216273	down	MGI:1919399	ENSMUSG00000069631	Strada
1435560_at	Itgal	0.0210237031659667	-0.322471649846435	0.0210237031659667	down	MGI:96606	ENSMUSG00000030830	Itgal
1437245_at	Tmem154	0.0210393150340906	-1.76609379888533	0.0210393150340906	down	MGI:2444725	ENSMUSG00000056498	Tmem154
1427886_at	Pom121	0.0210394946364434	-0.0719544780154067	0.0210394946364434	down	MGI:2137624	ENSMUSG00000053293	Pom121
1452193_a_at	Wasl	0.0211086449664	-0.19216852515785	0.0211086449664	down	MGI:1920428	ENSMUSG00000029684	Wasl
1452178_at	Parp10	0.0212597640756365	-0.122678910266469	0.0212597640756365	down	MGI:3712326	ENSMUSG00000063268	Parp10
1423067_at	Cdk5rap3	0.0214095170112634	-0.250167498308775	0.0214095170112634	down	MGI:1933126	ENSMUSG00000018669	Cdk5rap3
1426513_at	Rbm28	0.0214996317903481	-0.345827581284343	0.0214996317903481	down	MGI:2655711	ENSMUSG00000029701	Rbm28
1447101_at	Rnf122	0.0215122753924811	-0.915116506943209	0.0215122753924811	down	MGI:1916117	ENSMUSG00000039328	Rnf122
1433542_at	Inpp5f	0.0215689734488154	-0.233755865823591	0.0215689734488154	down	MGI:2141867	ENSMUSG00000042105	Inpp5f
1434069_at	Prex1	0.0215961298307783	-0.545491960467743	0.0215961298307783	down	MGI:3040696	ENSMUSG00000039621	Prex1
1435889_at	Mark2	0.0216507194206632	-0.0961598787337419	0.0216507194206632	down	MGI:99638	ENSMUSG00000024969	Mark2
1419818_x_at	Ankzf1	0.0216597397632284	-0.28807868856104	0.0216597397632284	down	MGI:1098746	ENSMUSG00000026199	Ankzf1
1439957_at	Gnal	0.0217363334822682	-0.982761218022186	0.0217363334822682	down	MGI:95774	ENSMUSG00000024524	Gnal
1419045_at	Slc25a23	0.021763640055795	-0.761362911649883	0.021763640055795	down	MGI:1914222	ENSMUSG00000046329	Slc25a23
1417813_at	Ikbke	0.0217712662220719	-0.685214939665052	0.0217712662220719	down	MGI:1929612	ENSMUSG00000042349	Ikbke
1416408_at	Acox1	0.0217755934473072	-0.317162540380398	0.0217755934473072	down	MGI:1330812	ENSMUSG00000020777	Acox1
1418257_at	Slc12a7	0.021825115503146	-0.392476750854175	0.021825115503146	down	MGI:1342283	ENSMUSG00000017756	Slc12a7
1427306_at	Ryr1	0.0218307033408971	-0.536785072230122	0.0218307033408971	down	MGI:99659	ENSMUSG00000030592	Ryr1
1455864_at	Trim75	0.0218704123161353	-2.06614343392442	0.0218704123161353	down	MGI:2685640	ENSMUSG00000071089	Trim75
1447839_x_at	Adm	0.021928389538648	-1.30881417012079	0.021928389538648	down	MGI:108058	ENSMUSG00000030790	Adm
1449001_at	Ivd	0.0219429519334556	-0.332279563565345	0.0219429519334556	down	MGI:1929242	ENSMUSG00000027332	Ivd
1436422_at	BC026590	0.0219659174826702	-0.24550232742836	0.0219659174826702	down	MGI:2677850	ENSMUSG00000038827	Abitram
1418540_a_at	Ptpre	0.0219975299929056	-0.458431149311957	0.0219975299929056	down	MGI:97813	ENSMUSG00000041836	Ptpre
1435444_at	Atf6	0.0220442464046112	-0.500198533171718	0.0220442464046112	down	MGI:1926157	ENSMUSG00000026663	Atf6
1424894_at	Rab13	0.0220515142908836	-0.741915256597548	0.0220515142908836	down	MGI:1927232	ENSMUSG00000027935	Rab13
1428288_at	Klf9	0.0221097624227435	-0.767712666977179	0.0221097624227435	down	MGI:1333856	ENSMUSG00000033863	Klf9
1433904_at	Ggnbp1	0.0221168529459628	-1.80874145882155	0.0221168529459628	down	MGI:3055306	ENSMUSG00000048731	Ggnbp1
1452034_at	Prepl	0.022218767325698	-0.432836105841834	0.022218767325698	down	MGI:2441932	ENSMUSG00000024127	Prepl
1426926_at	Plcg2	0.0222303022805441	-0.225073720484295	0.0222303022805441	down	MGI:97616	ENSMUSG00000034330	Plcg2
1451918_a_at	Loh12cr1	0.0222477090690864	-0.196372206373841	0.0222477090690864	down	MGI:1915024	ENSMUSG00000042992	Borcs5
1438052_at	A130071D04Rik	0.0223040698204075	-0.535887529572648	0.0223040698204075	down	MGI:2444749	ENSMUSG00000104291	A130071D04Rik
1455778_at	Zkscan8	0.0223367659450964	-0.419455927576974	0.0223367659450964	down	MGI:1913815	ENSMUSG00000063894	Zkscan8
1435922_at	Fbxl19	0.022341732126264	-0.589973536032386	0.022341732126264	down	MGI:3039600	ENSMUSG00000030811	Fbxl19
1426799_at	Rab8b	0.0223609756726666	-0.162375994288933	0.0223609756726666	down	MGI:2442982	ENSMUSG00000036943	Rab8b
1421385_a_at	Myo7a	0.0223789729871043	-0.392500756414254	0.0223789729871043	down	MGI:104510	ENSMUSG00000030761	Myo7a
1438413_at	Senp7	0.0224901965050973	-0.192847182222005	0.0224901965050973	down	MGI:1913565	ENSMUSG00000052917	Senp7
1423794_at	Atg13	0.0225169078678933	-0.606478374796057	0.0225169078678933	down	MGI:1196429	ENSMUSG00000027244	Atg13
1453129_a_at	Rgs12	0.0225231029564819	-0.67305913189887	0.0225231029564819	down	MGI:1918979	ENSMUSG00000029101	Rgs12
1428657_at	Rreb1	0.0225297331377949	-0.283833546581679	0.0225297331377949	down	MGI:2443664	ENSMUSG00000039087	Rreb1
1448731_at	Il10ra	0.0225395057430459	-0.741845436673141	0.0225395057430459	down	MGI:96538	ENSMUSG00000032089	Il10ra
1437250_at	Mreg	0.0226191784386563	-0.213287062656708	0.0226191784386563	down	MGI:2151839	ENSMUSG00000039395	Mreg
1416085_s_at	Zfand5	0.022662318454437	-0.246797608435742	0.022662318454437	down	MGI:1278334	ENSMUSG00000024750	Zfand5
1418579_at	Cetn2	0.0227634498743154	-0.220128142607868	0.0227634498743154	down	MGI:1347085	ENSMUSG00000031347	Cetn2
1455428_at	Fam53b	0.0227833542414461	-0.731766786137019	0.0227833542414461	down	MGI:1925188	ENSMUSG00000030956	Fam53b
1428655_at	Ppp1r21	0.0228721586241074	-0.24790332630627	0.0228721586241074	down	MGI:1921075	ENSMUSG00000034709	Ppp1r21
1450779_at	Fabp7	0.0228821327923262	-2.567677835252	0.0228821327923262	down	MGI:101916	ENSMUSG00000019874	Fabp7
1433719_at	Slc9a9	0.0229482346098834	-1.1459415777212	0.0229482346098834	down	MGI:2679732	ENSMUSG00000031129	Slc9a9
1423438_at	Kptn	0.0230453439869378	-0.21737658274863	0.0230453439869378	down	MGI:1890380	ENSMUSG00000006021	Kptn
1435349_at	Nrp2	0.0231047490732864	-1.28042541087591	0.0231047490732864	down	MGI:1100492	ENSMUSG00000025969	Nrp2
1454566_at	Pisd-ps2	0.02315187958588	-1.05920919333747	0.02315187958588	down	MGI:3612472	ENSMUSG00000023795	Pisd-ps2
1422921_at	Vpreb3	0.0231871350513859	-0.321783961179264	0.0231871350513859	down	MGI:98938	ENSMUSG00000000903	Vpreb3
1434316_at	Chsy1	0.0233346960773798	-0.243902354728277	0.0233346960773798	down	MGI:2681120	ENSMUSG00000032640	Chsy1
1418637_at	Etv3	0.0233907491348254	-0.270554226887075	0.0233907491348254	down	MGI:1350926	ENSMUSG00000003382	Etv3
1454967_at	Crebrf	0.0234897839439976	-0.29926104754008	0.0234897839439976	down	MGI:1924378	ENSMUSG00000048249	Crebrf
1425185_at	Desi2	0.023502992797794	-0.358030732010796	0.023502992797794	down	MGI:1926075	ENSMUSG00000026502	Desi2
1432968_at	4930456A14Rik	0.0235141810367455	-0.616728911672831	0.0235141810367455	down	MGI:1921926	ENSMUSG00000141936	4930456A14Rik
1424208_at	Ptger4	0.0235547755744762	-0.38939902642924	0.0235547755744762	down	MGI:104311	ENSMUSG00000039942	Ptger4
1428761_a_at	Snapc3	0.0235915680869699	-0.392624643287139	0.0235915680869699	down	MGI:1916338	ENSMUSG00000028483	Snapc3
1429083_at	Agl	0.0236045153507564	-0.883429675765233	0.0236045153507564	down	MGI:1924809	ENSMUSG00000033400	Agl
1416301_a_at	Ebf1	0.0238031219827013	-0.33227657695531	0.0238031219827013	down	MGI:95275	ENSMUSG00000057098	Ebf1
1428280_at	Fip1l1	0.0238317097373437	-0.245583388416852	0.0238317097373437	down	MGI:1914149	ENSMUSG00000029227	Fip1l1
1435019_at	Atxn7l3	0.0238365392712809	-0.161526030409632	0.0238365392712809	down	MGI:3036270	ENSMUSG00000059995	Atxn7l3
1422932_a_at	Vav1	0.0238695150313483	-0.216400474328147	0.0238695150313483	down	MGI:98923	ENSMUSG00000034116	Vav1
1423753_at	Bambi	0.0238765650883259	-1.56893547902229	0.0238765650883259	down	MGI:1915260	ENSMUSG00000024232	Bambi
1434168_at	Peo1	0.0238797712061282	-0.319552219235552	0.0238797712061282	down	MGI:2137410	ENSMUSG00000025209	Twnk
1418252_at	Padi2	0.0239684511616832	-0.415049555414592	0.0239684511616832	down	MGI:1338892	ENSMUSG00000028927	Padi2
1456151_at	Zfp358	0.0240231115913301	-0.451117205068716	0.0240231115913301	down	MGI:2153740	ENSMUSG00000047264	Zfp358
1454820_at	BC037034	0.0240270737976379	-0.595829041286041	0.0240270737976379	down	MGI:2385896	ENSMUSG00000036948	Trappc14
1448370_at	Ulk1	0.024049711334534	-0.418481311961207	0.024049711334534	down	MGI:1270126	ENSMUSG00000029512	Ulk1
1423306_at	Smim3	0.0241300780900006	-0.900688793486095	0.0241300780900006	down	MGI:1917088	ENSMUSG00000038059	Smim3
1436235_x_at	Simc1	0.024143442365944	-0.171679747416899	0.024143442365944	down	MGI:2442599	ENSMUSG00000043183	Simc1
1435745_at	5031439G07Rik	0.0241587525663099	-0.27218328490577	0.0241587525663099	down	MGI:2444899	ENSMUSG00000036046	5031439G07Rik
1427142_s_at	Kdm5b	0.0241597494206157	-0.738999715978152	0.0241597494206157	down	MGI:1922855	ENSMUSG00000042207	Kdm5b
1426716_at	Tdrd7	0.0241630001789547	-1.00211521768434	0.0241630001789547	down	MGI:2140279	ENSMUSG00000035517	Tdrd7
1426378_at	Eif4b	0.0242472967116561	-0.0760913228514433	0.0242472967116561	down	MGI:95304	ENSMUSG00000058655	Eif4b
1431792_a_at	Stk11ip	0.0242577317316665	-0.404515339565856	0.0242577317316665	down	MGI:1918978	ENSMUSG00000026213	Stk11ip
1416978_at	Fcgrt	0.0242880627834992	-0.849961901687115	0.0242880627834992	down	MGI:103017	ENSMUSG00000003420	Fcgrt
1429929_at	Mei1	0.0243814085449931	-1.16361739746573	0.0243814085449931	down	MGI:3028590	ENSMUSG00000068117	Mei1
1418391_at	Phf21a	0.0244133604314865	-0.128747251796355	0.0244133604314865	down	MGI:2384756	ENSMUSG00000058318	Phf21a
1442791_x_at	6720407P12Rik	0.0244698536651676	-0.783952663647133	0.0244698536651676	down	MGI:1925140	ENSMUSG00000121226	6720407P12Rik
1416511_a_at	Cdc42ep4	0.024471859871124	-1.0310545712946	0.024471859871124	down	MGI:1929760	ENSMUSG00000041598	Cdc42ep4
1426466_s_at	Rps6kl1	0.0244809218061275	-0.661327318817242	0.0244809218061275	down	MGI:2443413	ENSMUSG00000019235	Rps6kl1
1437393_at	Prkca	0.0245158681713842	-0.570276951822134	0.0245158681713842	down	MGI:97595	ENSMUSG00000050965	Prkca
1437291_at	2700081O15Rik	0.0245330469476146	-0.304369063427622	0.0245330469476146	down	MGI:1919667	ENSMUSG00000053080	Zfta
1435440_at	Pdzd8	0.0245427592603911	-0.157177175050681	0.0245427592603911	down	MGI:2677270	ENSMUSG00000074746	Pdzd8
1442574_at	Gm10785	0.0245706205999654	-0.722093185456766	0.0245706205999654	down	MGI:3642149	ENSMUSG00000085169	Gm10785
1457727_at	Gm5785	0.0245857216323234	-1.22780013733175	0.0245857216323234	down	MGI:3643232	ENSMUSG00000124311	Gm5785
1424996_at	Cflar	0.0246131114279319	-0.328755886426055	0.0246131114279319	down	MGI:1336166	ENSMUSG00000026031	Cflar
1417208_at	Amacr	0.0246702455193323	-0.392257216441439	0.0246702455193323	down	MGI:1098273	ENSMUSG00000022244	Amacr
1427242_at	Ddx4	0.0247092478187644	-0.624071443434116	0.0247092478187644	down	MGI:102670	ENSMUSG00000021758	Ddx4
1452050_at	Camk1d	0.0247338462918634	-0.375480148088913	0.0247338462918634	down	MGI:2442190	ENSMUSG00000039145	Camk1d
1418737_at	Nudt2	0.0248074745774437	-0.405571972462666	0.0248074745774437	down	MGI:1913651	ENSMUSG00000028443	Nudt2
1427974_s_at	Cacna1d	0.0248564461859512	-0.812426435717729	0.0248564461859512	down	MGI:88293	ENSMUSG00000015968	Cacna1d
1437762_at	Rab39	0.0248723221602775	-0.673380387557769	0.0248723221602775	down	MGI:2442855	ENSMUSG00000055069	Rab39
1437334_x_at	Parn	0.0249023831661309	-0.352774205751036	0.0249023831661309	down	MGI:1921358	ENSMUSG00000022685	Parn
1436651_at	Prdm11	0.0249405186531543	-0.621244979490605	0.0249405186531543	down	MGI:2685553	ENSMUSG00000075028	Prdm11
1415776_at	Aldh3a2	0.0250207952109938	-0.224714387351888	0.0250207952109938	down	MGI:1353452	ENSMUSG00000010025	Aldh3a2
1439969_at	Tmem8b	0.0250787594254637	-0.657226025585644	0.0250787594254637	down	MGI:2441680	ENSMUSG00000078716	Tmem8b
1416600_a_at	Rcan1	0.0251341259934503	-0.469877056668119	0.0251341259934503	down	MGI:1890564	ENSMUSG00000022951	Rcan1
1430776_s_at	Ankrd24	0.0251345398835647	-0.840045442327978	0.0251345398835647	down	MGI:1890394	ENSMUSG00000054708	Ankrd24
1419299_at	2010012O05Rik	0.0252329064181544	-0.248851881457385	0.0252329064181544	down	MGI:1913689	ENSMUSG00000062376	Borcs7
1437763_at	Dcun1d3	0.0252411838475263	-0.483605142786805	0.0252411838475263	down	MGI:2679003	ENSMUSG00000048787	Dcun1d3
1453968_at	4833439F03Rik	0.0252418833219807	-1.68433836684796	0.0252418833219807	down	MGI:1926036	ENSMUSG00000141774	4833439F03Rik
1455153_at	Zfp236	0.0252968780901907	-0.134052356098955	0.0252968780901907	down	MGI:1926950	ENSMUSG00000041258	Zfp236
1419295_at	Creb3l1	0.0253072559398396	-2.86977036648127	0.0253072559398396	down	MGI:1347062	ENSMUSG00000027230	Creb3l1
1454910_at	Rad54l2	0.0253419142203215	-0.559231935793981	0.0253419142203215	down	MGI:1933196	ENSMUSG00000040661	Rad54l2
1425543_s_at	Plekha5	0.025414693588299	-0.212396718179294	0.025414693588299	down	MGI:1923802	ENSMUSG00000030231	Plekha5
1437909_at	Srcap	0.0254300040266499	-0.214749559108844	0.0254300040266499	down	MGI:2444036	ENSMUSG00000053877	Srcap
1434059_at	Fam214b	0.0254339526312903	-0.602847244735171	0.0254339526312903	down	MGI:2441854	ENSMUSG00000036002	Atosb
1440873_at	Slc2a9	0.0254447989033774	-0.942409783649543	0.0254447989033774	down	MGI:2152844	ENSMUSG00000005107	Slc2a9
1417842_at	Caml	0.0255789554150547	-0.174624363542204	0.0255789554150547	down	MGI:104728	ENSMUSG00000021501	Caml
1418359_at	Wbscr27	0.0256292890415864	-1.12636103272611	0.0256292890415864	down	MGI:1933146	ENSMUSG00000040557	Mettl27
1435096_at	Ric8b	0.0256303531433462	-0.401345952074731	0.0256303531433462	down	MGI:2682307	ENSMUSG00000035620	Ric8b
1416490_at	Tmed6	0.0256449874617098	-0.406209624181966	0.0256449874617098	down	MGI:1913519	ENSMUSG00000031919	Tmed6
1423885_at	Lamc1	0.0256784630130821	-0.425445723026483	0.0256784630130821	down	MGI:99914	ENSMUSG00000026478	Lamc1
1460732_a_at	Ppl	0.0256808031716629	-1.18863741292492	0.0256808031716629	down	MGI:1194898	ENSMUSG00000039457	Ppl
1424844_at	Angel1	0.025751482804384	-0.552588507811453	0.025751482804384	down	MGI:1915987	ENSMUSG00000021257	Angel1
1443619_at	Tmem30a	0.0258340986008694	-0.356877418661604	0.0258340986008694	down	MGI:106402	ENSMUSG00000032328	Tmem30a
1430298_at	Ccdc171	0.0258960231945429	-0.4311014642273	0.0258960231945429	down	MGI:1922152	ENSMUSG00000052407	Ccdc171
1422573_at	Ampd3	0.0259688846998617	-0.810122797231545	0.0259688846998617	down	MGI:1096344	ENSMUSG00000005686	Ampd3
1438293_at	Tchp	0.0260368959193334	-0.278509323058371	0.0260368959193334	down	MGI:1925082	ENSMUSG00000002486	Tchp
1430415_at	Phf6	0.026088580730837	-0.384400911609459	0.026088580730837	down	MGI:1918248	ENSMUSG00000025626	Phf6
1455461_at	A530017D24Rik	0.0261052315191062	-0.50054585879586	0.0261052315191062	down	MGI:2144320	ENSMUSG00000072847	A530017D24Rik
1427991_s_at	Usp45	0.0261085174258211	-0.302968827654476	0.0261085174258211	down	MGI:101850	ENSMUSG00000040455	Usp45
1434245_a_at	Cyb561a3	0.0261695337829736	-0.434197870267537	0.0261695337829736	down	MGI:2686925	ENSMUSG00000034445	Cyb561a3
1430300_at	Sco1	0.026203611952767	-0.426773737340623	0.026203611952767	down	MGI:106362	ENSMUSG00000069844	Sco1
1448694_at	Jun	0.0262039208156668	-0.730238624441224	0.0262039208156668	down	MGI:96646	ENSMUSG00000052684	Jun
1437989_at	Pde8b	0.0262742136371301	-1.24739988945952	0.0262742136371301	down	MGI:2443999	ENSMUSG00000021684	Pde8b
1417422_at	Gnmt	0.0263139063779521	-1.05973607999234	0.0263139063779521	down	MGI:1202304	ENSMUSG00000002769	Gnmt
1424293_s_at	Tmem55a	0.0263466492712437	-0.457619583572962	0.0263466492712437	down	MGI:1919769	ENSMUSG00000028221	Pip4p2
1424284_at	Pomt1	0.0264323989320879	-0.494428809579547	0.0264323989320879	down	MGI:2138994	ENSMUSG00000039254	Pomt1
1428372_at	St5	0.0265326384411104	-0.864876282540675	0.0265326384411104	down	MGI:108517	ENSMUSG00000031024	Dennd2b
1448661_at	Plcb3	0.0265586340563435	-0.692432703162551	0.0265586340563435	down	MGI:104778	ENSMUSG00000024960	Plcb3
1434471_at	BC003331	0.0265910759817554	-0.22048271424614	0.0265910759817554	down	MGI:2385108	ENSMUSG00000006010	Odr4
1419354_at	Klf7	0.0266222472309933	-0.418897753820977	0.0266222472309933	down	MGI:1935151	ENSMUSG00000025959	Klf7
1435802_at	Zbtb45	0.0266565175172616	-0.309695836697597	0.0266565175172616	down	MGI:2685003	ENSMUSG00000049600	Zbtb45
1436071_at	Ankrd26	0.0266593508672344	-0.82260801363436	0.0266593508672344	down	MGI:1917887	ENSMUSG00000007827	Ankrd26
1435461_at	Magi3	0.0267007716842371	-0.669873445856933	0.0267007716842371	down	MGI:1923484	ENSMUSG00000052539	Magi3
1424754_at	Ms4a7	0.0267516885666245	-1.01633302787822	0.0267516885666245	down	MGI:1918846	ENSMUSG00000024672	Ms4a7
1455019_x_at	Ckap4	0.0271224279743983	-1.80704897485395	0.0271224279743983	down	MGI:2444926	ENSMUSG00000046841	Ckap4
1424265_at	Npl	0.0271455592529754	-2.48205511769164	0.0271455592529754	down	MGI:1921341	ENSMUSG00000042684	Npl
1430506_at	8430406P12Rik	0.0271496527044597	-0.347141502186767	0.0271496527044597	down	MGI:1918744	ENSMUSG00000113432	8430406P12Rik
1421373_at	Cox4i2	0.0271588314628474	-1.43089599627307	0.0271588314628474	down	MGI:2135755	ENSMUSG00000009876	Cox4i2
1436315_at	Kat6a	0.0271838972268969	-0.221187976902357	0.0271838972268969	down	MGI:2442415	ENSMUSG00000031540	Kat6a
1449127_at	Selplg	0.0272729181732838	-0.423767681570182	0.0272729181732838	down	MGI:106689	ENSMUSG00000048163	Selplg
1451335_at	Plac8	0.0274285748120215	-1.13900312189505	0.0274285748120215	down	MGI:2445289	ENSMUSG00000029322	Plac8
1455021_at	Gabbr1	0.0276100863330057	-0.234423274356001	0.0276100863330057	down	MGI:1860139	ENSMUSG00000024462	Gabbr1
1452719_at	Zdhhc24	0.0276157840853289	-0.234311614786325	0.0276157840853289	down	MGI:1917855	ENSMUSG00000006463	Zdhhc24
1460352_s_at	Pik3r4	0.0277037646597491	-0.119273671307694	0.0277037646597491	down	MGI:1922919	ENSMUSG00000032571	Pik3r4
1451728_at	Wdr13	0.0277106502161806	-0.26454264989502	0.0277106502161806	down	MGI:1914661	ENSMUSG00000031166	Wdr13
1455787_x_at	Minpp1	0.0277252933659024	-0.294182202669576	0.0277252933659024	down	MGI:1336159	ENSMUSG00000024896	Minpp1
1435264_at	Emilin2	0.0277740895099987	-1.98279984347247	0.0277740895099987	down	MGI:2389136	ENSMUSG00000024053	Emilin2
1417142_at	Fam120b	0.0278316392051463	-0.327793297990047	0.0278316392051463	down	MGI:1914794	ENSMUSG00000014763	Fam120b
1433559_at	Slc45a4	0.0278587755485631	-0.382482725586941	0.0278587755485631	down	MGI:2146236	ENSMUSG00000079020	Slc45a4
1452844_at	Pou6f1	0.0278671076163605	-0.295695266681427	0.0278671076163605	down	MGI:102935	ENSMUSG00000009739	Pou6f1
1438129_at	Wsb2	0.0278997190482632	-0.623588774167178	0.0278997190482632	down	MGI:2144041	ENSMUSG00000029364	Wsb2
1433852_at	Kidins220	0.0279387286697261	-0.377101475949917	0.0279387286697261	down	MGI:1924730	ENSMUSG00000036333	Kidins220
1417163_at	Dusp10	0.0279749571741007	-0.202998211625143	0.0279749571741007	down	MGI:1927070	ENSMUSG00000039384	Dusp10
1434487_at	Mef2d	0.0280097499522382	-0.26403684690559	0.0280097499522382	down	MGI:99533	ENSMUSG00000001419	Mef2d
1416046_a_at	Fuca2	0.0281158562450545	-0.354500045333571	0.0281158562450545	down	MGI:1914098	ENSMUSG00000019810	Fuca2
1448788_at	Cd200	0.0281594338158486	-0.433398437233649	0.0281594338158486	down	MGI:1196990	ENSMUSG00000022661	Cd200
1431317_at	2410018L13Rik	0.0281707118094682	-0.608480158836692	0.0281707118094682	down	MGI:1916982	ENSMUSG00000073164	2410018L13Rik
1448079_at	Rnf166	0.0282356533475435	-0.381830043837605	0.0282356533475435	down	MGI:1915968	ENSMUSG00000014470	Rnf166
1448619_at	Dhcr7	0.0282360321509706	-0.369892414501573	0.0282360321509706	down	MGI:1298378	ENSMUSG00000058454	Dhcr7
1435547_at	Mkl2	0.0282849920949247	-0.16176440749312	0.0282849920949247	down	MGI:3050795	ENSMUSG00000009569	Mrtfb
1457760_at	A930004J17Rik	0.0283003890474511	-0.376501123165555	0.0283003890474511	down	MGI:2442442	ENSMUSG00000102602	A930004J17Rik
1427008_at	Rnf43	0.0283578057746257	-1.24351876014709	0.0283578057746257	down	MGI:2442609	ENSMUSG00000034177	Rnf43
1417565_at	Abhd5	0.0284076105283607	-0.615510266705561	0.0284076105283607	down	MGI:1914719	ENSMUSG00000032540	Abhd5
1455135_at	Prr24	0.0284648664874896	-0.44537724248244	0.0284648664874896	down	MGI:1913550	ENSMUSG00000091811	Inafm1
1448316_at	Cmtm3	0.0285516287333568	-0.784316068171885	0.0285516287333568	down	MGI:2447162	ENSMUSG00000031875	Cmtm3
1454358_at	2900060N12Rik	0.0285690136041655	-2.46904158229405	0.0285690136041655	down	MGI:1920281	ENSMUSG00000113621	2900060N12Rik
1451710_at	Oscar	0.0285909622215464	-2.64891732999112	0.0285909622215464	down	MGI:2179720	ENSMUSG00000054594	Oscar
1421307_at	Car13	0.0286296745940662	-0.570873240718813	0.0286296745940662	down	MGI:1931322	ENSMUSG00000027555	Car13
1422799_at	Prrc2a	0.0286929254794398	-0.202921238496023	0.0286929254794398	down	MGI:1915467	ENSMUSG00000024393	Prrc2a
1435280_at	Pde4d	0.0287829506335053	-0.91382307579128	0.0287829506335053	down	MGI:99555	ENSMUSG00000021699	Pde4d
1437052_s_at	Slc2a3	0.0289458185894001	-0.37121025597984	0.0289458185894001	down	MGI:95757	ENSMUSG00000003153	Slc2a3
1439080_at	Erbb2ip	0.0291914835699773	-0.369393432646298	0.0291914835699773	down	MGI:1890169	ENSMUSG00000021709	Erbin
1428033_at	Zfp937	0.0292251907925941	-0.61639817328016	0.0292251907925941	down	MGI:3644476	ENSMUSG00000060336	Zfp937
1455359_at	Ptpn14	0.0292499421123652	-0.813261865023437	0.0292499421123652	down	MGI:102467	ENSMUSG00000026604	Ptpn14
1456393_at	Bbip1	0.0292540425801767	-0.399981261044871	0.0292540425801767	down	MGI:1913610	ENSMUSG00000084957	Bbip1
1416454_s_at	Acta2	0.0293468236107135	-0.834821758009157	0.0293468236107135	down	MGI:87909	ENSMUSG00000035783	Acta2
1419757_at	Pitpnm2	0.0294854095786154	-0.421775019087921	0.0294854095786154	down	MGI:1336192	ENSMUSG00000029406	Pitpnm2
1456111_at	Nxpe4	0.0295642344106791	-0.951195472046082	0.0295642344106791	down	MGI:1924792	ENSMUSG00000044229	Nxpe4
1424586_at	Ehbp1	0.0297428971199063	-0.813022745362573	0.0297428971199063	down	MGI:2667252	ENSMUSG00000042302	Ehbp1
1449164_at	Cd68	0.0297685787426401	-0.671161988206441	0.0297685787426401	down	MGI:88342	ENSMUSG00000018774	Cd68
1455333_at	Tns3	0.0297938609475762	-1.85070301183047	0.0297938609475762	down	MGI:2443012	ENSMUSG00000020422	Tns3
1451475_at	Plxnd1	0.0298467427100991	-0.36458634508102	0.0298467427100991	down	MGI:2154244	ENSMUSG00000030123	Plxnd1
1422702_at	Azin1	0.0299665971471023	-0.235555658689247	0.0299665971471023	down	MGI:1859169	ENSMUSG00000037458	Azin1
1440825_s_at	Ccdc28a	0.0300565367081102	-0.764181636983244	0.0300565367081102	down	MGI:2443508	ENSMUSG00000059554	Ccdc28a
1421620_at	Il5ra	0.0300752851779703	-0.887619032917093	0.0300752851779703	down	MGI:96558	ENSMUSG00000005364	Il5ra
1436045_at	Tsga10	0.0301160703642321	-0.514746447761089	0.0301160703642321	down	MGI:2685063	ENSMUSG00000060771	Tsga10
1417392_a_at	Slc7a7	0.0301658516164474	-0.448952237622663	0.0301658516164474	down	MGI:1337120	ENSMUSG00000000958	Slc7a7
1443569_at	Fam161a	0.0301782296605649	-0.480115956171774	0.0301782296605649	down	MGI:1921123	ENSMUSG00000049811	Fam161a
1436445_at	Gm996	0.030180721911321	-2.21939742747334	0.030180721911321	down	MGI:2685842	ENSMUSG00000029419	Ajm1
1460251_at	Fas	0.0303147412166425	-0.295588866058299	0.0303147412166425	down	MGI:95484	ENSMUSG00000024778	Fas
1451115_at	Pias3	0.0304264564583679	-0.310346637383235	0.0304264564583679	down	MGI:1913126	ENSMUSG00000028101	Pias3
1423590_at	Napsa	0.0305227024568419	-0.37730291030968	0.0305227024568419	down	MGI:109365	ENSMUSG00000002204	Napsa
1423266_at	Fam213b	0.0306200800562443	-0.304297596517031	0.0306200800562443	down	MGI:1913719	ENSMUSG00000029059	Prxl2b
1434295_at	Rasgrp1	0.030640997851951	-0.139725358815667	0.030640997851951	down	MGI:1314635	ENSMUSG00000027347	Rasgrp1
1417985_at	Nrarp	0.030692729233848	-1.07948149153777	0.030692729233848	down	MGI:1914372	ENSMUSG00000078202	Nrarp
1428596_at	Tbc1d9b	0.0308113912163732	-0.194103306452543	0.0308113912163732	down	MGI:1924045	ENSMUSG00000036644	Tbc1d9b
1417538_at	Slc35a1	0.0308268422133682	-0.286618359133691	0.0308268422133682	down	MGI:1345622	ENSMUSG00000028293	Slc35a1
1426833_at	Eif4g3	0.0309104850153031	-0.209315599871791	0.0309104850153031	down	MGI:1923935	ENSMUSG00000028760	Eif4g3
1420404_at	Cd86	0.0309886784285903	-0.415227695742013	0.0309886784285903	down	MGI:101773	ENSMUSG00000022901	Cd86
1426481_at	Klhl22	0.0310783887945601	-1.0138478954148	0.0310783887945601	down	MGI:1337995	ENSMUSG00000022750	Klhl22
1428510_at	Lphn1	0.0310920324569307	-1.17156228579017	0.0310920324569307	down	MGI:1929461	ENSMUSG00000013033	Adgrl1
1417836_at	Gpx7	0.0310997997371051	-0.924348573358195	0.0310997997371051	down	MGI:1914555	ENSMUSG00000028597	Gpx7
1424927_at	Glipr1	0.031158148579306	-0.306312298058387	0.031158148579306	down	MGI:1920940	ENSMUSG00000056888	Glipr1
1436303_at	Mllt4	0.0313316409194152	-0.94239874600023	0.0313316409194152	down	MGI:1314653	ENSMUSG00000068036	Afdn
1421012_at	Srprb	0.0313991999395048	-0.568089209971863	0.0313991999395048	down	MGI:102964	ENSMUSG00000032553	Srprb
1433833_at	Fndc3b	0.031475243052303	-1.10392853289755	0.031475243052303	down	MGI:1919257	ENSMUSG00000039286	Fndc3b
1455459_at	Prdm15	0.0315026611229391	-0.277387656834428	0.0315026611229391	down	MGI:1930121	ENSMUSG00000014039	Prdm15
1415948_at	Creg1	0.0315201010575025	-0.395976011269616	0.0315201010575025	down	MGI:1344382	ENSMUSG00000040713	Creg1
1437348_at	Fbxo28	0.031596770624456	-0.180610167406174	0.031596770624456	down	MGI:1261890	ENSMUSG00000047539	Fbxo28
1424645_at	Tnrc6c	0.0316183885967326	-0.123314191572096	0.0316183885967326	down	MGI:2443265	ENSMUSG00000025571	Tnrc6c
1440171_x_at	1700049G17Rik	0.0317489126091294	-0.973429627523124	0.0317489126091294	down	MGI:1920680	ENSMUSG00000070709	Zfp974
1415810_at	Uhrf1	0.0317620179933325	-0.108955286736137	0.0317620179933325	down	MGI:1338889	ENSMUSG00000001228	Uhrf1
1453731_a_at	Dram2	0.0317883218899341	-0.244045202583308	0.0317883218899341	down	MGI:1914421	ENSMUSG00000027900	Dram2
1449473_s_at	Cd40	0.0319465340155431	-0.249609739522258	0.0319465340155431	down	MGI:88336	ENSMUSG00000017652	Cd40
1420703_at	Csf2ra	0.0319491571536447	-0.567253266064624	0.0319491571536447	down	MGI:1339754	ENSMUSG00000059326	Csf2ra
1438913_x_at	Hdgfrp2	0.0319621128851302	-0.345001663544284	0.0319621128851302	down	MGI:1194492	ENSMUSG00000002833	Hdgfl2
1422875_at	Cd84	0.0321919411150297	-0.523253937640932	0.0321919411150297	down	MGI:1336885	ENSMUSG00000038147	Cd84
1452255_at	Fbxo38	0.0322713854652234	-0.295027602024541	0.0322713854652234	down	MGI:2444639	ENSMUSG00000042211	Fbxo38
1444621_at	Iqsec2	0.0322917777588342	-1.8866253146935	0.0322917777588342	down	MGI:3528396	ENSMUSG00000041115	Iqsec2
1422293_a_at	Kctd1	0.0323311344759174	-0.52483853786368	0.0323311344759174	down	MGI:1918269	ENSMUSG00000036225	Kctd1
1440849_at	Rasgrf2	0.0323836673942865	-0.835296276731692	0.0323836673942865	down	MGI:109137	ENSMUSG00000021708	Rasgrf2
1434530_at	Tenm4	0.0324896282135851	-1.72839713020936	0.0324896282135851	down	MGI:2447063	ENSMUSG00000048078	Tenm4
1428651_at	Klhl24	0.0325150900888018	-0.212418746203713	0.0325150900888018	down	MGI:1923035	ENSMUSG00000062901	Klhl24
1418085_at	Prkcz	0.0326114494608621	-0.626414128733284	0.0326114494608621	down	MGI:97602	ENSMUSG00000029053	Prkcz
1437151_at	Usp22	0.0326145923894701	-0.312488026635938	0.0326145923894701	down	MGI:2144157	ENSMUSG00000042506	Usp22
1441434_at	Zfp788	0.0327132811714328	-0.360242238535227	0.0327132811714328	down	MGI:1914857	ENSMUSG00000074165	Zfp788
1453381_at	Rsf1	0.0327910472407916	-0.438761815100042	0.0327910472407916	down	MGI:2682305	ENSMUSG00000035623	Rsf1
1420984_at	Pctp	0.0328248494175679	-0.612079750157356	0.0328248494175679	down	MGI:107375	ENSMUSG00000020553	Pctp
1456750_at	B230303O12Rik	0.0328439078970632	-0.646568593494234	0.0328439078970632	down	MGI:2442644	ENSMUSG00000106547	B230303O12Rik
1440217_at	Fam169b	0.0328541696397334	-0.908658913570938	0.0328541696397334	down	MGI:3644026	ENSMUSG00000074071	Fam169b
1434483_at	Usp12	0.0328678493842613	-0.141627223902168	0.0328678493842613	down	MGI:1270128	ENSMUSG00000029640	Usp12
1436210_at	Gk5	0.0328762345209066	-0.715321156880423	0.0328762345209066	down	MGI:2443336	ENSMUSG00000041440	Gk5
1436507_at	Irak2	0.0328977483914848	-0.371880631737859	0.0328977483914848	down	MGI:2429603	ENSMUSG00000060477	Irak2
1435328_at	Cyhr1	0.0331597588570073	-0.319862801070201	0.0331597588570073	down	MGI:1859320	ENSMUSG00000053929	Zftraf1
1439788_at	Ccdc111	0.0332558438720422	-0.330783079901742	0.0332558438720422	down	MGI:3603756	ENSMUSG00000038225	Primpol
1428431_at	Zcchc24	0.0333632429065353	-0.938941942990395	0.0333632429065353	down	MGI:1919168	ENSMUSG00000055538	Zcchc24
1428852_at	Dock3	0.0334549325394758	-0.642023147085483	0.0334549325394758	down	MGI:2429763	ENSMUSG00000039716	Dock3
1454658_at	Ilvbl	0.033505521169624	-0.258871596568301	0.033505521169624	down	MGI:1351911	ENSMUSG00000032763	Ilvbl
1437044_a_at	Gba	0.0335073205350169	-0.318791133809057	0.0335073205350169	down	MGI:95665	ENSMUSG00000028048	Gba1
1416532_at	Trrap	0.0335494597113816	-0.249530731613232	0.0335494597113816	down	MGI:2153272	ENSMUSG00000045482	Trrap
1420325_at	Cramp1l	0.0335783011328522	-0.360556664445717	0.0335783011328522	down	MGI:1930190	ENSMUSG00000038002	Cramp1
1454740_at	Mib1	0.0336698591371109	-0.217623884160311	0.0336698591371109	down	MGI:2443157	ENSMUSG00000024294	Mib1
1434001_at	Ttc9c	0.0336745067647442	-0.17547966890009	0.0336745067647442	down	MGI:1917637	ENSMUSG00000071660	Ttc9c
1417071_s_at	Cyp4v3	0.0337532943319988	-0.358807561360068	0.0337532943319988	down	MGI:2142763	ENSMUSG00000079057	Cyp4v3
1429942_at	Gmeb1	0.0337845529332243	-0.332328982738277	0.0337845529332243	down	MGI:2135604	ENSMUSG00000028901	Gmeb1
1442832_at	Ankrd52	0.0338119977941136	-0.370819105445939	0.0338119977941136	down	MGI:2444029	ENSMUSG00000014498	Ankrd52
1437127_at	Zfp945	0.0338698280175918	-0.695921217686207	0.0338698280175918	down	MGI:2445132	ENSMUSG00000059142	Zfp945
1433905_at	Akap7	0.034029194889116	-0.209515854468775	0.034029194889116	down	MGI:1859150	ENSMUSG00000039166	Akap7
1455443_at	Gdap1l1	0.0340302032176948	-1.17831728536879	0.0340302032176948	down	MGI:2385163	ENSMUSG00000017943	Gdap1l1
1453820_at	BC065403	0.0341138497865567	-0.31018331979116	0.0341138497865567	down	MGI:3697430	ENSMUSG00000097211	BC065403
1438415_s_at	Yipf2	0.0341274801620268	-0.186118216436977	0.0341274801620268	down	MGI:1922016	ENSMUSG00000032182	Yipf2
1435835_at	Mks1	0.0341810452856535	-0.49488701859311	0.0341810452856535	down	MGI:3584243	ENSMUSG00000034121	Mks1
1429900_at	5330406M23Rik	0.0343379928789589	-0.454013344541607	0.0343379928789589	down	MGI:1923921	ENSMUSG00000104030	5330406M23Rik
1434010_at	Fam117b	0.0343940867105384	-0.318634179065981	0.0343940867105384	down	MGI:1920000	ENSMUSG00000041040	Fam117b
1430257_at	Card11	0.0344218357031403	-0.686838694522553	0.0344218357031403	down	MGI:1916978	ENSMUSG00000036526	Card11
1419584_at	Ttc28	0.0344447097372647	-1.36255214278547	0.0344447097372647	down	MGI:2140873	ENSMUSG00000033209	Ttc28
1427167_at	Armcx4	0.0344694685246286	-0.64437224687626	0.0344694685246286	down	MGI:2147887	ENSMUSG00000049804	Armcx4
1451276_at	Uhrf1bp1l	0.0345003741453909	-0.276242503991901	0.0345003741453909	down	MGI:2442888	ENSMUSG00000019951	Bltp3b
1451421_a_at	Rogdi	0.0345842088073423	-0.765165114014291	0.0345842088073423	down	MGI:1913299	ENSMUSG00000022540	Rogdi
1434944_at	Dmpk	0.0347181866241718	-0.668228694487483	0.0347181866241718	down	MGI:94906	ENSMUSG00000030409	Dmpk
1417446_at	Slc12a4	0.0347409572432291	-0.584392239200591	0.0347409572432291	down	MGI:1309465	ENSMUSG00000017765	Slc12a4
1420635_a_at	Tcirg1	0.0347517965176908	-0.153770168787595	0.0347517965176908	down	MGI:1350931	ENSMUSG00000001750	Tcirg1
1438143_s_at	Atxn2	0.0348061468972973	-0.248686889779407	0.0348061468972973	down	MGI:1277223	ENSMUSG00000042605	Atxn2
1436752_at	Tbccd1	0.0348146075184529	-0.195632289358276	0.0348146075184529	down	MGI:1917823	ENSMUSG00000004462	Tbccd1
1421836_at	Map7	0.0348264034185098	-0.39308732966399	0.0348264034185098	down	MGI:1328328	ENSMUSG00000019996	Map7
1429762_a_at	Bbs5	0.034878367575802	-0.634978877497491	0.034878367575802	down	MGI:1919819	ENSMUSG00000063145	Bbs5
1423294_at	Mest	0.0349393310001205	-0.62812458933104	0.0349393310001205	down	MGI:96968	ENSMUSG00000051855	Mest
1423572_at	Bcl2l2	0.0350147473567456	-0.520724520613797	0.0350147473567456	down	MGI:108052	ENSMUSG00000089682	Bcl2l2
1429880_at	4921531C22Rik	0.0352703280628537	-0.808307166978631	0.0352703280628537	down	MGI:1913980	ENSMUSG00000085704	4921531C22Rik
1455680_at	9630025H16Rik	0.0355896591449551	-0.174755923094368	0.0355896591449551	down	MGI:2442898	ENSMUSG00000125216	9630025H16Rik
1436443_a_at	Kdelc1	0.0355925319503092	-0.429990696240165	0.0355925319503092	down	MGI:1919300	ENSMUSG00000026047	Poglut2
1429907_at	1700094D03Rik	0.0355983800523007	-0.334435505427155	0.0355983800523007	down	MGI:1920795	ENSMUSG00000118506	Cfap141
1450647_at	Hps3	0.0358566884224076	-0.18330470355246	0.0358566884224076	down	MGI:2153839	ENSMUSG00000027615	Hps3
1437484_at	Zbtb5	0.035863453696971	-0.38355639107545	0.035863453696971	down	MGI:1924601	ENSMUSG00000049657	Zbtb5
1435027_at	Golga1	0.0358874178206852	-0.503672143267687	0.0358874178206852	down	MGI:1924149	ENSMUSG00000026754	Golga1
1455638_at	Zfp319	0.0359881240557632	-0.537748924067067	0.0359881240557632	down	MGI:1890618	ENSMUSG00000046556	Zfp319
1452212_at	Lmna	0.0360051435979472	-0.735803266712418	0.0360051435979472	down	MGI:96794	ENSMUSG00000028063	Lmna
1416257_at	Capn2	0.0360216814703553	-0.349716309882167	0.0360216814703553	down	MGI:88264	ENSMUSG00000026509	Capn2
1427384_at	Chd6	0.0360245738448798	-0.378568647505617	0.0360245738448798	down	MGI:1918639	ENSMUSG00000057133	Chd6
1419208_at	Map3k8	0.0360904963020366	-0.282146859394493	0.0360904963020366	down	MGI:1346878	ENSMUSG00000024235	Map3k8
1437446_at	Rab5b	0.0360983135949856	-0.860322588860653	0.0360983135949856	down	MGI:105938	ENSMUSG00000000711	Rab5b
1415702_a_at	Ctbp1	0.0361124162633676	-0.0802509106468285	0.0361124162633676	down	MGI:1201685	ENSMUSG00000037373	Ctbp1
1452221_a_at	Cxxc1	0.0361422658499464	-0.150874363435292	0.0361422658499464	down	MGI:1921572	ENSMUSG00000024560	Cxxc1
1443779_s_at	Lcor	0.0361535115905499	-0.147753365485132	0.0361535115905499	down	MGI:2443930	ENSMUSG00000025019	Lcor
1430032_at	Rbm4b	0.0362176865181094	-0.48552606501406	0.0362176865181094	down	MGI:1913954	ENSMUSG00000033760	Rbm4b
1435476_a_at	Fcgr2b	0.0362272150851251	-0.310103964448958	0.0362272150851251	down	MGI:95499	ENSMUSG00000026656	Fcgr2b
1455556_at	Notch2	0.0362646470616427	-0.245859528826109	0.0362646470616427	down	MGI:97364	ENSMUSG00000027878	Notch2
1426894_s_at	Fam102a	0.0362863173097553	-0.25614313195315	0.0362863173097553	down	MGI:2138935	ENSMUSG00000039157	Eeig1
1417065_at	Egr1	0.0362955018387437	-0.261001513041551	0.0362955018387437	down	MGI:95295	ENSMUSG00000038418	Egr1
1420450_at	Mmp10	0.0363965970371295	-0.675425176997164	0.0363965970371295	down	MGI:97007	ENSMUSG00000047562	Mmp10
1430373_at	5430427O19Rik	0.0364748519780481	-0.258810807892116	0.0364748519780481	down	MGI:1918648	ENSMUSG00000025058	Tasl
1443493_at	Dhx37	0.0365290897236614	-0.347207104240944	0.0365290897236614	down	MGI:3028576	ENSMUSG00000029480	Dhx37
1434139_at	Parp11	0.0365954075945247	-0.131524685113105	0.0365954075945247	down	MGI:2141505	ENSMUSG00000037997	Parp11
1421287_a_at	Pecam1	0.0366160042480777	-0.444558966636071	0.0366160042480777	down	MGI:97537	ENSMUSG00000020717	Pecam1
1434144_s_at	Wdyhv1	0.0366725347220129	-0.126211183597405	0.0366725347220129	down	MGI:1924023	ENSMUSG00000022359	Ntaq1
1455149_at	Sh3rf1	0.0367250816883758	-0.953886001807533	0.0367250816883758	down	MGI:1913066	ENSMUSG00000031642	Sh3rf1
1438296_at	Slc2a4rg-ps	0.0368132667835565	-0.832592818343101	0.0368132667835565	down	MGI:3651388	ENSMUSG00000085028	Slc2a4rg-ps
1420654_a_at	Gbe1	0.0368681060730702	-0.924331928271201	0.0368681060730702	down	MGI:1921435	ENSMUSG00000022707	Gbe1
1452714_at	Tanc1	0.0369112404979036	-0.742318602628668	0.0369112404979036	down	MGI:1914110	ENSMUSG00000035168	Tanc1
1453686_x_at	Nphp1	0.0369136624095396	-0.972632312917647	0.0369136624095396	down	MGI:1858233	ENSMUSG00000027378	Nphp1
1417599_at	Cd276	0.0370701900516654	-0.996704285547165	0.0370701900516654	down	MGI:2183926	ENSMUSG00000035914	Cd276
1428789_at	Ralgps2	0.0371274529274041	-0.24586385103183	0.0371274529274041	down	MGI:1925505	ENSMUSG00000026594	Ralgps2
1451189_at	Zswim1	0.0372905526113529	-0.355723307788775	0.0372905526113529	down	MGI:1919221	ENSMUSG00000017764	Zswim1
1434930_at	Tpcn1	0.0373174405443419	-0.364587103673719	0.0373174405443419	down	MGI:2182472	ENSMUSG00000032741	Tpcn1
1452164_at	Fam134a	0.0373197836307585	-0.217865712790568	0.0373197836307585	down	MGI:2388278	ENSMUSG00000049339	Retreg2
1435080_x_at	Sfrs18	0.0374579101720442	-0.220676684730797	0.0374579101720442	down	MGI:1913875	ENSMUSG00000028248	Pnisr
1418963_at	Fam188a	0.0375666537226752	-0.126771741519825	0.0375666537226752	down	MGI:1914210	ENSMUSG00000026767	Mindy3
1423547_at	Lyz2	0.037596250105932	-1.80391214889962	0.037596250105932	down	MGI:96897	ENSMUSG00000069516	Lyz2
1441493_at	Erc1	0.0376051594373859	-0.59331540932258	0.0376051594373859	down	MGI:2151013	ENSMUSG00000030172	Erc1
1421937_at	Dapp1	0.0376765501314621	-0.32213416491178	0.0376765501314621	down	MGI:1347063	ENSMUSG00000028159	Dapp1
1418250_at	Arl4d	0.0377333810547267	-1.36409961096324	0.0377333810547267	down	MGI:1933155	ENSMUSG00000034936	Arl4d
1435362_at	Foxj3	0.0377875175220935	-0.0879510493367484	0.0377875175220935	down	MGI:2443432	ENSMUSG00000032998	Foxj3
1451220_at	Wdr20a	0.0378348782803587	-0.075642191711383	0.0378348782803587	down	MGI:1916891	ENSMUSG00000037957	Wdr20
1445107_at	A530064N14Rik	0.0378719498452177	-1.28571473499652	0.0378719498452177	down	MGI:3028068	ENSMUSG00000104273	A530064N14Rik
1420425_at	Prdm1	0.0379246013567286	-0.864499003826502	0.0379246013567286	down	MGI:99655	ENSMUSG00000038151	Prdm1
1450935_at	Ercc5	0.0380083488738424	-0.260473437188262	0.0380083488738424	down	MGI:103582	ENSMUSG00000026048	Ercc5
1423543_at	Swap70	0.0380170960088764	-0.205018028708867	0.0380170960088764	down	MGI:1298390	ENSMUSG00000031015	Swap70
1422619_at	Ppap2a	0.0381587999609144	-0.377125491677168	0.0381587999609144	down	MGI:108412	ENSMUSG00000021759	Plpp1
1415889_a_at	Hsp90b1	0.0382384417377055	-0.387293259779767	0.0382384417377055	down	MGI:98817	ENSMUSG00000020048	Hsp90b1
1455564_at	Bcr	0.0382826959732674	-0.499573357533025	0.0382826959732674	down	MGI:88141	ENSMUSG00000009681	Bcr
1434517_at	Wdfy2	0.0382829230624949	-0.410178378862389	0.0382829230624949	down	MGI:2442811	ENSMUSG00000014547	Wdfy2
1450612_a_at	Pemt	0.038342860524228	-0.758653996002007	0.038342860524228	down	MGI:104535	ENSMUSG00000000301	Pemt
1435270_x_at	N6amt2	0.0384174894456722	-0.972890973845503	0.0384174894456722	down	MGI:1915293	ENSMUSG00000021951	Eef1akmt1
1425573_a_at	Asap1	0.0384446197058124	-0.661829598513952	0.0384446197058124	down	MGI:1342335	ENSMUSG00000022377	Asap1
1436312_at	Ikzf1	0.0385716631629484	-0.103839413300737	0.0385716631629484	down	MGI:1342540	ENSMUSG00000018654	Ikzf1
1421729_a_at	Fert2	0.0386043207429113	-0.80302456782726	0.0386043207429113	down	MGI:105917	ENSMUSG00000000127	Fer
1428109_at	Vps11	0.0386346696539743	-0.211144362454611	0.0386346696539743	down	MGI:1918982	ENSMUSG00000032127	Vps11
1417272_at	Fam114a1	0.0387413521112648	-0.639087475366885	0.0387413521112648	down	MGI:1915553	ENSMUSG00000029185	Fam114a1
1444801_at	2900041M22Rik	0.0387433850546665	-1.90370158322905	0.0387433850546665	down	MGI:1925653	ENSMUSG00000054418	2900041M22Rik
1419606_a_at	Tnnt1	0.038812133466695	-0.701349032485659	0.038812133466695	down	MGI:1333868	ENSMUSG00000064179	Tnnt1
1437546_at	Dnajc14	0.038831369426583	-0.210724352595612	0.038831369426583	down	MGI:1921580	ENSMUSG00000025354	Dnajc14
1451459_at	Ahctf1	0.0388436995517208	-0.225988281780333	0.0388436995517208	down	MGI:1915033	ENSMUSG00000026491	Ahctf1
1457359_at	Inpp4b	0.0388558016093011	-0.866889295608759	0.0388558016093011	down	MGI:2158925	ENSMUSG00000037940	Inpp4b
1435240_at	Baz2b	0.0390085050090284	-0.219548407404426	0.0390085050090284	down	MGI:2442782	ENSMUSG00000026987	Baz2b
1452273_at	Fam83h	0.0390162889890234	-1.26284438617969	0.0390162889890234	down	MGI:2145900	ENSMUSG00000046761	Fam83h
1456028_x_at	Marcks	0.0390779629672411	-0.847619890388357	0.0390779629672411	down	MGI:96907	ENSMUSG00000069662	Marcks
1449049_at	Tlr1	0.0391411638836767	-0.408429262991447	0.0391411638836767	down	MGI:1341295	ENSMUSG00000044827	Tlr1
1448362_at	Dnajc7	0.039142929669529	-0.281259164441144	0.039142929669529	down	MGI:1928373	ENSMUSG00000014195	Dnajc7
1435030_at	Upf2	0.0393224198213648	-0.113274541526874	0.0393224198213648	down	MGI:2449307	ENSMUSG00000043241	Upf2
1435869_s_at	Ap2a2	0.0393269702383829	-0.277371153053751	0.0393269702383829	down	MGI:101920	ENSMUSG00000002957	Ap2a2
1456795_at	Bend4	0.0393589401815538	-1.01968100830804	0.0393589401815538	down	MGI:3648414	ENSMUSG00000092060	Bend4
1426353_at	Stat6	0.0394050196631534	-0.210023836599056	0.0394050196631534	down	MGI:103034	ENSMUSG00000002147	Stat6
1430628_at	A230083N12Rik	0.0394453160105514	-0.965138292969691	0.0394453160105514	down	MGI:3698879	ENSMUSG00000085482	A230083N12Rik
1448390_a_at	Dhrs3	0.0396216906718592	-0.634704026964025	0.0396216906718592	down	MGI:1315215	ENSMUSG00000066026	Dhrs3
1434641_x_at	Sez6l2	0.0396280141878746	-0.489789052469861	0.0396280141878746	down	MGI:2385295	ENSMUSG00000030683	Sez6l2
1452604_at	Stard13	0.0397201934363271	-2.00577720663158	0.0397201934363271	down	MGI:2385331	ENSMUSG00000016128	Stard13
1460603_at	Samd9l	0.0397334020431286	-0.19252189063317	0.0397334020431286	down	MGI:1343184	ENSMUSG00000047735	Samd9l
1433574_at	Cdc37l1	0.0397421165126685	-0.236564964983609	0.0397421165126685	down	MGI:1914322	ENSMUSG00000024780	Cdc37l1
1444480_at	Prkag3	0.039824895966264	-0.352476926500308	0.039824895966264	down	MGI:1891343	ENSMUSG00000006542	Prkag3
1444624_at	Ubap1	0.0398593176233003	-0.274494626199751	0.0398593176233003	down	MGI:2149543	ENSMUSG00000028437	Ubap1
1437270_a_at	Clcf1	0.0401165988255615	-0.628391022643894	0.0401165988255615	down	MGI:1930088	ENSMUSG00000040663	Clcf1
1428900_s_at	Mettl15	0.0401478280070112	-0.203443142419978	0.0401478280070112	down	MGI:1924144	ENSMUSG00000057234	Mettl15
1440900_at	Gpr174	0.0401816555900772	-0.705289485041756	0.0401816555900772	down	MGI:2685222	ENSMUSG00000073008	Gpr174
1424131_at	Col6a3	0.0401888747781915	-3.44744285043186	0.0401888747781915	down	MGI:88461	ENSMUSG00000048126	Col6a3
1430606_at	Klrg2	0.0402209102886569	-1.26584592871552	0.0402209102886569	down	MGI:1921503	ENSMUSG00000071537	Klrg2
1436068_at	Zbtb10	0.0403049623580165	-0.9099254604084	0.0403049623580165	down	MGI:2139883	ENSMUSG00000069114	Zbtb10
1430823_at	2700029L08Rik	0.0403729165753516	-0.898901628964521	0.0403729165753516	down	MGI:1924056	ENSMUSG00000106691	2700029L08Rik
1452319_at	Zfp82	0.0404315542931856	-0.207765757742164	0.0404315542931856	down	MGI:1890753	ENSMUSG00000098022	Zfp82
1417995_at	Ptpn22	0.0405738761023872	-1.25264077958473	0.0405738761023872	down	MGI:107170	ENSMUSG00000027843	Ptpn22
1454998_at	1200011I18Rik	0.0405979886685518	-0.118192402587994	0.0405979886685518	down	MGI:1914717	ENSMUSG00000022008	Gpalpp1
1424908_at	Mtfmt	0.0406167191503324	-0.148342696972065	0.0406167191503324	down	MGI:1916856	ENSMUSG00000059183	Mtfmt
1449024_a_at	Hexa	0.0407423428569155	-0.379951209107176	0.0407423428569155	down	MGI:96073	ENSMUSG00000025232	Hexa
1436479_a_at	Dpp7	0.0409268646096681	-0.463682145591513	0.0409268646096681	down	MGI:1933213	ENSMUSG00000026958	Dpp7
1420353_at	Lta	0.040938923136061	-0.60873501433327	0.040938923136061	down	MGI:104797	ENSMUSG00000024402	Lta
1440836_at	Setd1b	0.0411147474804809	-0.665346417124429	0.0411147474804809	down	MGI:2652820	ENSMUSG00000038384	Setd1b
1453746_at	Fnbp1	0.0412783737409398	-0.223414733914346	0.0412783737409398	down	MGI:109606	ENSMUSG00000075415	Fnbp1
1457445_at	Trps1	0.0415300038334027	-1.4248140345016	0.0415300038334027	down	MGI:1927616	ENSMUSG00000038679	Trps1
1455228_at	Whsc1	0.0416800266647347	-0.308227466483446	0.0416800266647347	down	MGI:1276574	ENSMUSG00000057406	Nsd2
1417133_at	Pmp22	0.0416900743875283	-2.91239958251193	0.0416900743875283	down	MGI:97631	ENSMUSG00000018217	Pmp22
1458372_at	Tmc8	0.0417387373504115	-0.532730146454325	0.0417387373504115	down	MGI:2669037	ENSMUSG00000050106	Tmc8
1417218_at	Calhm2	0.0417765940700235	-0.829912121760652	0.0417765940700235	down	MGI:1919941	ENSMUSG00000033033	Calhm2
1421182_at	Clec1b	0.0419175868073771	-1.07448115079143	0.0419175868073771	down	MGI:1913287	ENSMUSG00000030159	Clec1b
1433556_at	Adap1	0.0420308291578353	-0.731920253169782	0.0420308291578353	down	MGI:2442201	ENSMUSG00000056413	Adap1
1429963_at	Mapk6	0.0420510632824486	-0.476991803047083	0.0420510632824486	down	MGI:1354946	ENSMUSG00000042688	Mapk6
1425680_a_at	Btrc	0.0422636733450857	-0.384601541819421	0.0422636733450857	down	MGI:1338871	ENSMUSG00000025217	Btrc
1426966_at	Axin1	0.0422817480988058	-0.312041774908817	0.0422817480988058	down	MGI:1096327	ENSMUSG00000024182	Axin1
1457522_at	Smek1	0.0423478288791255	-0.415448772690885	0.0423478288791255	down	MGI:1915984	ENSMUSG00000041846	Ppp4r3a
1428686_at	2810029C07Rik	0.0423671622457947	-1.61582847637794	0.0423671622457947	down	MGI:1919920	ENSMUSG00000096995	2810029C07Rik
1422287_at	Phxr2	0.0424732234777931	-1.12987750398652	0.0424732234777931	down	MGI:104524	ENSMUSG00000055108	Phxr2
1452147_at	Sec24c	0.0425034363275682	-0.140223037258419	0.0425034363275682	down	MGI:1919746	ENSMUSG00000039367	Sec24c
1435762_at	Pacs1	0.0425593865300783	-0.347894511205286	0.0425593865300783	down	MGI:1277113	ENSMUSG00000024855	Pacs1
1424818_at	Alg12	0.0425777046530893	-0.303006543868502	0.0425777046530893	down	MGI:2385025	ENSMUSG00000035845	Alg12
1458889_at	Evl	0.0425831256756242	-0.538603472129431	0.0425831256756242	down	MGI:1194884	ENSMUSG00000021262	Evl
1434690_at	Lclat1	0.0426789286815395	-0.256832960063134	0.0426789286815395	down	MGI:2684937	ENSMUSG00000054469	Lclat1
1454223_at	4933423P22Rik	0.0427148781696764	-0.578468142474711	0.0427148781696764	down	MGI:1918408	ENSMUSG00000085471	Ptprjos1
1424340_at	Lrrc48	0.0428213273041327	-1.99053894903526	0.0428213273041327	down	MGI:1921915	ENSMUSG00000056598	Drc3
1430143_at	4930426D05Rik	0.0428558864650873	-0.543032570321538	0.0428558864650873	down	MGI:1921894	ENSMUSG00000043168	4930426D05Rik
1418255_s_at	Srf	0.042895910660479	-0.124205279399536	0.042895910660479	down	MGI:106658	ENSMUSG00000015605	Srf
1433746_at	Wdr3	0.0429998559410376	-0.0474124730496754	0.0429998559410376	down	MGI:2443143	ENSMUSG00000033285	Wdr3
1423611_at	Alpl	0.0430420199652458	-0.675162140103597	0.0430420199652458	down	MGI:87983	ENSMUSG00000028766	Alpl
1421861_at	Clstn1	0.0430657378693951	-0.379712138628649	0.0430657378693951	down	MGI:1929895	ENSMUSG00000039953	Clstn1
1441161_at	B230216G23Rik	0.043079523162607	-1.12230433507305	0.043079523162607	down	MGI:2442262	ENSMUSG00000071112	Spx
1450066_at	Ubr1	0.0431165358381723	-0.119835106764686	0.0431165358381723	down	MGI:1277977	ENSMUSG00000027272	Ubr1
1422710_a_at	Cacna1h	0.0431282318829936	-0.396829587430894	0.0431282318829936	down	MGI:1928842	ENSMUSG00000024112	Cacna1h
1423926_at	Slc39a13	0.0431876861083087	-0.242358936466468	0.0431876861083087	down	MGI:1915677	ENSMUSG00000002105	Slc39a13
1452496_at	Atp11c	0.0432857826144581	-0.289355501121518	0.0432857826144581	down	MGI:1859661	ENSMUSG00000062949	Atp11c
1446117_at	Spire1	0.0433175870332244	-1.64859663589515	0.0433175870332244	down	MGI:1915416	ENSMUSG00000024533	Spire1
1433910_at	Zcchc6	0.0433229166009961	-0.138517119394709	0.0433229166009961	down	MGI:2387179	ENSMUSG00000035248	Tut7
1415677_at	Dhrs1	0.0435022291396009	-0.221168335031129	0.0435022291396009	down	MGI:1196314	ENSMUSG00000002332	Dhrs1
1433524_at	Gm15800	0.0435508135783291	-0.253028052443367	0.0435508135783291	down	MGI:3647820	ENSMUSG00000042744	Hectd4
1441093_at	Gm15848	0.0435656012312072	-0.572006063640788	0.0435656012312072	down	MGI:3802054	ENSMUSG00000086706	Gm15848
1449957_at	Ptprv	0.0436280297552401	-0.499820981275732	0.0436280297552401	down	MGI:108027	ENSMUSG00000097993	Ptprv
1448939_at	Usp25	0.043705149132527	-0.166572946075254	0.043705149132527	down	MGI:1353655	ENSMUSG00000022867	Usp25
1455605_at	Rufy3	0.0438173291750709	-0.136167418839207	0.0438173291750709	down	MGI:106484	ENSMUSG00000029291	Rufy3
1436028_at	Tmem33	0.0438574389192453	-0.218633666650701	0.0438574389192453	down	MGI:1915128	ENSMUSG00000037720	Tmem33
1450357_a_at	Ccr6	0.0438742342600627	-1.00978980507468	0.0438742342600627	down	MGI:1333797	ENSMUSG00000040899	Ccr6
1428662_a_at	Hopx	0.0439997390363905	-0.662576361626147	0.0439997390363905	down	MGI:1916782	ENSMUSG00000059325	Hopx
1430074_x_at	Zfp935	0.0440001059260025	-0.317993111382773	0.0440001059260025	down	MGI:1918758	ENSMUSG00000113450	Zfp935
1430099_at	4930509E16Rik	0.0440518255692103	-0.702727415067056	0.0440518255692103	down	MGI:1922365	ENSMUSG00000096986	4930509E16Rik
1449974_at	Gapdhs	0.0440644504782663	-0.796682541198789	0.0440644504782663	down	MGI:95653	ENSMUSG00000061099	Gapdhs
1437533_at	Xiap	0.0441460506830954	-0.114584963297892	0.0441460506830954	down	MGI:107572	ENSMUSG00000025860	Xiap
1434604_at	Eif5b	0.0442025079890787	-0.148285772046927	0.0442025079890787	down	MGI:2441772	ENSMUSG00000026083	Eif5b
1431561_a_at	Dhx34	0.0442286175948746	-0.508148408312824	0.0442286175948746	down	MGI:1918973	ENSMUSG00000006019	Dhx34
1416313_at	Mllt11	0.0442681214724961	-0.244856624645141	0.0442681214724961	down	MGI:1929671	ENSMUSG00000053192	Mllt11
1427139_at	Adamts10	0.0443720573998556	-0.398784138730525	0.0443720573998556	down	MGI:2449112	ENSMUSG00000024299	Adamts10
1418031_at	Myo9b	0.0444515692047002	-0.180404168990499	0.0444515692047002	down	MGI:106624	ENSMUSG00000004677	Myo9b
1434123_at	Fut11	0.0444763998975144	-0.164413423381728	0.0444763998975144	down	MGI:1920318	ENSMUSG00000039357	Fut11
1429781_s_at	Ccdc39	0.0445666869494973	-0.340239049696077	0.0445666869494973	down	MGI:1289263	ENSMUSG00000027676	Ccdc39
1426024_a_at	Dbn1	0.044635509710195	-0.9004004533427	0.044635509710195	down	MGI:1931838	ENSMUSG00000034675	Dbn1
1416872_at	Tspan6	0.0447010993351608	-1.98631570851641	0.0447010993351608	down	MGI:1926264	ENSMUSG00000067377	Tspan6
1441880_x_at	Igflr1	0.0447941391176396	-0.477155550518565	0.0447941391176396	down	MGI:3655979	ENSMUSG00000036826	Igflr1
1440880_at	Mppe1	0.0448226665053602	-0.263363894892965	0.0448226665053602	down	MGI:2661311	ENSMUSG00000062526	Mppe1
1442864_at	Esrra	0.0449266828858829	-0.317867216417813	0.0449266828858829	down	MGI:1346831	ENSMUSG00000024955	Esrra
1460444_at	Arrb1	0.0449581908579188	-1.0838308802597	0.0449581908579188	down	MGI:99473	ENSMUSG00000018909	Arrb1
1435475_at	Lman2l	0.0450209661551391	-0.439134990502614	0.0450209661551391	down	MGI:2443010	ENSMUSG00000001143	Lman2l
1457265_at	Akap17b	0.0451043486757861	-0.578436178236102	0.0451043486757861	down	MGI:2443758	ENSMUSG00000059708	Akap17b
1418099_at	Tnfrsf1b	0.0451145874697501	-0.48997191247992	0.0451145874697501	down	MGI:1314883	ENSMUSG00000028599	Tnfrsf1b
1444115_at	Gm16880	0.0451941270478788	-0.97564718204543	0.0451941270478788	down	MGI:4439804	ENSMUSG00000097448	Platr22
1440510_at	C430002N11Rik	0.0452109001821296	-0.584840008293595	0.0452109001821296	down	MGI:2442576	ENSMUSG00000101581	C430002N11Rik
1447432_s_at	Zfp263	0.0452508053330754	-0.101616079806098	0.0452508053330754	down	MGI:1921370	ENSMUSG00000022529	Zfp263
1422134_at	Fosb	0.0452703703719771	-0.737393664681692	0.0452703703719771	down	MGI:95575	ENSMUSG00000003545	Fosb
1452209_at	Pkp4	0.0452801095710934	-0.179090885140607	0.0452801095710934	down	MGI:109281	ENSMUSG00000026991	Pkp4
1460600_at	AA414768	0.0453336531839836	-1.88723254604143	0.0453336531839836	down	MGI:3035137	ENSMUSG00000083307	AA414768
1419845_at	Dlx1as	0.0453938264475542	-1.94787431649892	0.0453938264475542	down	MGI:1195983	ENSMUSG00000084946	Dlx1as
1418025_at	Bhlhe40	0.0455349028081159	-0.594552400760966	0.0455349028081159	down	MGI:1097714	ENSMUSG00000030103	Bhlhe40
1452060_a_at	Limk2	0.0455641305033287	-0.242350483417727	0.0455641305033287	down	MGI:1197517	ENSMUSG00000020451	Limk2
1430613_at	Lurap1	0.0456434497294424	-0.596994320425873	0.0456434497294424	down	MGI:1915325	ENSMUSG00000028701	Lurap1
1416875_at	Parvg	0.0456911689114034	-0.347353566202422	0.0456911689114034	down	MGI:2158329	ENSMUSG00000022439	Parvg
1434734_at	Rad54b	0.0456913475042446	-0.158115816256345	0.0456913475042446	down	MGI:3605986	ENSMUSG00000078773	Rad54b
1423068_at	Ift172	0.0457015165569566	-0.568331111504672	0.0457015165569566	down	MGI:2682064	ENSMUSG00000038564	Ift172
1448392_at	Sparc	0.0457754026098731	-1.0581577931246	0.0457754026098731	down	MGI:98373	ENSMUSG00000018593	Sparc
1449365_at	S1pr5	0.0458163674900295	-1.40988563540182	0.0458163674900295	down	MGI:2150641	ENSMUSG00000045087	S1pr5
1415742_at	Aup1	0.0458678263832633	-0.18988940393996	0.0458678263832633	down	MGI:107789	ENSMUSG00000068328	Aup1
1455692_x_at	1700097N02Rik	0.0462700859106698	-0.421872094804378	0.0462700859106698	down	MGI:1914772	ENSMUSG00000099474	1700097N02Rik
1451854_a_at	Shroom3	0.0463247614694693	-2.0811899223892	0.0463247614694693	down	MGI:1351655	ENSMUSG00000029381	Shroom3
1436134_at	Scn2b	0.0463376463931183	-1.90535951244475	0.0463376463931183	down	MGI:106921	ENSMUSG00000070304	Scn2b
1435108_at	Arhgap22	0.0464616231774721	-1.38195188635127	0.0464616231774721	down	MGI:2443418	ENSMUSG00000063506	Arhgap22
1441045_at	Ddx43	0.0465746189136981	-1.27781395702228	0.0465746189136981	down	MGI:3642857	ENSMUSG00000070291	Ddx43
1440299_at	Mb21d1	0.046666221966859	-1.00273245313664	0.046666221966859	down	MGI:2442261	ENSMUSG00000032344	Cgas
1455066_s_at	Mia3	0.0466784558167633	-0.246039583634932	0.0466784558167633	down	MGI:2443183	ENSMUSG00000056050	Mia3
1448987_at	Acadl	0.0467223724213547	-0.33639840762792	0.0467223724213547	down	MGI:87866	ENSMUSG00000026003	Acadl
1448923_at	Prkra	0.0467390261839486	-0.786471240594298	0.0467390261839486	down	MGI:1344375	ENSMUSG00000002731	Prkra
1458644_at	Ccdc62	0.0467453375471364	-0.527597584714911	0.0467453375471364	down	MGI:2684996	ENSMUSG00000061882	Ccdc62
1427035_at	Slc39a14	0.046830500324691	-0.364051467094601	0.046830500324691	down	MGI:2384851	ENSMUSG00000022094	Slc39a14
1436996_x_at	Lyz1	0.0471035093775678	-2.14981970858575	0.0471035093775678	down	MGI:96902	ENSMUSG00000069515	Lyz1
1423362_at	Sort1	0.0471323869583369	-0.95184209243196	0.0471323869583369	down	MGI:1338015	ENSMUSG00000068747	Sort1
1456060_at	Maf	0.0471699802538201	-1.88638403225582	0.0471699802538201	down	MGI:96909	ENSMUSG00000055435	Maf
1453109_at	Arsk	0.047269145142379	-0.385949914270033	0.047269145142379	down	MGI:1924291	ENSMUSG00000021592	Arsk
1420082_at	Knstrn	0.0473245662567143	-0.137706189984343	0.0473245662567143	down	MGI:1289298	ENSMUSG00000027331	Knstrn
1457913_at	Zfp266	0.0473423896978251	-0.529754479307655	0.0473423896978251	down	MGI:1924769	ENSMUSG00000060510	Zfp266
1448919_at	Cd302	0.0475053486778432	-0.341507593356003	0.0475053486778432	down	MGI:1913455	ENSMUSG00000060703	Cd302
1417586_at	Timeless	0.0475832714558514	-0.209278708540184	0.0475832714558514	down	MGI:1321393	ENSMUSG00000039994	Timeless
1456549_at	Gm550	0.0476621238211212	-0.487866388042205	0.0476621238211212	down	MGI:2685396	ENSMUSG00000117666	Gm550
1439201_at	Usp14	0.0476690779998358	-0.31083342364103	0.0476690779998358	down	MGI:1928898	ENSMUSG00000047879	Usp14
1428454_at	Bcas3	0.047758555790674	-0.7543882489122	0.047758555790674	down	MGI:2385848	ENSMUSG00000059439	Bcas3
1436382_at	Zbtb12	0.0481829968408422	-0.756067925929992	0.0481829968408422	down	MGI:88133	ENSMUSG00000049823	Zbtb12
1437537_at	Casp9	0.0482939060285074	-0.155521911993066	0.0482939060285074	down	MGI:1277950	ENSMUSG00000028914	Casp9
1438831_at	Cdk12	0.0483064364636555	-0.390010534249466	0.0483064364636555	down	MGI:1098802	ENSMUSG00000003119	Cdk12
1419611_at	4632415L05Rik	0.0484244804580974	-0.433781766309328	0.0484244804580974	down	MGI:1918058	ENSMUSG00000048106	4632415L05Rik
1439622_at	Rassf4	0.0484475396122943	-0.23839352694892	0.0484475396122943	down	MGI:2386853	ENSMUSG00000042129	Rassf4
1455665_at	Lonrf1	0.0486239574127259	-0.2485134889851	0.0486239574127259	down	MGI:3609241	ENSMUSG00000039633	Lonrf1
1433553_at	Garnl3	0.048734117256459	-1.67187094433624	0.048734117256459	down	MGI:2139309	ENSMUSG00000038860	Garnl3
1448848_at	Tor1b	0.0488203147294433	-0.155788721316981	0.0488203147294433	down	MGI:1353605	ENSMUSG00000026848	Tor1b
1431209_s_at	Gm9856	0.0488527716539763	-0.610591803824893	0.0488527716539763	down	MGI:3704347	ENSMUSG00000110945	Gm9856
1440296_at	Gm16432	0.048922567556332	-1.75914923063517	0.048922567556332	down	MGI:5589632	ENSMUSG00000091476	Catspere2
1437874_s_at	Hexb	0.0490196069651016	-0.733067428390573	0.0490196069651016	down	MGI:96074	ENSMUSG00000021665	Hexb
1455438_at	Pxmp4	0.0490202159546259	-0.323207780493515	0.0490202159546259	down	MGI:1891701	ENSMUSG00000000876	Pxmp4
1436051_at	Myo5a	0.049067442264813	-0.190653797413235	0.049067442264813	down	MGI:105976	ENSMUSG00000034593	Myo5a
1458933_at	Slc22a15	0.0490783275799222	-0.521995733622644	0.0490783275799222	down	MGI:3607704	ENSMUSG00000033147	Slc22a15
1452798_s_at	Mapk1ip1	0.049092606059731	-0.353803252798249	0.049092606059731	down	MGI:1916796	ENSMUSG00000041775	Mapk1ip1
1419047_at	Pcnx	0.0491253015981611	-0.324386936395616	0.0491253015981611	down	MGI:1891924	ENSMUSG00000021140	Pcnx1
1440882_at	Lrp8	0.049239457949231	-0.531731179916388	0.049239457949231	down	MGI:1340044	ENSMUSG00000028613	Lrp8
1436385_at	Ganc	0.0493139686302033	-0.262903483528105	0.0493139686302033	down	MGI:1923301	ENSMUSG00000062646	Ganc
1437471_at	Lrrc45	0.0494064906633212	-0.284651519839411	0.0494064906633212	down	MGI:2387183	ENSMUSG00000025145	Lrrc45
1429270_a_at	Syce2	0.0494596849817189	-0.233253932925871	0.0494596849817189	down	MGI:1919096	ENSMUSG00000003824	Syce2
1418406_at	Pde8a	0.0496792589350407	-1.0167078641226	0.0496792589350407	down	MGI:1277116	ENSMUSG00000025584	Pde8a
1417612_at	Ier5	0.0498425598244892	-0.474242824415585	0.0498425598244892	down	MGI:1337072	ENSMUSG00000056708	Ier5
1422706_at	Pmepa1	0.04986388796197	-1.03156402243306	0.04986388796197	down	MGI:1929600	ENSMUSG00000038400	Pmepa1
1444186_at	Agxt2l2	0.0498868825115625	-0.426984954361084	0.0498868825115625	down	MGI:1920197	ENSMUSG00000020359	Phykpl
1459945_at	Gm9989	0.049921509665735	-0.807262928119887	0.049921509665735	down	MGI:3642361	ENSMUSG00000056023	Gm9989
1441069_at	Zdhhc23	0.0499706151656432	-0.428653764447178	0.0499706151656432	down	MGI:2685625	ENSMUSG00000036304	Zdhhc23
1420562_at	Slurp1	0.0500049503262184	1.33821875489212	0.0500049503262184	not_moving	MGI:1930923	ENSMUSG00000022596	Slurp1
1425778_at	Ido2	0.0523082435058547	0.994418261938076	0.0523082435058547	not_moving	MGI:2142489	ENSMUSG00000031549	Ido2
1425473_at	Med17	0.0547829197128341	0.101307651690274	0.0547829197128341	not_moving	MGI:2182585	ENSMUSG00000031935	Med17
1459546_s_at	Enpp1	0.0501312717320531	0.36251571492536	0.0501312717320531	not_moving	MGI:97370	ENSMUSG00000037370	Enpp1
1457883_at	Pm20d2	0.0527697950304131	2.08971683779199	0.0527697950304131	not_moving	MGI:2685270	ENSMUSG00000054659	Pm20d2
1440335_at	Gm11716	0.063507359567752	2.38803280812278	0.063507359567752	not_moving	MGI:3649215	ENSMUSG00000086298	Gm11716
1452789_at	Snn	0.0562250143356866	0.540744121796175	0.0562250143356866	not_moving	MGI:1276549	ENSMUSG00000037972	Snn
1455257_at	Itgb3	0.0528481463582566	0.902395360276852	0.0528481463582566	not_moving	MGI:96612	ENSMUSG00000020689	Itgb3
1416239_at	Ass1	0.0635576091114929	0.775332029624304	0.0635576091114929	not_moving	MGI:88090	ENSMUSG00000076441	Ass1
1431945_at	Arl13a	0.0769456289260675	2.17011401606602	0.0769456289260675	not_moving	MGI:1921698	ENSMUSG00000052549	Arl13a
1416113_at	Fkbp8	0.0600448472516831	0.167272349510132	0.0600448472516831	not_moving	MGI:1341070	ENSMUSG00000019428	Fkbp8
1417679_at	Gfi1	0.0571826329165449	1.34746272864765	0.0571826329165449	not_moving	MGI:103170	ENSMUSG00000029275	Gfi1
1442635_at	Gm13483	0.0661406404889358	0.669756947414838	0.0661406404889358	not_moving	MGI:3651423	ENSMUSG00000085862	Gm13483
1428975_at	Susd3	0.0562950043472988	0.683595270392816	0.0562950043472988	not_moving	MGI:1913579	ENSMUSG00000021384	Susd3
1421057_at	Dnase1l3	0.0639817357094755	1.16735602679705	0.0639817357094755	not_moving	MGI:1314633	ENSMUSG00000025279	Dnase1l3
1433916_at	Vamp3	0.055805820246577	0.241152270730886	0.055805820246577	not_moving	MGI:1321389	ENSMUSG00000028955	Vamp3
1437972_s_at	Sf3b5	0.0515714011636402	0.253278216596936	0.0515714011636402	not_moving	MGI:1913375	ENSMUSG00000078348	Sf3b5
1430794_at	4933426K07Rik	0.0505737360798862	0.93124359946872	0.0505737360798862	not_moving	MGI:1918404	ENSMUSG00000086933	4933426K07Rik
1432264_x_at	Cox7a2l	0.0755472485486983	0.202656939924731	0.0755472485486983	not_moving	MGI:106015	ENSMUSG00000024248	Cox7a2l
1419186_a_at	St8sia4	0.0801960247235343	0.195850519625461	0.0801960247235343	not_moving	MGI:106018	ENSMUSG00000040710	St8sia4
1437715_x_at	Apex1	0.0669627310618074	0.174681543713877	0.0669627310618074	not_moving	MGI:88042	ENSMUSG00000035960	Apex1
1438136_at	Astl	0.0806557284095254	1.26531614977173	0.0806557284095254	not_moving	MGI:3046414	ENSMUSG00000050468	Astl
1429171_a_at	Ncapg	0.0534619466985534	0.261640970821892	0.0534619466985534	not_moving	MGI:1930197	ENSMUSG00000015880	Ncapg
1451884_a_at	Lsm2	0.0632080610435132	0.201520903802944	0.0632080610435132	not_moving	MGI:90676	ENSMUSG00000007050	Lsm2
1429352_at	Mocos	0.0563092890647789	1.29224864855768	0.0563092890647789	not_moving	MGI:1915841	ENSMUSG00000039616	Mocos
1448206_at	Psma2	0.070787561255642	0.190135095218244	0.070787561255642	not_moving	MGI:104885	ENSMUSG00000015671	Psma2
1449903_at	Crtam	0.0659719915429576	1.44485800670743	0.0659719915429576	not_moving	MGI:1859822	ENSMUSG00000032021	Crtam
1438604_at	Atp8b3	0.0547754217321639	2.66132643025013	0.0547754217321639	not_moving	MGI:1914581	ENSMUSG00000003341	Atp8b3
1433773_at	Rrm2b	0.0861063961795985	0.205283095817245	0.0861063961795985	not_moving	MGI:2155865	ENSMUSG00000022292	Rrm2b
1416010_a_at	Ehd1	0.050368556302736	0.279800437951433	0.050368556302736	not_moving	MGI:1341878	ENSMUSG00000024772	Ehd1
1455959_s_at	Gclc	0.0676789733898663	0.406431579848814	0.0676789733898663	not_moving	MGI:104990	ENSMUSG00000032350	Gclc
1452040_a_at	Cdca3	0.0551247937371545	0.116410002662478	0.0551247937371545	not_moving	MGI:1315198	ENSMUSG00000023505	Cdca3
1460242_at	Cd55	0.0549518706515559	1.16799803169941	0.0549518706515559	not_moving	MGI:104850	ENSMUSG00000026399	Cd55
1426397_at	Tgfbr2	0.053645084322	0.205870687267522	0.053645084322	not_moving	MGI:98729	ENSMUSG00000032440	Tgfbr2
1442693_at	Trim5	0.0608421289728121	0.167146004056203	0.0608421289728121	not_moving	MGI:3646853	ENSMUSG00000060441	Trim5
1416146_at	Hspa4	0.0712622272904155	0.241203730641663	0.0712622272904155	not_moving	MGI:1342292	ENSMUSG00000020361	Hspa4
1433893_s_at	Spag5	0.0887888556602151	0.123422254062922	0.0887888556602151	not_moving	MGI:1927470	ENSMUSG00000002055	Spag5
1450885_at	Dffa	0.0614011410131995	0.264468940143857	0.0614011410131995	not_moving	MGI:1196227	ENSMUSG00000028974	Dffa
1449821_a_at	Memo1	0.0603494186766494	0.162804440380913	0.0603494186766494	not_moving	MGI:1924140	ENSMUSG00000058704	Memo1
1449174_at	Art4	0.0583691458175674	3.14000249623097	0.0583691458175674	not_moving	MGI:1202710	ENSMUSG00000030217	Art4
1424407_s_at	Cbx6	0.0538815644001234	0.183288571578554	0.0538815644001234	not_moving	MGI:3512628	ENSMUSG00000089715	Cbx6
1426988_at	Klhl42	0.0784702400093324	0.562487129087589	0.0784702400093324	not_moving	MGI:2444786	ENSMUSG00000040102	Klhl42
1415850_at	Rasa3	0.0514835620875973	0.241403020103311	0.0514835620875973	not_moving	MGI:1197013	ENSMUSG00000031453	Rasa3
1437194_x_at	Lrwd1	0.0657156640029375	0.141958022780418	0.0657156640029375	not_moving	MGI:1918985	ENSMUSG00000029703	Lrwd1
1452394_at	Cars	0.0995313959752209	0.405141546379973	0.0995313959752209	not_moving	MGI:1351477	ENSMUSG00000010755	Cars1
1452725_a_at	Rnaseh2a	0.0716891086698864	0.323500193611828	0.0716891086698864	not_moving	MGI:1916974	ENSMUSG00000052926	Rnaseh2a
1438554_x_at	Eif4h	0.105218770371116	0.144551262984834	0.105218770371116	not_moving	MGI:1341822	ENSMUSG00000040731	Eif4h
1428702_at	Ddx28	0.0500501325785504	0.229444055276346	0.0500501325785504	not_moving	MGI:1919236	ENSMUSG00000045538	Ddx28
1447830_s_at	Rgs2	0.0613956453596526	0.304510241503177	0.0613956453596526	not_moving	MGI:1098271	ENSMUSG00000026360	Rgs2
1449078_at	St3gal6	0.084986522248974	0.687209600209433	0.084986522248974	not_moving	MGI:1888707	ENSMUSG00000022747	St3gal6
1448666_s_at	Tob2	0.0859187445973783	0.284748707397004	0.0859187445973783	not_moving	MGI:1888525	ENSMUSG00000048546	Tob2
1450560_a_at	Ppp2r5d	0.080401957988123	0.154325542619553	0.080401957988123	not_moving	MGI:2388481	ENSMUSG00000059409	Ppp2r5d
1448479_at	Psmd3	0.0904821692762351	0.297747435432848	0.0904821692762351	not_moving	MGI:98858	ENSMUSG00000017221	Psmd3
1422895_at	Vamp4	0.0891232474163734	0.133941778034606	0.0891232474163734	not_moving	MGI:1858730	ENSMUSG00000026696	Vamp4
1448449_at	Ripk3	0.0971987450290125	0.211180189468955	0.0971987450290125	not_moving	MGI:2154952	ENSMUSG00000022221	Ripk3
1434603_at	Med13l	0.0818489955446464	0.164249009898846	0.0818489955446464	not_moving	MGI:2670178	ENSMUSG00000018076	Med13l
1420807_a_at	Dlk2	0.0794377192198535	1.34062688373163	0.0794377192198535	not_moving	MGI:2146838	ENSMUSG00000047428	Dlk2
1448917_at	Med30	0.0508977986856779	0.20858721755423	0.0508977986856779	not_moving	MGI:1917040	ENSMUSG00000038622	Med30
1443298_at	Fbxw13	0.0710070206752387	3.23822446576157	0.0710070206752387	not_moving	MGI:3505590	ENSMUSG00000049314	Fbxw13
1428815_at	Gstt4	0.0597823223341723	1.54905356507258	0.0597823223341723	not_moving	MGI:1923136	ENSMUSG00000009093	Gstt4
1452534_a_at	Hmgb2	0.0740881529896412	0.137792676544064	0.0740881529896412	not_moving	MGI:96157	ENSMUSG00000054717	Hmgb2
1448600_s_at	Vav3	0.0664289351719266	1.22896648732801	0.0664289351719266	not_moving	MGI:1888518	ENSMUSG00000033721	Vav3
1437419_at	Bmp2k	0.053352120597927	0.44340952873047	0.053352120597927	not_moving	MGI:2155456	ENSMUSG00000034663	Bmp2k
1432271_a_at	Dcun1d5	0.0933136067437041	0.1855019176823	0.0933136067437041	not_moving	MGI:1924113	ENSMUSG00000032002	Dcun1d5
1423737_at	Ndufs3	0.0704726123359389	0.184986884833656	0.0704726123359389	not_moving	MGI:1915599	ENSMUSG00000005510	Ndufs3
1451056_at	Psmd7	0.0664608049407503	0.27271593106623	0.0664608049407503	not_moving	MGI:1351511	ENSMUSG00000039067	Psmd7
1433801_at	9930012K11Rik	0.0808243480461586	0.461520294427727	0.0808243480461586	not_moving	MGI:2145726	ENSMUSG00000044551	9930012K11Rik
1454648_s_at	D10Wsu102e	0.0669586134833569	0.163456065370283	0.0669586134833569	not_moving	MGI:106381	ENSMUSG00000020255	Nopchap1
1452086_at	Trmt5	0.108598905029363	0.10835562844329	0.108598905029363	not_moving	MGI:1923607	ENSMUSG00000034442	Trmt5
1439991_a_at	Pabpn1l	0.102224983026502	2.34412376903241	0.102224983026502	not_moving	MGI:2685954	ENSMUSG00000069867	Pabpn1l
1457248_x_at	Hsd17b7	0.0763632990676367	0.409609685686105	0.0763632990676367	not_moving	MGI:1330808	ENSMUSG00000026675	Hsd17b7
1451692_at	Tmco6	0.0768863174732903	0.447501741494069	0.0768863174732903	not_moving	MGI:1919233	ENSMUSG00000006850	Tmco6
1415729_at	Pdpk1	0.0609186668627878	0.218341940479979	0.0609186668627878	not_moving	MGI:1338068	ENSMUSG00000024122	Pdpk1
1451860_a_at	Trim30a	0.0606612175284899	0.430125329594096	0.0606612175284899	not_moving	MGI:98178	ENSMUSG00000030921	Trim30a
1448752_at	Car2	0.091905634753738	0.779504797087419	0.091905634753738	not_moving	MGI:88269	ENSMUSG00000027562	Car2
1449220_at	Gimap3	0.0990405383619609	0.572327925975344	0.0990405383619609	not_moving	MGI:1932723	ENSMUSG00000039264	Gimap3
1417487_at	Fosl1	0.0808958177172491	1.1508890505394	0.0808958177172491	not_moving	MGI:107179	ENSMUSG00000024912	Fosl1
1420158_s_at	Abcf1	0.076070138265522	0.0764657745139719	0.076070138265522	not_moving	MGI:1351658	ENSMUSG00000038762	Abcf1
1454769_at	Tatdn2	0.0607494512334774	0.239331560436327	0.0607494512334774	not_moving	MGI:3576210	ENSMUSG00000056952	Tatdn2
1420489_at	Mrps14	0.116648937144905	0.293488002267324	0.116648937144905	not_moving	MGI:1928141	ENSMUSG00000058267	Mrps14
1433583_at	Zfp365	0.11700149638809	0.603794549814856	0.11700149638809	not_moving	MGI:2143676	ENSMUSG00000037855	Zfp365
1424256_at	Rdh12	0.0781655170391457	0.328452780052265	0.0781655170391457	not_moving	MGI:1925224	ENSMUSG00000021123	Rdh12
1436866_at	Efna5	0.0557445641072276	0.861048988490063	0.0557445641072276	not_moving	MGI:107444	ENSMUSG00000048915	Efna5
1451389_at	Dnajc24	0.101210930013086	0.204432348994565	0.101210930013086	not_moving	MGI:1919522	ENSMUSG00000027166	Dnajc24
1433470_a_at	Immt	0.0558495398431801	0.158905070453159	0.0558495398431801	not_moving	MGI:1923864	ENSMUSG00000052337	Immt
1449207_a_at	Kif20a	0.0566376243303678	0.18085708808435	0.0566376243303678	not_moving	MGI:1201682	ENSMUSG00000003779	Kif20a
1418261_at	Syk	0.0823852696975984	0.279981963132435	0.0823852696975984	not_moving	MGI:99515	ENSMUSG00000021457	Syk
1424490_at	Zfp428	0.051243067728792	0.236930756237595	0.051243067728792	not_moving	MGI:1916463	ENSMUSG00000064264	Zfp428
1449402_at	Chst7	0.0703735175977508	1.76221181600879	0.0703735175977508	not_moving	MGI:1891767	ENSMUSG00000037347	Chst7
1415831_at	Psmd2	0.0949144708986291	0.0698204151492163	0.0949144708986291	not_moving	MGI:1096584	ENSMUSG00000006998	Psmd2
1448369_at	Pola2	0.0646787624591174	0.162306664808225	0.0646787624591174	not_moving	MGI:99690	ENSMUSG00000024833	Pola2
1453261_at	2610035D17Rik	0.0576661935983438	0.420431352507022	0.0576661935983438	not_moving	MGI:1919636	ENSMUSG00000087259	2610035D17Rik
1423122_at	Avpi1	0.0874436384738799	0.5953745176809	0.0874436384738799	not_moving	MGI:1916784	ENSMUSG00000018821	Avpi1
1426907_s_at	Dhx57	0.0990918506702806	0.215467406053634	0.0990918506702806	not_moving	MGI:2147067	ENSMUSG00000035051	Dhx57
1420028_s_at	Mcm3	0.116908168164295	0.171622610721904	0.116908168164295	not_moving	MGI:101845	ENSMUSG00000041859	Mcm3
1448799_s_at	Mrps12	0.101387447899262	0.190697278934261	0.101387447899262	not_moving	MGI:1346333	ENSMUSG00000045948	Mrps12
1427682_a_at	Egr2	0.0569584301843099	0.820184991255937	0.0569584301843099	not_moving	MGI:95296	ENSMUSG00000037868	Egr2
1423454_a_at	Sema6c	0.0554438815232888	1.80386068601684	0.0554438815232888	not_moving	MGI:1338032	ENSMUSG00000038777	Sema6c
1447738_s_at	Ankrd13d	0.0871656887849546	0.29050461463285	0.0871656887849546	not_moving	MGI:1915673	ENSMUSG00000005986	Ankrd13d
1416728_at	Csnk2b	0.0609346620256268	0.0838001288096066	0.0609346620256268	not_moving	MGI:88548	ENSMUSG00000024387	Csnk2b
1454642_a_at	Commd3	0.0808033229444275	0.228903100372579	0.0808033229444275	not_moving	MGI:88218	ENSMUSG00000051154	Commd3
1438164_x_at	Flot2	0.104858665675583	0.290090926772145	0.104858665675583	not_moving	MGI:103309	ENSMUSG00000061981	Flot2
1435803_a_at	Eif4e2	0.0635401252067016	0.157093793624357	0.0635401252067016	not_moving	MGI:1914440	ENSMUSG00000026254	Eif4e2
1417621_at	Nfatc1	0.0877637748637445	0.404157343287574	0.0877637748637445	not_moving	MGI:102469	ENSMUSG00000033016	Nfatc1
1429476_s_at	Dnaja2	0.113383543413736	0.145280770528711	0.113383543413736	not_moving	MGI:1931882	ENSMUSG00000031701	Dnaja2
1416058_s_at	Atp5c1	0.0643108676404672	0.158300550062824	0.0643108676404672	not_moving	MGI:1261437	ENSMUSG00000025781	Atp5f1c
1452880_at	Znhit3	0.0883798773413908	0.327367254266148	0.0883798773413908	not_moving	MGI:3051596	ENSMUSG00000020526	Znhit3
1429444_at	Rasl11a	0.0695201737960442	1.32550481770131	0.0695201737960442	not_moving	MGI:1916145	ENSMUSG00000029641	Rasl11a
1436582_at	Zdhhc15	0.0776440509715073	1.85242973034811	0.0776440509715073	not_moving	MGI:1915336	ENSMUSG00000033906	Zdhhc15
1444019_at	Lrrc19	0.0971059804886383	2.28589535353391	0.0971059804886383	not_moving	MGI:2140219	ENSMUSG00000049799	Lrrc19
1434793_at	Wdr78	0.0572556405975909	0.651167381855263	0.0572556405975909	not_moving	MGI:2385328	ENSMUSG00000035126	Dnai4
1444519_at	Lgr5	0.118365457800337	3.31236791033849	0.118365457800337	not_moving	MGI:1341817	ENSMUSG00000020140	Lgr5
1452661_at	Tfrc	0.115945550862903	0.117037662859532	0.115945550862903	not_moving	MGI:98822	ENSMUSG00000022797	Tfrc
1417737_at	Mrps31	0.0532279135128743	0.34652897741077	0.0532279135128743	not_moving	MGI:1913153	ENSMUSG00000031533	Mrps31
1416100_at	Eif3d	0.0593858810965719	0.146321409446381	0.0593858810965719	not_moving	MGI:1933181	ENSMUSG00000016554	Eif3d
1450165_at	Slfn2	0.116013852696056	0.62984510285907	0.116013852696056	not_moving	MGI:1313258	ENSMUSG00000072620	Slfn2
1416341_at	Polr2c	0.0635898720359181	0.335675417444941	0.0635898720359181	not_moving	MGI:109299	ENSMUSG00000031783	Polr2c
1448492_a_at	Psmd12	0.0505651907383722	0.300247224935887	0.0505651907383722	not_moving	MGI:1914247	ENSMUSG00000020720	Psmd12
1455383_at	Fam47e	0.0954888400027734	1.96005212592872	0.0954888400027734	not_moving	MGI:2686227	ENSMUSG00000057068	Fam47e
1448277_at	Pold2	0.0513754259230408	0.420785765861844	0.0513754259230408	not_moving	MGI:1097163	ENSMUSG00000020471	Pold2
1418133_at	Bcl3	0.0788217451544524	0.585047165821003	0.0788217451544524	not_moving	MGI:88140	ENSMUSG00000053175	Bcl3
1416628_at	Tmem223	0.0709614875360391	0.267558015454661	0.0709614875360391	not_moving	MGI:1914086	ENSMUSG00000117924	Tmem223
1435728_at	Tyw3	0.0725912228531171	0.301672550620939	0.0725912228531171	not_moving	MGI:2445040	ENSMUSG00000047583	Tyw3
1424255_at	Supt5	0.127738142355954	0.0729618194438455	0.127738142355954	not_moving	MGI:1202400	ENSMUSG00000003435	Supt5
1423972_at	Etfa	0.0935512210982358	0.23931875788802	0.0935512210982358	not_moving	MGI:106092	ENSMUSG00000032314	Etfa
1448876_at	Evc	0.108724692058403	1.05820769898326	0.108724692058403	not_moving	MGI:1890596	ENSMUSG00000029122	Evc
1448720_at	Lrrc40	0.0727356204487972	0.269765251821006	0.0727356204487972	not_moving	MGI:1914394	ENSMUSG00000063052	Lrrc40
1441178_at	Dtwd2	0.0579582602897962	0.285809734737761	0.0579582602897962	not_moving	MGI:1916107	ENSMUSG00000024505	Dtwd2
1449656_at	D930048N14Rik	0.101547088098038	0.465553042025457	0.101547088098038	not_moving	MGI:2144709	ENSMUSG00000052563	D930048N14Rik
1436526_at	Gnptg	0.129384791547313	0.145450199392279	0.129384791547313	not_moving	MGI:2147006	ENSMUSG00000035521	Gnptg
1421089_a_at	Pinx1	0.0693723417267882	0.278830507463862	0.0693723417267882	not_moving	MGI:1919650	ENSMUSG00000021958	Pinx1
1417660_s_at	Vps29	0.0500008181735571	0.226639356480042	0.0500008181735571	not_moving	MGI:1928344	ENSMUSG00000029462	Vps29
1424314_at	Prpf3	0.0695086192090421	0.178889989473763	0.0695086192090421	not_moving	MGI:1918017	ENSMUSG00000015748	Prpf3
1428766_at	Rnmtl1	0.0707827363494476	0.375453924938231	0.0707827363494476	not_moving	MGI:1914640	ENSMUSG00000038046	Mrm3
1427409_at	March9	0.0995176371951941	1.30167802147241	0.0995176371951941	not_moving	MGI:2446144	ENSMUSG00000040502	Marchf9
1423709_s_at	Farsb	0.0743408004139518	0.282842353214649	0.0743408004139518	not_moving	MGI:1346035	ENSMUSG00000026245	Farsb
1460195_at	Mrps11	0.0513664578470335	0.357093519618941	0.0513664578470335	not_moving	MGI:1915244	ENSMUSG00000030611	Mrps11
1431502_a_at	Exosc3	0.0803272601330195	0.311410626807174	0.0803272601330195	not_moving	MGI:1913612	ENSMUSG00000028322	Exosc3
1423492_at	Mrpl45	0.0630054606772731	0.210809300246122	0.0630054606772731	not_moving	MGI:1914286	ENSMUSG00000018882	Mrpl45
1417929_at	Slc7a8	0.0574066813797914	0.603007286886535	0.0574066813797914	not_moving	MGI:1355323	ENSMUSG00000022180	Slc7a8
1417167_at	Exosc5	0.109728831091053	0.339375880634808	0.109728831091053	not_moving	MGI:107889	ENSMUSG00000061286	Exosc5
1449095_at	Vps54	0.0669843163412668	0.0991646038889638	0.0669843163412668	not_moving	MGI:2178798	ENSMUSG00000020128	Vps54
1423453_at	Nol12	0.0871086071001715	0.142930261695113	0.0871086071001715	not_moving	MGI:2146285	ENSMUSG00000033099	Nol12
1452103_at	Arl16	0.0817875303273875	0.35847090012277	0.0817875303273875	not_moving	MGI:1917567	ENSMUSG00000057594	Arl16
1426711_at	Tmco3	0.0869256889722541	0.452380033275742	0.0869256889722541	not_moving	MGI:2444946	ENSMUSG00000038497	Tmco3
1416362_a_at	Fkbp4	0.0505143992375308	0.282442531431395	0.0505143992375308	not_moving	MGI:95543	ENSMUSG00000030357	Fkbp4
1456204_at	Smim4	0.0536164336899954	0.339633278651812	0.0536164336899954	not_moving	MGI:1913737	ENSMUSG00000058351	Uqcc5
1448111_at	Ctps2	0.0863346492732612	0.230784279763082	0.0863346492732612	not_moving	MGI:1933185	ENSMUSG00000031360	Ctps2
1448693_at	Gltpd1	0.0552447781822424	0.398067497204162	0.0552447781822424	not_moving	MGI:1933107	ENSMUSG00000029073	Cptp
1434593_at	Eif5a2	0.0516752737270078	0.453335099080975	0.0516752737270078	not_moving	MGI:1933735	ENSMUSG00000050192	Eif5a2
1452716_at	Fam213a	0.0672666190563156	0.73664663995732	0.0672666190563156	not_moving	MGI:1917814	ENSMUSG00000021792	Prxl2a
1428316_a_at	Fundc2	0.112770006242446	0.130900160568363	0.112770006242446	not_moving	MGI:1914641	ENSMUSG00000031198	Fundc2
1448322_a_at	Cox4i1	0.0597260993426261	0.164084281808623	0.0597260993426261	not_moving	MGI:88473	ENSMUSG00000031818	Cox4i1
1456163_at	Fam72a	0.0978351462604845	0.299820346647961	0.0978351462604845	not_moving	MGI:1919669	ENSMUSG00000055184	Fam72a
1451919_a_at	Mpl	0.12309155394136	2.19861572998353	0.12309155394136	not_moving	MGI:97076	ENSMUSG00000006389	Mpl
1417890_at	Pdxp	0.0514035614547427	0.158938242840986	0.0514035614547427	not_moving	MGI:1919282	ENSMUSG00000116165	Pdxp
1424988_at	Mylip	0.0813393737621476	0.224276775068198	0.0813393737621476	not_moving	MGI:2388271	ENSMUSG00000038175	Mylip
1460613_x_at	Gh	0.0857561226866867	0.378864554555857	0.0857561226866867	not_moving	MGI:95707	ENSMUSG00000020713	Gh
1426437_s_at	Hdac3	0.0648324371714	0.109984470022987	0.0648324371714	not_moving	MGI:1343091	ENSMUSG00000024454	Hdac3
1455094_s_at	Ube2g1	0.0899836018902836	0.491721464955548	0.0899836018902836	not_moving	MGI:1914378	ENSMUSG00000020794	Ube2g1
1417771_a_at	Psmc6	0.0627463723113833	0.168143884251116	0.0627463723113833	not_moving	MGI:1914339	ENSMUSG00000021832	Psmc6
1449575_a_at	Gstp1	0.127651866769683	0.204932410589411	0.127651866769683	not_moving	MGI:95865	ENSMUSG00000060803	Gstp1
1423241_a_at	Tfdp1	0.050559854060322	0.106406326618714	0.050559854060322	not_moving	MGI:101934	ENSMUSG00000038482	Tfdp1
1417157_at	Actr10	0.0737723677638908	0.224742035882445	0.0737723677638908	not_moving	MGI:1891654	ENSMUSG00000021076	Actr10
1428898_at	Mon1a	0.0745070142162812	0.260356656791018	0.0745070142162812	not_moving	MGI:1920075	ENSMUSG00000032583	Mon1a
1421133_at	Pvrl3	0.133681419607911	1.34283318633354	0.133681419607911	not_moving	MGI:1930171	ENSMUSG00000022656	Nectin3
1438757_at	Gm4636	0.0779567729639654	0.278936974312796	0.0779567729639654	not_moving	MGI:3036281	ENSMUSG00000096916	Zfp850
1453160_at	Med13	0.109232300501367	0.13918623008575	0.109232300501367	not_moving	MGI:3029632	ENSMUSG00000034297	Med13
1420772_a_at	Tsc22d3	0.0819206889732805	0.603023151115008	0.0819206889732805	not_moving	MGI:1196284	ENSMUSG00000031431	Tsc22d3
1422407_s_at	Hras1	0.0539790384862513	0.637778073296222	0.0539790384862513	not_moving	MGI:96224	ENSMUSG00000025499	Hras
1437737_at	Dis3l	0.0795401911134402	0.254534343581078	0.0795401911134402	not_moving	MGI:2143272	ENSMUSG00000032396	Dis3l
1439387_x_at	Ctu2	0.0729621687967877	0.14445500728012	0.0729621687967877	not_moving	MGI:1914215	ENSMUSG00000049482	Ctu2
1428035_at	Fsip1	0.136368211388215	2.12384894219443	0.136368211388215	not_moving	MGI:1918563	ENSMUSG00000027344	Fsip1
1418321_at	Eci1	0.122244629224838	0.151941872762993	0.122244629224838	not_moving	MGI:94871	ENSMUSG00000024132	Eci1
1434053_x_at	Atp5k	0.109236238382874	0.316318770768747	0.109236238382874	not_moving	MGI:106636	ENSMUSG00000050856	Atp5me
1417501_at	Fbxo6	0.104067499490625	0.253754812313697	0.104067499490625	not_moving	MGI:1354743	ENSMUSG00000055401	Fbxo6
1455656_at	Btla	0.0692168323912838	0.181573675092714	0.0692168323912838	not_moving	MGI:2658978	ENSMUSG00000052013	Btla
1422763_at	Gipc1	0.104991303721564	0.24163310748639	0.104991303721564	not_moving	MGI:1926252	ENSMUSG00000019433	Gipc1
1452049_at	Rpl7l1	0.0710860193027876	0.0992293982811248	0.0710860193027876	not_moving	MGI:1913479	ENSMUSG00000063888	Rpl7l1
1418986_a_at	Uxt	0.116282113080491	0.149840223155133	0.116282113080491	not_moving	MGI:1277988	ENSMUSG00000001134	Uxt
1416710_at	Tmem35	0.154101411166025	1.96699906708492	0.154101411166025	not_moving	MGI:1914814	ENSMUSG00000033578	Tmem35a
1418101_a_at	Rtn3	0.0652874224928016	0.125624964207491	0.0652874224928016	not_moving	MGI:1339970	ENSMUSG00000024758	Rtn3
1415801_at	Gja1	0.0726947720375596	0.607657766143394	0.0726947720375596	not_moving	MGI:95713	ENSMUSG00000050953	Gja1
1415690_at	Mrpl27	0.101337122706431	0.28493332209325	0.101337122706431	not_moving	MGI:2137224	ENSMUSG00000024414	Mrpl27
1426819_at	Hipk3	0.122116801494907	0.18171686673643	0.122116801494907	not_moving	MGI:1314882	ENSMUSG00000027177	Hipk3
1453001_at	Rnaseh2b	0.072355000008526	0.0775654964954544	0.072355000008526	not_moving	MGI:1914403	ENSMUSG00000021932	Rnaseh2b
1445684_s_at	Hdac2	0.0527188425501172	0.209081085589881	0.0527188425501172	not_moving	MGI:1097691	ENSMUSG00000019777	Hdac2
1460172_at	Cdip1	0.0631261160571087	0.353982565550051	0.0631261160571087	not_moving	MGI:1913876	ENSMUSG00000004071	Cdip1
1431148_at	1700018L02Rik	0.145823084862829	1.49797256159539	0.145823084862829	not_moving	MGI:1914579	ENSMUSG00000100075	1700018L02Rik
1423877_at	Chaf1b	0.0970038349006833	0.21625312067194	0.0970038349006833	not_moving	MGI:1314881	ENSMUSG00000022945	Chaf1b
1453119_at	Otud1	0.102963156574876	0.272561791686561	0.102963156574876	not_moving	MGI:1918448	ENSMUSG00000043415	Otud1
1423160_at	Spred1	0.11754333805282	0.704593259400047	0.11754333805282	not_moving	MGI:2150016	ENSMUSG00000027351	Spred1
1431629_at	Arhgef38	0.120051553217406	1.88929177532789	0.120051553217406	not_moving	MGI:1924919	ENSMUSG00000040969	Arhgef38
1456555_at	Ccdc67	0.135079151902595	0.955806531059967	0.135079151902595	not_moving	MGI:2443026	ENSMUSG00000039977	Deup1
1460709_a_at	Abhd16a	0.136247918349994	0.150154335065942	0.136247918349994	not_moving	MGI:99476	ENSMUSG00000007036	Abhd16a
1452343_at	Ldlrad4	0.117189447019717	2.32758310778592	0.117189447019717	not_moving	MGI:1277150	ENSMUSG00000024544	Ldlrad4
1428792_at	Bcas1	0.0588114735476561	0.427534937073567	0.0588114735476561	not_moving	MGI:1924210	ENSMUSG00000013523	Bcas1
1419031_at	Fads2	0.0719389850897806	0.651031606512879	0.0719389850897806	not_moving	MGI:1930079	ENSMUSG00000024665	Fads2
1423884_at	Cirh1a	0.0607417446143581	0.242167948413792	0.0607417446143581	not_moving	MGI:1096573	ENSMUSG00000041438	Utp4
1418988_at	Pex7	0.0510766941519972	0.142267107387552	0.0510766941519972	not_moving	MGI:1321392	ENSMUSG00000020003	Pex7
1450948_a_at	Mrpl1	0.0583746261354775	0.105085342472918	0.0583746261354775	not_moving	MGI:2137202	ENSMUSG00000029486	Mrpl1
1432101_a_at	Tssk4	0.116401269000865	0.568091588090764	0.116401269000865	not_moving	MGI:1918349	ENSMUSG00000007591	Tssk4
1435863_at	Commd6	0.0900472865542474	0.326582438719328	0.0900472865542474	not_moving	MGI:1913450	ENSMUSG00000075486	Commd6
1451483_s_at	Ccsap	0.0934384130870654	0.390746514564232	0.0934384130870654	not_moving	MGI:1920670	ENSMUSG00000031971	Ccsap
1449353_at	Zmat3	0.0523492416878822	0.231472735934041	0.0523492416878822	not_moving	MGI:1195270	ENSMUSG00000027663	Zmat3
1437327_x_at	Enoph1	0.0833564195521937	0.140542860685658	0.0833564195521937	not_moving	MGI:1915120	ENSMUSG00000029326	Enoph1
1455495_at	Abl2	0.130408932835698	0.641860700239214	0.130408932835698	not_moving	MGI:87860	ENSMUSG00000026596	Abl2
1433513_x_at	Ndufa12	0.0792046689715079	0.225723956771368	0.0792046689715079	not_moving	MGI:1913664	ENSMUSG00000020022	Ndufa12
1433670_at	Emp2	0.097248802559503	1.39438100221083	0.097248802559503	not_moving	MGI:1098726	ENSMUSG00000022505	Emp2
1452307_at	Cables2	0.105126981421944	0.133737626197645	0.105126981421944	not_moving	MGI:2182335	ENSMUSG00000038990	Cables2
1444584_at	Pgbd1	0.0888005989748371	0.305205326766431	0.0888005989748371	not_moving	MGI:2441675	ENSMUSG00000055313	Pgbd1
1422751_at	Tle1	0.0618500527197811	0.92496423010706	0.0618500527197811	not_moving	MGI:104636	ENSMUSG00000008305	Tle1
1424121_at	Commd1	0.0658626432684536	0.2114165985356	0.0658626432684536	not_moving	MGI:109474	ENSMUSG00000051355	Commd1
1451321_a_at	Rbm43	0.124915351574773	0.119912124712867	0.124915351574773	not_moving	MGI:1918934	ENSMUSG00000036249	Rbm43
1435430_at	Trappc10	0.059628418132733	0.115315766940238	0.059628418132733	not_moving	MGI:1336209	ENSMUSG00000000374	Trappc10
1435421_at	Fsd1	0.161808365895353	1.56500536393418	0.161808365895353	not_moving	MGI:1934858	ENSMUSG00000011589	Fsd1
1429891_at	Capsl	0.13040232340152	1.43738822819262	0.13040232340152	not_moving	MGI:1922818	ENSMUSG00000039676	Capsl
1452182_at	Galnt2	0.103656095583747	0.328200493503996	0.103656095583747	not_moving	MGI:894694	ENSMUSG00000089704	Galnt2
1449632_s_at	Fkbp10	0.142962174992606	1.87292190697128	0.142962174992606	not_moving	MGI:104769	ENSMUSG00000001555	Fkbp10
1437109_s_at	Lsm6	0.0819185408283661	0.136937850620408	0.0819185408283661	not_moving	MGI:1925901	ENSMUSG00000031683	Lsm6
1448517_at	Timm22	0.0581111435419806	0.244842449336128	0.0581111435419806	not_moving	MGI:1929742	ENSMUSG00000020843	Timm22
1419402_at	Mns1	0.090897258707836	0.248867646845353	0.090897258707836	not_moving	MGI:107933	ENSMUSG00000032221	Mns1
1435164_s_at	Uba3	0.0954502745217365	0.137780926186133	0.0954502745217365	not_moving	MGI:1341217	ENSMUSG00000030061	Uba3
1416699_at	1110008F13Rik	0.0862013859725858	0.201499270965328	0.0862013859725858	not_moving	MGI:1914638	ENSMUSG00000027637	Rab5if
1415878_at	Rrm1	0.0884379855704365	0.160246582376566	0.0884379855704365	not_moving	MGI:98180	ENSMUSG00000030978	Rrm1
1450890_a_at	Abi1	0.0538803074285245	0.250841091043707	0.0538803074285245	not_moving	MGI:104913	ENSMUSG00000058835	Abi1
1456174_x_at	Ndrg1	0.111680612145673	0.414279313597014	0.111680612145673	not_moving	MGI:1341799	ENSMUSG00000005125	Ndrg1
1431930_x_at	Crls1	0.137623631416977	0.206292723409206	0.137623631416977	not_moving	MGI:1913836	ENSMUSG00000027357	Crls1
1418546_a_at	Stambpl1	0.0544206877903034	0.530087218677345	0.0544206877903034	not_moving	MGI:1923880	ENSMUSG00000024776	Stambpl1
1451722_s_at	Smyd5	0.069782814935155	0.307353719465294	0.069782814935155	not_moving	MGI:108048	ENSMUSG00000033706	Smyd5
1448677_at	Emc8	0.0652243367370981	0.414915335777899	0.0652243367370981	not_moving	MGI:1343095	ENSMUSG00000031819	Emc8
1450724_at	Fam126a	0.0600130308197585	0.167810015620448	0.0600130308197585	not_moving	MGI:2149839	ENSMUSG00000028995	Hycc1
1448524_s_at	Ssr4	0.0528572686230607	0.120369706510063	0.0528572686230607	not_moving	MGI:1099464	ENSMUSG00000002014	Ssr4
1428782_a_at	Uqcrc1	0.0563160002380761	0.219248288096001	0.0563160002380761	not_moving	MGI:107876	ENSMUSG00000025651	Uqcrc1
1423870_at	Aida	0.110414277290997	0.45697459461034	0.110414277290997	not_moving	MGI:1919737	ENSMUSG00000042901	Aida
1422103_a_at	Stat5b	0.0654848358820738	0.181727907613285	0.0654848358820738	not_moving	MGI:103035	ENSMUSG00000020919	Stat5b
1423467_at	Ms4a4b	0.144428903388878	0.527277295194089	0.144428903388878	not_moving	MGI:1913083	ENSMUSG00000056290	Ms4a4b
1449838_at	Crisp3	0.0564692003274846	0.255359557804132	0.0564692003274846	not_moving	MGI:102552	ENSMUSG00000025433	Crisp3
1424445_at	Tm4sf5	0.057561926321384	0.380025467541191	0.057561926321384	not_moving	MGI:1922854	ENSMUSG00000018919	Tm4sf5
1423951_at	Tm2d3	0.0702954615771035	0.133166110710654	0.0702954615771035	not_moving	MGI:1915884	ENSMUSG00000078681	Tm2d3
1455763_at	Rnf41	0.11622343793199	0.345637746648253	0.11622343793199	not_moving	MGI:1914838	ENSMUSG00000025373	Rnf41
1438212_at	Usp37	0.118891700815612	0.747442080844889	0.118891700815612	not_moving	MGI:2442483	ENSMUSG00000033364	Usp37
1448838_at	Topors	0.151230944456165	0.110779133497422	0.151230944456165	not_moving	MGI:2146189	ENSMUSG00000036822	Topors
1417733_at	Rnf146	0.088103379543052	0.07051585322818	0.088103379543052	not_moving	MGI:1915281	ENSMUSG00000038876	Rnf146
1417530_a_at	Srp9	0.104290602320906	0.0797213217936825	0.104290602320906	not_moving	MGI:1350930	ENSMUSG00000026511	Srp9
1416347_at	Men1	0.0898299047112895	0.199042841410682	0.0898299047112895	not_moving	MGI:1316736	ENSMUSG00000024947	Men1
1417130_s_at	Angptl4	0.163674455969053	0.279915261866653	0.163674455969053	not_moving	MGI:1888999	ENSMUSG00000002289	Angptl4
1418841_s_at	Cdk11b	0.0709759689396703	0.105192086366744	0.0709759689396703	not_moving	MGI:88353	ENSMUSG00000029062	Cdk11b
1450722_at	Nup50	0.0805432182037791	0.278310350185899	0.0805432182037791	not_moving	MGI:1351502	ENSMUSG00000016619	Nup50
1436949_a_at	Tceb2	0.134461743011439	0.0965459984667838	0.134461743011439	not_moving	MGI:1914923	ENSMUSG00000055839	Elob
1430112_at	Wdr66	0.0519002462434948	0.600246996748772	0.0519002462434948	not_moving	MGI:1918495	ENSMUSG00000029442	Cfap251
1449459_s_at	Asb13	0.0573806974841606	0.312869441847365	0.0573806974841606	not_moving	MGI:2145525	ENSMUSG00000033781	Asb13
1426654_at	Zc3hc1	0.0556964231000051	0.239715599424633	0.0556964231000051	not_moving	MGI:1916023	ENSMUSG00000039130	Zc3hc1
1454161_s_at	0610007P14Rik	0.106580874721735	0.206281505090228	0.106580874721735	not_moving	MGI:1915571	ENSMUSG00000021252	Erg28
1455856_at	Gm1965	0.107380081613335	1.22335719397668	0.107380081613335	not_moving	MGI:3584270	ENSMUSG00000090254	Gm1965
1417098_s_at	Mecr	0.132832474040212	0.204942822667045	0.132832474040212	not_moving	MGI:1349441	ENSMUSG00000028910	Mecr
1424170_at	Phf5a	0.117194912576681	0.157773795714345	0.117194912576681	not_moving	MGI:2156864	ENSMUSG00000061360	Phf5a
1452737_at	Smim15	0.101469646095198	0.102775364208972	0.101469646095198	not_moving	MGI:1922866	ENSMUSG00000071180	Smim15
1427094_at	Pole2	0.0671144237946021	0.1552101748462	0.0671144237946021	not_moving	MGI:1197514	ENSMUSG00000020974	Pole2
1451139_at	Slc39a4	0.15851318201088	1.31109584160587	0.15851318201088	not_moving	MGI:1919277	ENSMUSG00000063354	Slc39a4
1451405_at	Pcca	0.0530992214947253	0.501267670874737	0.0530992214947253	not_moving	MGI:97499	ENSMUSG00000041650	Pcca
1456617_a_at	Eif2s2	0.107283731749733	0.266442794135557	0.107283731749733	not_moving	MGI:1914454	ENSMUSG00000074656	Eif2s2
1424161_at	Ddx27	0.103406487956569	0.190695909025704	0.103406487956569	not_moving	MGI:2385884	ENSMUSG00000017999	Ddx27
1426889_at	Zfp821	0.0533823294868772	0.297151086677317	0.0533823294868772	not_moving	MGI:1923121	ENSMUSG00000031728	Zfp821
1458024_at	Gm4876	0.163985093136818	2.18700765752839	0.163985093136818	not_moving	MGI:3647654	ENSMUSG00000054556	Gm4876
1422627_a_at	Mkks	0.0813394717682012	0.28883958673608	0.0813394717682012	not_moving	MGI:1891836	ENSMUSG00000027274	Mkks
1459171_at	Emp1	0.053208650553263	2.09353563775706	0.053208650553263	not_moving	MGI:107941	ENSMUSG00000030208	Emp1
1451084_at	Etfdh	0.0673956130973143	0.216531569637057	0.0673956130973143	not_moving	MGI:106100	ENSMUSG00000027809	Etfdh
1426622_a_at	Qpct	0.0771577648962431	0.785752253100485	0.0771577648962431	not_moving	MGI:1917786	ENSMUSG00000024084	Qpct
1448483_a_at	Ndufb2	0.0896274127497462	0.309654550628487	0.0896274127497462	not_moving	MGI:1915448	ENSMUSG00000002416	Ndufb2
1418048_at	1110059G10Rik	0.130247906808289	0.109747462189191	0.130247906808289	not_moving	MGI:1913452	ENSMUSG00000032551	1110059G10Rik
1447781_s_at	Trmt10a	0.0540708682371474	0.312993375958127	0.0540708682371474	not_moving	MGI:1920421	ENSMUSG00000004127	Trmt10a
1431088_at	Foxp4	0.058367524225402	0.489284657982621	0.058367524225402	not_moving	MGI:1921373	ENSMUSG00000023991	Foxp4
1448350_at	Asl	0.128208340066491	0.350154823978444	0.128208340066491	not_moving	MGI:88084	ENSMUSG00000025533	Asl
1448272_at	Btg2	0.0780775037435757	0.610333947291998	0.0780775037435757	not_moving	MGI:108384	ENSMUSG00000020423	Btg2
1416059_at	Sec23b	0.0587271214566406	0.204934107504107	0.0587271214566406	not_moving	MGI:1350925	ENSMUSG00000027429	Sec23b
1448247_at	Bcl7b	0.0883319951425477	0.148470049995289	0.0883319951425477	not_moving	MGI:1332238	ENSMUSG00000029681	Bcl7b
1458266_at	Gm16121	0.132995831561793	1.22090023767866	0.132995831561793	not_moving	MGI:3802131	ENSMUSG00000087606	Gm16121
1450815_s_at	2410018M08Rik	0.0764151168807522	0.321424510530573	0.0764151168807522	not_moving	MGI:1919220	ENSMUSG00000034173	Zbed5
1451307_at	Mrpl14	0.0532228081137105	0.291487155264081	0.0532228081137105	not_moving	MGI:1333864	ENSMUSG00000023939	Mrpl14
1455175_at	Phf13	0.0945650828957939	0.143682687445304	0.0945650828957939	not_moving	MGI:2446217	ENSMUSG00000047777	Phf13
1419726_at	Adam18	0.140847757275071	0.535151745635264	0.140847757275071	not_moving	MGI:105986	ENSMUSG00000031552	Adam18
1435864_a_at	Coa6	0.0715817573172121	0.245538033376691	0.0715817573172121	not_moving	MGI:1915142	ENSMUSG00000051671	Coa6
1439637_at	Kif7	0.106888469844629	0.759526226732164	0.106888469844629	not_moving	MGI:1098239	ENSMUSG00000050382	Kif7
1416480_a_at	Higd1a	0.0969071778581722	0.142588798634105	0.0969071778581722	not_moving	MGI:1930666	ENSMUSG00000038412	Higd1a
1449358_at	M1ap	0.0936340068407471	0.318614238353558	0.0936340068407471	not_moving	MGI:1315200	ENSMUSG00000030041	M1ap
1448836_s_at	Gpn2	0.0902839026199504	0.365206032645663	0.0902839026199504	not_moving	MGI:2140368	ENSMUSG00000028848	Gpn2
1419281_a_at	Zfp259	0.0529953597777803	0.158692209309804	0.0529953597777803	not_moving	MGI:1330262	ENSMUSG00000032078	Zpr1
1433527_at	Ireb2	0.0563340347611264	0.069823087924064	0.0563340347611264	not_moving	MGI:1928268	ENSMUSG00000032293	Ireb2
1422462_at	Ube2t	0.112509824883833	0.17818958476715	0.112509824883833	not_moving	MGI:1914446	ENSMUSG00000026429	Ube2t
1436219_at	Fam210a	0.133316786767109	0.383218963064056	0.133316786767109	not_moving	MGI:1914000	ENSMUSG00000038121	Fam210a
1428986_at	Slc17a7	0.0893737947446672	1.68918739488213	0.0893737947446672	not_moving	MGI:1920211	ENSMUSG00000070570	Slc17a7
1417724_at	Alyref	0.0687369250069002	0.274825098950416	0.0687369250069002	not_moving	MGI:1341044	ENSMUSG00000025134	Alyref
1415970_at	Cox6c	0.0503371376203618	0.10862455710058	0.0503371376203618	not_moving	MGI:104614	ENSMUSG00000014313	Cox6c
1427955_a_at	Deb1	0.0592141536533382	0.157389915582955	0.0592141536533382	not_moving	MGI:1349474	ENSMUSG00000032526	Ss18l2
1433754_at	Mbnl2	0.0671242104974617	0.212644874050369	0.0671242104974617	not_moving	MGI:2145597	ENSMUSG00000022139	Mbnl2
1438649_x_at	Pebp1	0.108755591207417	0.169948707574285	0.108755591207417	not_moving	MGI:1344408	ENSMUSG00000032959	Pebp1
1423218_a_at	Mrpl49	0.0507635997432475	0.200669524314298	0.0507635997432475	not_moving	MGI:108180	ENSMUSG00000007338	Mrpl49
1449591_at	Casp4	0.123524731498708	0.700598850251048	0.123524731498708	not_moving	MGI:107700	ENSMUSG00000033538	Casp4
1432070_at	4921511C10Rik	0.0907600433663034	0.635043029087076	0.0907600433663034	not_moving	MGI:1918174	ENSMUSG00000104585	4921511C10Rik
1459751_s_at	Ppp1r16a	0.0606189971771773	0.280954466555507	0.0606189971771773	not_moving	MGI:1920312	ENSMUSG00000033819	Ppp1r16a
1444690_at	Epha5	0.0689047610465284	2.18652849925595	0.0689047610465284	not_moving	MGI:99654	ENSMUSG00000029245	Epha5
1428196_a_at	Rmdn3	0.0522135648503192	0.115260729166716	0.0522135648503192	not_moving	MGI:1915059	ENSMUSG00000070730	Rmdn3
1448234_at	Dnajb6	0.052115435608733	0.0826974077320095	0.052115435608733	not_moving	MGI:1344381	ENSMUSG00000029131	Dnajb6
1416748_a_at	Mre11a	0.068586360589137	0.144858924032668	0.068586360589137	not_moving	MGI:1100512	ENSMUSG00000031928	Mre11a
1439539_at	Tram2	0.0834208581120234	0.684788941888025	0.0834208581120234	not_moving	MGI:1924817	ENSMUSG00000041779	Tram2
1448599_s_at	Miip	0.067572140450659	0.258063210530294	0.067572140450659	not_moving	MGI:106506	ENSMUSG00000029022	Miip
1417804_at	Rasgrp2	0.117783254863463	0.633906147565048	0.117783254863463	not_moving	MGI:1333849	ENSMUSG00000032946	Rasgrp2
1416663_at	Ndufa9	0.063933109416776	0.128954828152509	0.063933109416776	not_moving	MGI:1913358	ENSMUSG00000000399	Ndufa9
1415932_x_at	Atp9a	0.149785308437873	0.43533118317918	0.149785308437873	not_moving	MGI:1330826	ENSMUSG00000027546	Atp9a
1455211_a_at	Timm13	0.0857442100252855	0.295574422921383	0.0857442100252855	not_moving	MGI:1353432	ENSMUSG00000020219	Timm13
1455775_at	Zfp938	0.0561000199693529	0.509549847707282	0.0561000199693529	not_moving	MGI:3621440	ENSMUSG00000062931	Zfp938
1437699_at	E430014B02Rik	0.140414980397648	0.841330912075925	0.140414980397648	not_moving	MGI:2445017	ENSMUSG00000102973	E430014B02Rik
1419736_a_at	Eif1ax	0.0878467855933845	0.128471591267335	0.0878467855933845	not_moving	MGI:1913485	ENSMUSG00000067194	Eif1ax
1444214_at	Tubb1	0.050103897661061	0.743963786948137	0.050103897661061	not_moving	MGI:107814	ENSMUSG00000016255	Tubb1
1435218_at	Rasgef1a	0.122169444211577	1.11586243332419	0.122169444211577	not_moving	MGI:1917977	ENSMUSG00000030134	Rasgef1a
1418862_at	Echdc3	0.0806490936851561	0.61404842825727	0.0806490936851561	not_moving	MGI:1915106	ENSMUSG00000039063	Echdc3
1418905_at	Nubp1	0.0611010420886582	0.315433465526111	0.0611010420886582	not_moving	MGI:1347073	ENSMUSG00000022503	Nubp1
1416397_at	Mesdc1	0.127894413296392	0.281567723535034	0.127894413296392	not_moving	MGI:1891420	ENSMUSG00000070462	Tlnrd1
1452585_at	Mrps28	0.0537103545949863	0.258101650024944	0.0537103545949863	not_moving	MGI:1913480	ENSMUSG00000040269	Mrps28
1441725_at	6530402F18Rik	0.0518123350501265	0.535044777706048	0.0518123350501265	not_moving	MGI:1923470	ENSMUSG00000079499	6530402F18Rik
1452683_at	Dnajc8	0.0730769090558532	0.133627459646089	0.0730769090558532	not_moving	MGI:1915848	ENSMUSG00000054405	Dnajc8
1418392_a_at	Gbp3	0.114699818588284	0.549008799056171	0.114699818588284	not_moving	MGI:1926263	ENSMUSG00000028268	Gbp3
1416458_at	Arf2	0.139170215106591	0.13069397082613	0.139170215106591	not_moving	MGI:99595	ENSMUSG00000062421	Arf2
1438370_x_at	Dos	0.0892225730666169	0.815231357932621	0.0892225730666169	not_moving	MGI:1354170	ENSMUSG00000035640	Cbarp
1418998_at	Kmo	0.124253224367306	0.306493880587697	0.124253224367306	not_moving	MGI:2138151	ENSMUSG00000039783	Kmo
1453401_at	4930428O21Rik	0.0607305500765124	0.296607754130143	0.0607305500765124	not_moving	MGI:1923034	ENSMUSG00000106333	4930428O21Rik
1434015_at	Slc2a6	0.122589546617069	0.620517843151273	0.122589546617069	not_moving	MGI:2443286	ENSMUSG00000036067	Slc2a6
1423707_at	Tmem50b	0.0909509358241872	0.111936050188616	0.0909509358241872	not_moving	MGI:1925225	ENSMUSG00000022964	Tmem50b
1450657_at	Ppie	0.0697956058241149	0.182019049310556	0.0697956058241149	not_moving	MGI:1917118	ENSMUSG00000028651	Ppie
1454929_s_at	Safb	0.156543461954381	0.165222398252162	0.156543461954381	not_moving	MGI:2146974	ENSMUSG00000071054	Safb
1424751_at	Abt1	0.0673801234133821	0.32328710902792	0.0673801234133821	not_moving	MGI:1353636	ENSMUSG00000036376	Abt1
1448480_at	Nip7	0.0602680121259598	0.158359843185192	0.0602680121259598	not_moving	MGI:1913414	ENSMUSG00000031917	Nip7
1451223_a_at	Btf3l4	0.110922656827161	0.0702856206090008	0.110922656827161	not_moving	MGI:1915312	ENSMUSG00000028568	Btf3l4
1417681_at	Nudt21	0.0657773591529255	0.256316567557739	0.0657773591529255	not_moving	MGI:1915469	ENSMUSG00000031754	Nudt21
1418292_at	Asna1	0.161154558873998	0.273543117002649	0.161154558873998	not_moving	MGI:1928379	ENSMUSG00000052456	Get3
1424396_a_at	Asrgl1	0.0708485279198238	0.202212722417149	0.0708485279198238	not_moving	MGI:1913764	ENSMUSG00000024654	Asrgl1
1423754_at	Ifitm3	0.0631028410345389	0.76845940070776	0.0631028410345389	not_moving	MGI:1913391	ENSMUSG00000025492	Ifitm3
1423167_at	Mob4	0.0712246776412701	0.165445480581425	0.0712246776412701	not_moving	MGI:104899	ENSMUSG00000025979	Mob4
1426237_at	Sp2	0.130143983506708	0.127290609218777	0.130143983506708	not_moving	MGI:1926162	ENSMUSG00000018678	Sp2
1427360_at	4930507D05Rik	0.0538083206223748	0.925279983637352	0.0538083206223748	not_moving	MGI:1921956	ENSMUSG00000097129	4930507D05Rik
1428425_at	Tgfbrap1	0.0687397663171359	0.308899515870632	0.0687397663171359	not_moving	MGI:2447427	ENSMUSG00000070939	Tgfbrap1
1451536_at	Mtfr1	0.0674449776946696	0.262179229752599	0.0674449776946696	not_moving	MGI:1914722	ENSMUSG00000027601	Mtfr1
1448414_at	Rad1	0.160150382047813	0.301524653117918	0.160150382047813	not_moving	MGI:1316678	ENSMUSG00000022248	Rad1
1441937_s_at	Pink1	0.0594841743044597	0.514889855538701	0.0594841743044597	not_moving	MGI:1916193	ENSMUSG00000028756	Pink1
1451123_at	N4bp3	0.057975366968956	0.576943489712191	0.057975366968956	not_moving	MGI:2442218	ENSMUSG00000001053	N4bp3
1450234_at	Ms4a6c	0.0773213811199246	0.423095234043736	0.0773213811199246	not_moving	MGI:2385644	ENSMUSG00000079419	Ms4a6c
1438480_a_at	Thyn1	0.0545086105727064	0.338834128371698	0.0545086105727064	not_moving	MGI:1925112	ENSMUSG00000035443	Thyn1
1451342_at	Spon1	0.0617907084891705	0.705593224215676	0.0617907084891705	not_moving	MGI:2385287	ENSMUSG00000038156	Spon1
1416245_at	Aurkaip1	0.0668605542731471	0.259508839126241	0.0668605542731471	not_moving	MGI:1913327	ENSMUSG00000065990	Aurkaip1
1434376_at	Cd44	0.0953848841558713	0.164498768405013	0.0953848841558713	not_moving	MGI:88338	ENSMUSG00000005087	Cd44
1416948_at	Mrpl23	0.0746649529315671	0.112866028016299	0.0746649529315671	not_moving	MGI:1196612	ENSMUSG00000037772	Mrpl23
1460698_a_at	Sec11c	0.0574668712224117	0.109025093783725	0.0574668712224117	not_moving	MGI:1913536	ENSMUSG00000024516	Sec11c
1418686_at	Oas1c	0.0604660381655071	0.257236671252704	0.0604660381655071	not_moving	MGI:2149633	ENSMUSG00000001166	Oas1c
1451293_at	Rrp9	0.0599429435641034	0.250907439110998	0.0599429435641034	not_moving	MGI:2384313	ENSMUSG00000041506	Rrp9
1417972_s_at	Pop5	0.0653019271030137	0.28039420497911	0.0653019271030137	not_moving	MGI:2151221	ENSMUSG00000060152	Pop5
1448638_at	Mtbp	0.105973272916281	0.147924887509644	0.105973272916281	not_moving	MGI:2146005	ENSMUSG00000022369	Mtbp
1453682_at	Gm16740	0.0631462267876428	0.220040391959433	0.0631462267876428	not_moving	MGI:4439664	ENSMUSG00000097167	Gm16740
1454960_at	Smad3	0.139508951836367	0.339107212664791	0.139508951836367	not_moving	MGI:1201674	ENSMUSG00000032402	Smad3
1420174_s_at	Tax1bp1	0.134437134073135	0.295104926469703	0.134437134073135	not_moving	MGI:1289308	ENSMUSG00000004535	Tax1bp1
1452301_at	Aldh3b1	0.110538835638445	0.337481091200599	0.110538835638445	not_moving	MGI:1914939	ENSMUSG00000024885	Aldh3b1
1423704_at	Pla2g15	0.144255296480138	0.463828593779409	0.144255296480138	not_moving	MGI:2178076	ENSMUSG00000031903	Pla2g15
1436012_s_at	Scrn2	0.0692152593698677	0.433059681129916	0.0692152593698677	not_moving	MGI:1343092	ENSMUSG00000020877	Scrn2
1423373_at	Rpp30	0.0641818401316484	0.241380441254602	0.0641818401316484	not_moving	MGI:1859683	ENSMUSG00000024800	Rpp30
1418612_at	Slfn1	0.0731728987217821	1.97267387280055	0.0731728987217821	not_moving	MGI:1313259	ENSMUSG00000078763	Slfn1
1428963_at	Rwdd2a	0.0712605764807552	0.6608383833715	0.0712605764807552	not_moving	MGI:1916769	ENSMUSG00000032417	Rwdd2a
1448409_at	Lrmp	0.0534908085049526	0.111410990457671	0.0534908085049526	not_moving	MGI:108424	ENSMUSG00000030263	Irag2
1450048_a_at	Idh2	0.0575275778106264	0.872680272903732	0.0575275778106264	not_moving	MGI:96414	ENSMUSG00000030541	Idh2
1448622_at	Lsm4	0.0597626089714929	0.309613371060822	0.0597626089714929	not_moving	MGI:1354692	ENSMUSG00000031848	Lsm4
1453315_at	Wibg	0.140117174293737	0.514915070818649	0.140117174293737	not_moving	MGI:1925678	ENSMUSG00000064030	Pym1
1456178_at	Bambi-ps1	0.0904041030618768	0.713253267410354	0.0904041030618768	not_moving	MGI:1932402	ENSMUSG00000081219	Bambi-ps1
1424211_at	Slc25a33	0.0618581470614748	0.671444782981391	0.0618581470614748	not_moving	MGI:1917806	ENSMUSG00000028982	Slc25a33
1419692_a_at	Ltc4s	0.0824199109606572	1.99409695292917	0.0824199109606572	not_moving	MGI:107498	ENSMUSG00000020377	Ltc4s
1416119_at	Txn1	0.0545052898544696	0.116991950261859	0.0545052898544696	not_moving	MGI:98874	ENSMUSG00000028367	Txn1
1435226_at	Rnf19b	0.0535649624627006	0.214357413872644	0.0535649624627006	not_moving	MGI:1922484	ENSMUSG00000028793	Rnf19b
1435736_x_at	Ift27	0.0666407025505575	0.489545468982818	0.0666407025505575	not_moving	MGI:1914292	ENSMUSG00000016637	Ift27
1418384_at	Apool	0.131347604521243	0.209304175972962	0.131347604521243	not_moving	MGI:1915367	ENSMUSG00000025525	Apool
1416559_at	Rrp8	0.124396134538965	0.125202981896035	0.124396134538965	not_moving	MGI:1914251	ENSMUSG00000030888	Rrp8
1428038_at	Gm568	0.100190138760375	0.474837907345865	0.100190138760375	not_moving	MGI:2685414	ENSMUSG00000048824	Gm568
1431411_a_at	Elp5	0.0657682603081421	0.131055336570876	0.0657682603081421	not_moving	MGI:1859017	ENSMUSG00000018565	Elp5
1451388_a_at	Atp11b	0.0655969033911969	0.144903019219271	0.0655969033911969	not_moving	MGI:1923545	ENSMUSG00000037400	Atp11b
1418651_at	Spata6	0.0857545486171033	0.419450001562155	0.0857545486171033	not_moving	MGI:1915196	ENSMUSG00000034401	Spata6
1420538_at	Gprc5d	0.122526191736019	1.63138758478288	0.122526191736019	not_moving	MGI:1935037	ENSMUSG00000030205	Gprc5d
1424824_at	Slain1	0.068537316396372	0.204261823239012	0.068537316396372	not_moving	MGI:2145578	ENSMUSG00000055717	Slain1
1419351_a_at	l7Rn6	0.0771346704809593	0.1735858306191	0.0771346704809593	not_moving	MGI:96738	ENSMUSG00000062797	Hikeshi
1434876_at	Gxylt1	0.129017384646423	0.123458091316937	0.129017384646423	not_moving	MGI:2684933	ENSMUSG00000036197	Gxylt1
1429955_at	5031434O11Rik	0.0581538960268193	0.10259241167217	0.0581538960268193	not_moving	MGI:1923230	ENSMUSG00000097885	5031434O11Rik
1426318_at	Serpinb1b	0.0743539405923465	0.753423559042784	0.0743539405923465	not_moving	MGI:2445361	ENSMUSG00000051029	Serpinb1b
1426236_a_at	Glul	0.117671188853487	0.276560738738276	0.117671188853487	not_moving	MGI:95739	ENSMUSG00000026473	Glul
1451564_at	Parp14	0.068642346924842	0.293011014220763	0.068642346924842	not_moving	MGI:1919489	ENSMUSG00000034422	Parp14
1434913_at	Hmgcll1	0.116263014831833	2.284590568437	0.116263014831833	not_moving	MGI:2446108	ENSMUSG00000007908	Hmgcll1
1421321_a_at	Net1	0.117848427062975	0.28470082512467	0.117848427062975	not_moving	MGI:1927138	ENSMUSG00000021215	Net1
1416508_at	Med28	0.139219697625876	0.114104486638135	0.139219697625876	not_moving	MGI:1914249	ENSMUSG00000015804	Med28
1423976_at	4930453N24Rik	0.124681488116005	0.194865607237535	0.124681488116005	not_moving	MGI:1914859	ENSMUSG00000059920	4930453N24Rik
1425374_at	Oas3	0.103616176076713	0.787032096989215	0.103616176076713	not_moving	MGI:2180850	ENSMUSG00000032661	Oas3
1428315_at	Ebna1bp2	0.0822917331263605	0.221069072048465	0.0822917331263605	not_moving	MGI:1916322	ENSMUSG00000028729	Ebna1bp2
1448356_at	Ube2d2a	0.161759899551961	0.143545844166646	0.161759899551961	not_moving	MGI:1930715	ENSMUSG00000091896	Ube2d2a
1420508_at	Sema3f	0.0549812520910026	1.75656490699277	0.0549812520910026	not_moving	MGI:1096347	ENSMUSG00000034684	Sema3f
1433562_s_at	Atp5f1	0.150480248091212	0.110261934726809	0.150480248091212	not_moving	MGI:1100495	ENSMUSG00000000563	Atp5pb
1419461_at	Rpp14	0.130862514724594	0.1358050485216	0.130862514724594	not_moving	MGI:1914303	ENSMUSG00000023156	Rpp14
1452687_at	Dus2l	0.145332608585755	0.119917690267068	0.145332608585755	not_moving	MGI:1913619	ENSMUSG00000031901	Dus2
1419240_at	Tex14	0.0660781389140248	0.422474728912975	0.0660781389140248	not_moving	MGI:1933227	ENSMUSG00000010342	Tex14
1416253_at	Cdkn2d	0.11289807709634	0.385636535617277	0.11289807709634	not_moving	MGI:105387	ENSMUSG00000096472	Cdkn2d
1434329_s_at	Adipor2	0.0554359887510827	0.131124616072549	0.0554359887510827	not_moving	MGI:93830	ENSMUSG00000030168	Adipor2
1420925_at	Tub	0.0750537003632851	1.55054211545245	0.0750537003632851	not_moving	MGI:2651573	ENSMUSG00000031028	Tub
1417515_at	Lsm10	0.0929926176004367	0.169039895542628	0.0929926176004367	not_moving	MGI:2151045	ENSMUSG00000050188	Lsm10
1437211_x_at	Elovl5	0.0592470171395313	0.109453780930998	0.0592470171395313	not_moving	MGI:1916051	ENSMUSG00000032349	Elovl5
1426589_at	Gab3	0.0649678613464875	0.782750545185912	0.0649678613464875	not_moving	MGI:2387324	ENSMUSG00000032750	Gab3
1429080_at	Mphosph10	0.0987492659619891	0.182792535606643	0.0987492659619891	not_moving	MGI:1915223	ENSMUSG00000030521	Mphosph10
1448539_a_at	Acy3	0.087484123049939	1.04930597245095	0.087484123049939	not_moving	MGI:1918920	ENSMUSG00000024866	Acy3
1417169_at	Usp2	0.0996162417853841	0.619144591421234	0.0996162417853841	not_moving	MGI:1858178	ENSMUSG00000032010	Usp2
1417661_at	Rdm1	0.113990057874432	0.157348270494964	0.113990057874432	not_moving	MGI:1913849	ENSMUSG00000010362	Rdm1
1460348_at	Mad2l2	0.0856795337629438	0.226955056488755	0.0856795337629438	not_moving	MGI:1919140	ENSMUSG00000029003	Mad2l2
1452100_at	Ctdnep1	0.056777065727774	0.143611954286442	0.056777065727774	not_moving	MGI:1914431	ENSMUSG00000018559	Ctdnep1
1452697_at	Ctdp1	0.0582394106378905	0.193944801490739	0.0582394106378905	not_moving	MGI:1926953	ENSMUSG00000033323	Ctdp1
1416765_s_at	Pam16	0.114369032849685	0.149133866557623	0.114369032849685	not_moving	MGI:1913699	ENSMUSG00000014301	Pam16
1453492_at	Tmem67	0.089000770354114	0.451583827967473	0.089000770354114	not_moving	MGI:1923928	ENSMUSG00000049488	Tmem67
1449633_s_at	Nt5c3b	0.0693667964211543	0.180862533344978	0.0693667964211543	not_moving	MGI:1915356	ENSMUSG00000017176	Nt5c3b
1428933_at	Hdac8	0.0593720152213377	0.408332586303274	0.0593720152213377	not_moving	MGI:1917565	ENSMUSG00000067567	Hdac8
1424841_s_at	Rbks	0.113163223261284	0.39647553213349	0.113163223261284	not_moving	MGI:1918586	ENSMUSG00000029136	Rbks
1433970_at	Bola3	0.0579817830950233	0.192332295697852	0.0579817830950233	not_moving	MGI:1925903	ENSMUSG00000045160	Bola3
1435548_at	Mrs2	0.0745310396378134	0.306384253983028	0.0745310396378134	not_moving	MGI:2685748	ENSMUSG00000021339	Mrs2
1416957_at	Pou2af1	0.0723396282591294	0.0879167941214778	0.0723396282591294	not_moving	MGI:105086	ENSMUSG00000032053	Pou2af1
1433777_at	L3mbtl2	0.0622393597105046	0.107502392796857	0.0622393597105046	not_moving	MGI:2443584	ENSMUSG00000022394	L3mbtl2
1429255_at	Ppp1r35	0.108813840588855	0.249436992507835	0.108813840588855	not_moving	MGI:1922853	ENSMUSG00000029725	Ppp1r35
1437783_x_at	Cnpy2	0.0616036714772202	0.206388810345679	0.0616036714772202	not_moving	MGI:1928477	ENSMUSG00000025381	Cnpy2
1416938_at	Chchd1	0.142897655983665	0.308225663889559	0.142897655983665	not_moving	MGI:1913371	ENSMUSG00000063787	Chchd1
1430030_at	5330426P16Rik	0.0791135009574195	0.355598421370575	0.0791135009574195	not_moving	MGI:1915440	ENSMUSG00000022639	Dubr
1419312_at	Atp2a1	0.173989794745684	0.464520975233441	0.173989794745684	not_moving	MGI:105058	ENSMUSG00000030730	Atp2a1
1435923_at	Ado	0.0613216983176837	0.15486874413722	0.0613216983176837	not_moving	MGI:2685083	ENSMUSG00000057134	Ado
1429137_at	Mettl18	0.185621450935481	0.21586736017869	0.185621450935481	not_moving	MGI:1917212	ENSMUSG00000041396	Mettl18
1449499_at	Hoxa7	0.157169425232721	1.32368822195394	0.157169425232721	not_moving	MGI:96179	ENSMUSG00000038236	Hoxa7
1415961_at	Itm2c	0.0917884283500091	0.15842980066661	0.0917884283500091	not_moving	MGI:1927594	ENSMUSG00000026223	Itm2c
1417316_at	Acot13	0.0687076687222894	0.21113047556589	0.0687076687222894	not_moving	MGI:1914084	ENSMUSG00000006717	Acot13
1423152_at	Vapb	0.0821341046380609	0.287419110772278	0.0821341046380609	not_moving	MGI:1928744	ENSMUSG00000054455	Vapb
1426668_at	Slc30a9	0.0865771084191074	0.0627227867574973	0.0865771084191074	not_moving	MGI:1923690	ENSMUSG00000029221	Slc30a9
1422283_at	Cd40lg	0.169052520458744	1.16635973878722	0.169052520458744	not_moving	MGI:88337	ENSMUSG00000031132	Cd40lg
1419334_at	Ctla4	0.106825247185506	1.61447636425616	0.106825247185506	not_moving	MGI:88556	ENSMUSG00000026011	Ctla4
1418708_at	Apoc4	0.165720807607138	1.9987721951527	0.165720807607138	not_moving	MGI:87878	ENSMUSG00000074336	Apoc4
1422279_at	Fv1	0.153313756785501	1.03179970477995	0.153313756785501	not_moving	MGI:95595	ENSMUSG00000070583	Fv1
1452885_at	Scaf11	0.0822147600772569	0.48716448779467	0.0822147600772569	not_moving	MGI:1919443	ENSMUSG00000033228	Scaf11
1458929_at	Abca9	0.110937150307869	1.7629169480104	0.110937150307869	not_moving	MGI:2386796	ENSMUSG00000041797	Abca9
1456545_at	Il18rap	0.0695812663012851	1.9569784428163	0.0695812663012851	not_moving	MGI:1338888	ENSMUSG00000026068	Il18rap
1436050_x_at	Hes6	0.104599474466604	0.1053078687588	0.104599474466604	not_moving	MGI:1859852	ENSMUSG00000067071	Hes6
1417418_s_at	Cox6a1	0.14306920347296	0.191252465237259	0.14306920347296	not_moving	MGI:103099	ENSMUSG00000041697	Cox6a1
1423568_at	Psma7	0.076133159515482	0.196534787785062	0.076133159515482	not_moving	MGI:1347070	ENSMUSG00000027566	Psma7
1426527_at	Toe1	0.0791984470906441	0.243055551999614	0.0791984470906441	not_moving	MGI:1915526	ENSMUSG00000028688	Toe1
1423038_at	Stx6	0.0628450761477138	0.1600247631971	0.0628450761477138	not_moving	MGI:1926235	ENSMUSG00000026470	Stx6
1424954_a_at	Pip5k1c	0.115586604149216	0.155160798361962	0.115586604149216	not_moving	MGI:1298224	ENSMUSG00000034902	Pip5k1c
1415745_a_at	Dscr3	0.0835729143841455	0.146501102194293	0.0835729143841455	not_moving	MGI:1206040	ENSMUSG00000022898	Vps26c
1433902_at	Kbtbd8	0.0784414367913238	0.348110469045052	0.0784414367913238	not_moving	MGI:2661430	ENSMUSG00000030031	Kbtbd8
1460220_a_at	Csf1	0.0883571810923492	2.46586853122446	0.0883571810923492	not_moving	MGI:1339753	ENSMUSG00000014599	Csf1
1416796_at	Nck2	0.171090550411687	0.877181972428287	0.171090550411687	not_moving	MGI:1306821	ENSMUSG00000066877	Nck2
1426818_at	Arrdc4	0.141952116681579	2.14119629466391	0.141952116681579	not_moving	MGI:1913662	ENSMUSG00000042659	Arrdc4
1429238_a_at	Ogfod2	0.0687522150233218	0.511167356676414	0.0687522150233218	not_moving	MGI:1913877	ENSMUSG00000023707	Ogfod2
1417346_at	Pycard	0.0610162727771726	0.184371129188111	0.0610162727771726	not_moving	MGI:1931465	ENSMUSG00000030793	Pycard
1449826_a_at	Fgf2	0.0635096360977749	1.18565173542712	0.0635096360977749	not_moving	MGI:95516	ENSMUSG00000037225	Fgf2
1424494_s_at	Flywch2	0.0604338277349702	1.2774331326657	0.0604338277349702	not_moving	MGI:1924167	ENSMUSG00000023911	Flywch2
1448292_at	Uqcr11	0.0603304992332684	0.213334831239937	0.0603304992332684	not_moving	MGI:1913844	ENSMUSG00000020163	Uqcr11
1417245_at	Gpr180	0.136437899042063	0.404305238533667	0.136437899042063	not_moving	MGI:1930949	ENSMUSG00000022131	Gpr180
1456681_at	Ptchd1	0.0609062154995571	0.622120151806373	0.0609062154995571	not_moving	MGI:2685233	ENSMUSG00000041552	Ptchd1
1431678_at	4930556N08Rik	0.0826583645773147	1.92313309931667	0.0826583645773147	not_moving	MGI:1923086	ENSMUSG00000085664	Atxn7l1os2
1451324_s_at	Fyttd1	0.0650671124517336	0.0753003890216348	0.0650671124517336	not_moving	MGI:1917955	ENSMUSG00000022800	Fyttd1
1417056_at	Psme1	0.143880704674607	0.0980254324724879	0.143880704674607	not_moving	MGI:1096367	ENSMUSG00000022216	Psme1
1417386_at	Npepps	0.0674457264699256	0.267803178937481	0.0674457264699256	not_moving	MGI:1101358	ENSMUSG00000001441	Npepps
1436129_at	Adam6b	0.0682304343621222	1.01033988089375	0.0682304343621222	not_moving	MGI:2444636	ENSMUSG00000051804	Adam6b
1450964_a_at	Osbpl9	0.0668429043276754	0.0840588536830289	0.0668429043276754	not_moving	MGI:1923784	ENSMUSG00000028559	Osbpl9
1448533_at	Tbcb	0.0609926612362801	0.122365339444102	0.0609926612362801	not_moving	MGI:1913661	ENSMUSG00000006095	Tbcb
1424999_at	Znrd1as	0.068559785500335	0.277127974061138	0.068559785500335	not_moving	MGI:1923666	ENSMUSG00000036214	Polr1has
1428970_at	Naa50	0.10350129172359	0.141007834568077	0.10350129172359	not_moving	MGI:1919367	ENSMUSG00000022698	Naa50
1435994_at	Kcnh1	0.0607307255555627	1.47249558221659	0.0607307255555627	not_moving	MGI:1341721	ENSMUSG00000058248	Kcnh1
1421266_s_at	Nfkbib	0.0797668154029788	0.106038559855962	0.0797668154029788	not_moving	MGI:104752	ENSMUSG00000030595	Nfkbib
1425005_at	Klrc1	0.121001779517213	1.58111421806944	0.121001779517213	not_moving	MGI:1336161	ENSMUSG00000030167	Klrc1
1451540_at	Mpi	0.123209848017179	0.176381852992536	0.123209848017179	not_moving	MGI:97075	ENSMUSG00000032306	Mpi
1448540_a_at	0610012G03Rik	0.194763362512174	0.156496453653073	0.194763362512174	not_moving	MGI:1913301	ENSMUSG00000107002	Ncbp2as2
1432692_at	4930517G19Rik	0.185274642494121	0.409652187333199	0.185274642494121	not_moving	MGI:1921977	ENSMUSG00000108784	4930517G19Rik
1449374_at	Pipox	0.0705417804923838	0.214230976769764	0.0705417804923838	not_moving	MGI:1197006	ENSMUSG00000017453	Pipox
1448509_at	Fam107b	0.0613130849165857	0.175412670920247	0.0613130849165857	not_moving	MGI:1913790	ENSMUSG00000026655	Fam107b
1455951_at	Mars	0.08745466106501	0.264238431232366	0.08745466106501	not_moving	MGI:1345633	ENSMUSG00000040354	Mars1
1415863_at	Eif4g2	0.172287982794911	0.0887023185682203	0.172287982794911	not_moving	MGI:109207	ENSMUSG00000005610	Eif4g2
1429472_at	4921525O09Rik	0.127881291920865	0.489379156381078	0.127881291920865	not_moving	MGI:1921300	ENSMUSG00000113211	4921525O09Rik
1451470_s_at	Eif5a	0.184710437925791	0.0642082793688665	0.184710437925791	not_moving	MGI:106248	ENSMUSG00000078812	Eif5a
1452359_at	Rell1	0.105438279625557	0.262818173172089	0.105438279625557	not_moving	MGI:2140767	ENSMUSG00000047881	Rell1
1420700_s_at	Folr4	0.150988591776579	0.462625960518658	0.150988591776579	not_moving	MGI:1929185	ENSMUSG00000031933	Izumo1r
1440917_at	2900093K20Rik	0.110972785438492	0.329957832841425	0.110972785438492	not_moving	MGI:1915287	ENSMUSG00000099632	2900093K20Rik
1437130_at	Zbtbd6	0.0641820184784941	0.183577257232066	0.0641820184784941	not_moving	MGI:3643058	ENSMUSG00000075502	Kbtbd6
1434348_at	Fez2	0.135898520861869	0.141934684557738	0.135898520861869	not_moving	MGI:2675856	ENSMUSG00000056121	Fez2
1416448_at	Itpa	0.0920493381072939	0.293822178145877	0.0920493381072939	not_moving	MGI:96622	ENSMUSG00000074797	Itpa
1418000_a_at	Itm2b	0.122595026691592	0.159616054933217	0.122595026691592	not_moving	MGI:1309517	ENSMUSG00000022108	Itm2b
1452841_at	Pgm2l1	0.0649322220006141	0.295949218764456	0.0649322220006141	not_moving	MGI:1918224	ENSMUSG00000030729	Pgm2l1
1434932_at	Adarb1	0.0833432169878538	0.758420449178042	0.0833432169878538	not_moving	MGI:891999	ENSMUSG00000020262	Adarb1
1415974_at	Map2k2	0.078502970136274	0.221732822697767	0.078502970136274	not_moving	MGI:1346867	ENSMUSG00000035027	Map2k2
1430985_at	Tmem256	0.0763949541803224	0.324644386002596	0.0763949541803224	not_moving	MGI:1916436	ENSMUSG00000070394	Tmem256
1418929_at	Ift57	0.0633641394554003	0.326040174709824	0.0633641394554003	not_moving	MGI:1921166	ENSMUSG00000032965	Ift57
1434194_at	Map2	0.0794683374268757	1.52148411676181	0.0794683374268757	not_moving	MGI:97175	ENSMUSG00000015222	Map2
1451302_at	1110012L19Rik	0.18017319306424	0.179166495229147	0.18017319306424	not_moving	MGI:1915868	ENSMUSG00000045237	Eola1
1422482_at	Ruvbl2	0.0830370537272842	0.10189087306394	0.0830370537272842	not_moving	MGI:1342299	ENSMUSG00000003868	Ruvbl2
1422962_a_at	Psmb8	0.0684679877758365	0.154134501614235	0.0684679877758365	not_moving	MGI:1346527	ENSMUSG00000024338	Psmb8
1423183_at	Lgi1	0.0637295958549927	1.22034686462895	0.0637295958549927	not_moving	MGI:1861691	ENSMUSG00000067242	Lgi1
1419577_at	Fig4	0.0791765644200661	0.182011039811519	0.0791765644200661	not_moving	MGI:2143585	ENSMUSG00000038417	Fig4
1455326_at	Clec16a	0.19454756381134	1.35348761442787	0.19454756381134	not_moving	MGI:1921624	ENSMUSG00000068663	Clec16a
1423821_at	Tmem168	0.0649650496928285	0.160747595977147	0.0649650496928285	not_moving	MGI:1921794	ENSMUSG00000029569	Tmem168
1428817_at	Mon2	0.0914853351595001	0.123352530516131	0.0914853351595001	not_moving	MGI:1914324	ENSMUSG00000034602	Mon2
1449128_at	Ccdc43	0.0635211319095821	0.115825739950422	0.0635211319095821	not_moving	MGI:1289318	ENSMUSG00000020925	Ccdc43
1428635_at	Comtd1	0.094254545898979	0.530954141805175	0.094254545898979	not_moving	MGI:1916406	ENSMUSG00000021773	Comtd1
1428843_at	March5	0.0632192341025175	0.279221192172791	0.0632192341025175	not_moving	MGI:1915207	ENSMUSG00000023307	Marchf5
1430046_at	Otud3	0.0669320841756805	0.276744211526882	0.0669320841756805	not_moving	MGI:1920412	ENSMUSG00000041161	Otud3
1430656_a_at	Asnsd1	0.0771044475258783	0.217449976836438	0.0771044475258783	not_moving	MGI:1917646	ENSMUSG00000026095	Asnsd1
1417635_at	Spa17	0.116587278997403	0.64120520808078	0.116587278997403	not_moving	MGI:1333778	ENSMUSG00000001948	Spa17
1419532_at	Il1r2	0.178980020531598	2.47854614103917	0.178980020531598	not_moving	MGI:96546	ENSMUSG00000026073	Il1r2
1426596_a_at	Smn1	0.0844425833461888	0.247628063234384	0.0844425833461888	not_moving	MGI:109257	ENSMUSG00000021645	Smn1
1440374_at	Pde1c	0.0661835951906404	1.28024091783717	0.0661835951906404	not_moving	MGI:108413	ENSMUSG00000004347	Pde1c
1419433_at	Nthl1	0.129408686097405	1.15279925633431	0.129408686097405	not_moving	MGI:1313275	ENSMUSG00000041429	Nthl1
1455940_x_at	Wdr6	0.150373493488673	0.0951939174170207	0.150373493488673	not_moving	MGI:1930140	ENSMUSG00000066357	Wdr6
1449437_at	D6Wsu163e	0.0898244535114289	0.145264332675508	0.0898244535114289	not_moving	MGI:107893	ENSMUSG00000030347	D6Wsu163e
1424102_at	Atg4b	0.0948301940142671	0.248738277010158	0.0948301940142671	not_moving	MGI:1913865	ENSMUSG00000026280	Atg4b
1419451_at	Fzr1	0.07838654305839	0.129112927456596	0.07838654305839	not_moving	MGI:1926790	ENSMUSG00000020235	Fzr1
1436322_a_at	2810001A02Rik	0.10280499724146	0.273550374153626	0.10280499724146	not_moving	MGI:1919396	ENSMUSG00000120224	2810001A02Rik
1436034_at	Cep68	0.0991205662040033	0.103921641827679	0.0991205662040033	not_moving	MGI:2667663	ENSMUSG00000044066	Cep68
1434820_s_at	Pkig	0.13931250319383	0.0532944260062038	0.13931250319383	not_moving	MGI:1343086	ENSMUSG00000035268	Pkig
1416742_at	Cfdp1	0.157377261930876	0.173167647818078	0.157377261930876	not_moving	MGI:1344403	ENSMUSG00000031954	Cfdp1
1416751_a_at	Ddx20	0.0669603560186575	0.169030493662657	0.0669603560186575	not_moving	MGI:1858415	ENSMUSG00000027905	Ddx20
1460334_at	Dbnl	0.113566838185986	0.0466563957555532	0.113566838185986	not_moving	MGI:700006	ENSMUSG00000020476	Dbnl
1450623_at	Gnb2	0.127381637533957	0.205242607102575	0.127381637533957	not_moving	MGI:95784	ENSMUSG00000029713	Gnb2
1422880_at	Sypl	0.160603191472455	0.161138383831226	0.160603191472455	not_moving	MGI:108081	ENSMUSG00000020570	Sypl1
1434472_at	Dusp3	0.146827631652721	0.892189960155822	0.146827631652721	not_moving	MGI:1919599	ENSMUSG00000003518	Dusp3
1440319_at	Rbm44	0.160263705601178	4.30418287092839	0.160263705601178	not_moving	MGI:2685663	ENSMUSG00000070732	Rbm44
1438984_x_at	Psmb4	0.0681135248031173	0.0958967724018649	0.0681135248031173	not_moving	MGI:1098257	ENSMUSG00000005779	Psmb4
1452603_at	Dpcd	0.0734794723805129	0.154851033799202	0.0734794723805129	not_moving	MGI:1924407	ENSMUSG00000041035	Dpcd
1449059_a_at	Oxct1	0.0686983409340839	0.183621390093947	0.0686983409340839	not_moving	MGI:1914291	ENSMUSG00000022186	Oxct1
1435086_s_at	Klhdc2	0.152597825984681	0.263200616152574	0.152597825984681	not_moving	MGI:1916804	ENSMUSG00000020978	Klhdc2
1425267_a_at	Pear1	0.0840898509493945	0.23440311645016	0.0840898509493945	not_moving	MGI:1920432	ENSMUSG00000028073	Pear1
1449909_at	2010005H15Rik	0.132146484928054	1.82116131451741	0.132146484928054	not_moving	MGI:1924020	ENSMUSG00000095620	Csta2
1450557_at	Scn4a	0.0680706782492883	1.0557773366729	0.0680706782492883	not_moving	MGI:98250	ENSMUSG00000001027	Scn4a
1450646_at	Cyp51	0.116575135884454	0.147322887420749	0.116575135884454	not_moving	MGI:106040	ENSMUSG00000001467	Cyp51
1424223_at	Mtfp1	0.181317310884205	0.314294400231089	0.181317310884205	not_moving	MGI:1916686	ENSMUSG00000004748	Mtfp1
1434498_at	Gm1673	0.175173489654789	1.11397280562615	0.175173489654789	not_moving	MGI:2686519	ENSMUSG00000070858	Nicol1
1424895_at	Gpsm2	0.123831258724478	0.199155589169884	0.123831258724478	not_moving	MGI:1923373	ENSMUSG00000027883	Gpsm2
1428526_at	Lsmd1	0.126618667700312	0.161791975637756	0.126618667700312	not_moving	MGI:1925554	ENSMUSG00000059278	Naa38
1419946_s_at	Rab2a	0.0886644662440406	0.0750130140023604	0.0886644662440406	not_moving	MGI:1928750	ENSMUSG00000047187	Rab2a
1455408_at	Pla2g4f	0.1034812317307	1.61529479468678	0.1034812317307	not_moving	MGI:2685493	ENSMUSG00000046971	Pla2g4f
1420130_s_at	D10Wsu52e	0.134448914487983	0.189962785522289	0.134448914487983	not_moving	MGI:106379	ENSMUSG00000001783	Rtcb
1428163_at	Sar1b	0.0677498433738247	0.102290570261795	0.0677498433738247	not_moving	MGI:1913647	ENSMUSG00000020386	Sar1b
1427325_s_at	Akna	0.0692418878115086	0.286972174690305	0.0692418878115086	not_moving	MGI:2140340	ENSMUSG00000039158	Akna
1454732_at	Map1s	0.165654040141246	0.342608078277424	0.165654040141246	not_moving	MGI:2443304	ENSMUSG00000019261	Map1s
1416747_at	Mfsd5	0.180736618863288	0.162093621264244	0.180736618863288	not_moving	MGI:2145901	ENSMUSG00000045665	Mfsd5
1416547_at	Ndufb3	0.0714011135132348	0.128472989172776	0.0714011135132348	not_moving	MGI:1913745	ENSMUSG00000026032	Ndufb3
1440897_at	Gm17619	0.188360682546425	1.53327678051313	0.188360682546425	not_moving	MGI:4937253	ENSMUSG00000120007	Gm17619
1423993_at	Atp6v1f	0.138006675716621	0.175781161481346	0.138006675716621	not_moving	MGI:1913394	ENSMUSG00000004285	Atp6v1f
1432042_a_at	Smu1	0.0692598209794344	0.144129023499705	0.0692598209794344	not_moving	MGI:1915546	ENSMUSG00000028409	Smu1
1421357_at	Gtf2a1	0.151588867412766	0.214295451589667	0.151588867412766	not_moving	MGI:1933277	ENSMUSG00000020962	Gtf2a1
1419624_a_at	1700010I14Rik	0.0915539996441226	0.381014247085527	0.0915539996441226	not_moving	MGI:1914181	ENSMUSG00000023873	1700010I14Rik
1424821_at	Ndfip1	0.0781414683278075	0.167605646640943	0.0781414683278075	not_moving	MGI:1929601	ENSMUSG00000024425	Ndfip1
1423242_at	Mrps36	0.0688803046305414	0.155686315387667	0.0688803046305414	not_moving	MGI:1913378	ENSMUSG00000061474	Mrps36
1417839_at	Cldn5	0.0940228736277425	0.47586715259082	0.0940228736277425	not_moving	MGI:1276112	ENSMUSG00000041378	Cldn5
1445701_at	Atp2b4	0.133568166296358	0.936221965619714	0.133568166296358	not_moving	MGI:88111	ENSMUSG00000026463	Atp2b4
1451039_at	Nop9	0.0686880931639705	0.177111383257596	0.0686880931639705	not_moving	MGI:1915092	ENSMUSG00000019297	Nop9
1449057_at	Kel	0.154935335173742	1.93650239659938	0.154935335173742	not_moving	MGI:1346053	ENSMUSG00000029866	Kel
1454669_at	Tmem11	0.132357903923816	0.372382490708871	0.132357903923816	not_moving	MGI:2144726	ENSMUSG00000043284	Tmem11
1456116_at	Ctnnd2	0.160383836973405	2.13598037744602	0.160383836973405	not_moving	MGI:1195966	ENSMUSG00000022240	Ctnnd2
1424930_s_at	Fam83f	0.0941543651515348	1.03251334461409	0.0941543651515348	not_moving	MGI:2146227	ENSMUSG00000022408	Fam83f
1426256_at	Timm17a	0.11835195037318	0.200458103001756	0.11835195037318	not_moving	MGI:1343131	ENSMUSG00000062580	Timm17a
1459423_at	Meis1	0.106625872809768	0.933050119196314	0.106625872809768	not_moving	MGI:104717	ENSMUSG00000020160	Meis1
1424562_a_at	Slc25a4	0.0992973411774486	0.139567876523314	0.0992973411774486	not_moving	MGI:1353495	ENSMUSG00000031633	Slc25a4
1460206_at	Grasp	0.139226195371634	0.42461682950356	0.139226195371634	not_moving	MGI:1860303	ENSMUSG00000000531	Tamalin
1428124_at	Gtf2e1	0.0999482418409357	0.135816816031944	0.0999482418409357	not_moving	MGI:1921447	ENSMUSG00000022828	Gtf2e1
1418244_at	Naa20	0.083270191868307	0.139838928975916	0.083270191868307	not_moving	MGI:1915127	ENSMUSG00000002728	Naa20
1423588_at	Arpc4	0.141872571733793	0.181208281225251	0.141872571733793	not_moving	MGI:1915339	ENSMUSG00000079426	Arpc4
1416763_at	Cdc123	0.068713435891572	0.0620449457129588	0.068713435891572	not_moving	MGI:2138811	ENSMUSG00000039128	Cdc123
1425381_a_at	Tfr2	0.0727745764131079	0.562966095590919	0.0727745764131079	not_moving	MGI:1354956	ENSMUSG00000029716	Tfr2
1435292_at	Tbc1d4	0.0712135247846057	0.811976363272171	0.0712135247846057	not_moving	MGI:2429660	ENSMUSG00000033083	Tbc1d4
1448945_at	Pllp	0.0689934022504892	0.383952009654733	0.0689934022504892	not_moving	MGI:1915051	ENSMUSG00000031775	Pllp
1440507_at	Gm10575	0.0737733747676261	1.09621598593478	0.0737733747676261	not_moving	MGI:3708765	ENSMUSG00000073787	Gm10575
1448191_at	Plk1	0.0689893173533806	0.199892696565483	0.0689893173533806	not_moving	MGI:97621	ENSMUSG00000030867	Plk1
1427737_a_at	Smg8	0.119327180037068	0.492003526168597	0.119327180037068	not_moving	MGI:1921383	ENSMUSG00000020495	Smg8
1449453_at	Bst1	0.0778838576452507	1.07862546172257	0.0778838576452507	not_moving	MGI:105370	ENSMUSG00000029082	Bst1
1420493_a_at	Pcyt2	0.0962243918690559	0.095235734322701	0.0962243918690559	not_moving	MGI:1915921	ENSMUSG00000025137	Pcyt2
1437100_x_at	Pim3	0.0833557701189909	0.127591404899347	0.0833557701189909	not_moving	MGI:1355297	ENSMUSG00000035828	Pim3
1438122_at	Ccdc176	0.0693700884302684	0.384710244721095	0.0693700884302684	not_moving	MGI:1920123	ENSMUSG00000057265	Bbof1
1421875_a_at	Mrps23	0.110259424603194	0.224117520522345	0.110259424603194	not_moving	MGI:1928138	ENSMUSG00000023723	Mrps23
1419964_s_at	Hdgf	0.112116935803116	0.134358847273138	0.112116935803116	not_moving	MGI:1194494	ENSMUSG00000004897	Hdgf
1416843_at	Pde6d	0.116507019193561	0.213211750827599	0.116507019193561	not_moving	MGI:1270843	ENSMUSG00000026239	Pde6d
1416212_at	Magoh	0.0699730593532087	0.126527543357811	0.0699730593532087	not_moving	MGI:1330312	ENSMUSG00000028609	Magoh
1451480_at	E2f4	0.0906761536077655	0.0297705136218127	0.0906761536077655	not_moving	MGI:103012	ENSMUSG00000014859	E2f4
1446215_at	Zfhx2as	0.19957527195912	1.6717988666958	0.19957527195912	not_moving	MGI:3620246	ENSMUSG00000093452	Zfhx2os
1420499_at	Gch1	0.187842426746303	0.6070119540577	0.187842426746303	not_moving	MGI:95675	ENSMUSG00000037580	Gch1
1426278_at	Ifi27l2a	0.0936817089886529	0.399385189367891	0.0936817089886529	not_moving	MGI:1924183	ENSMUSG00000079017	Ifi27l2a
1417252_at	Nt5c	0.0921388466782842	0.241376845826544	0.0921388466782842	not_moving	MGI:1354954	ENSMUSG00000020736	Nt5c
1432181_s_at	Sco2	0.0784434164147893	0.174768151643818	0.0784434164147893	not_moving	MGI:3818630	ENSMUSG00000091780	Sco2
1417619_at	Gadd45gip1	0.0815957033169189	0.305917968262506	0.0815957033169189	not_moving	MGI:1914947	ENSMUSG00000033751	Gadd45gip1
1416771_at	Trappc3	0.070594527597442	0.109873923016996	0.070594527597442	not_moving	MGI:1351486	ENSMUSG00000028847	Trappc3
1421948_a_at	Cep89	0.132941266383663	0.411425089397607	0.132941266383663	not_moving	MGI:1919390	ENSMUSG00000023072	Cep89
1417083_at	Sec61b	0.164015689040969	0.130023811390879	0.164015689040969	not_moving	MGI:1913462	ENSMUSG00000053317	Sec61b
1453571_at	Deptor	0.0978229941372059	1.13151935926114	0.0978229941372059	not_moving	MGI:2146322	ENSMUSG00000022419	Deptor
1419745_at	Arhgap23	0.193326244661319	1.93287719622141	0.193326244661319	not_moving	MGI:3697726	ENSMUSG00000049807	Arhgap23
1449574_a_at	Cdc42	0.0891989831883625	0.204368999453306	0.0891989831883625	not_moving	MGI:106211	ENSMUSG00000006699	Cdc42
1417536_at	Zmat2	0.151036606693072	0.120401877426747	0.151036606693072	not_moving	MGI:1913742	ENSMUSG00000001383	Zmat2
1443541_at	Gm5148	0.109550587735304	1.06101379266727	0.109550587735304	not_moving	MGI:3646006	ENSMUSG00000058174	Gm5148
1436839_at	Ccdc71l	0.143270331201122	0.199904043729415	0.143270331201122	not_moving	MGI:1919373	ENSMUSG00000090946	Ccdc71l
1447353_at	Gpr161	0.136903677960953	1.17543202900923	0.136903677960953	not_moving	MGI:2685054	ENSMUSG00000040836	Gpr161
1424601_at	Xrcc4	0.0967492059372022	0.410579452456986	0.0967492059372022	not_moving	MGI:1333799	ENSMUSG00000021615	Xrcc4
1428652_at	0610010F05Rik	0.174913534210974	0.221124772415516	0.174913534210974	not_moving	MGI:1918925	ENSMUSG00000042208	Sanbr
1418564_s_at	Serbp1	0.0936063270859766	0.100728811057925	0.0936063270859766	not_moving	MGI:1914120	ENSMUSG00000036371	Serbp1
1433512_at	Fli1	0.0738534201161045	0.157955838102822	0.0738534201161045	not_moving	MGI:95554	ENSMUSG00000016087	Fli1
1418777_at	Ccl25	0.163916882598822	0.263026959748115	0.163916882598822	not_moving	MGI:1099448	ENSMUSG00000023235	Ccl25
1426912_at	Rfwd2	0.116417751295462	0.158774227611147	0.116417751295462	not_moving	MGI:1347046	ENSMUSG00000040782	Cop1
1424592_a_at	Dnase1	0.145678084618349	0.373411864330702	0.145678084618349	not_moving	MGI:103157	ENSMUSG00000005980	Dnase1
1421903_at	Med29	0.074068349067356	0.312144053834345	0.074068349067356	not_moving	MGI:1914474	ENSMUSG00000003444	Med29
1429193_at	Ankib1	0.167003049758301	0.133934297927096	0.167003049758301	not_moving	MGI:1918047	ENSMUSG00000040351	Ankib1
1458561_at	Neurl1a	0.081319351876854	0.918074330903513	0.081319351876854	not_moving	MGI:1334263	ENSMUSG00000006435	Neurl1a
1448325_at	Ppp1r15a	0.169485198138025	0.463116180244303	0.169485198138025	not_moving	MGI:1927072	ENSMUSG00000040435	Ppp1r15a
1417677_at	Opn3	0.147687662262556	0.662159901881173	0.147687662262556	not_moving	MGI:1338022	ENSMUSG00000026525	Opn3
1452787_a_at	Prmt1	0.0733690857197672	0.206744490667758	0.0733690857197672	not_moving	MGI:107846	ENSMUSG00000109324	Prmt1
1423148_at	Skp1a	0.079885134171093	0.189074876178111	0.079885134171093	not_moving	MGI:103575	ENSMUSG00000036309	Skp1
1427158_at	Mrps30	0.0851197027757216	0.130343270020433	0.0851197027757216	not_moving	MGI:1926237	ENSMUSG00000021731	Mrps30
1450102_a_at	Amfr	0.0840571986991229	0.163891507699486	0.0840571986991229	not_moving	MGI:1345634	ENSMUSG00000031751	Amfr
1416185_a_at	Adh5	0.165382964220238	0.149459695819944	0.165382964220238	not_moving	MGI:87929	ENSMUSG00000028138	Adh5
1437682_x_at	1110004E09Rik	0.152511628879142	0.177728348827936	0.152511628879142	not_moving	MGI:1915251	ENSMUSG00000022972	Cfap298
1457722_at	Klrb1f	0.0866132873159951	0.575189593788682	0.0866132873159951	not_moving	MGI:2442965	ENSMUSG00000030154	Klrb1f
1419170_at	Fam174a	0.164886795115803	0.407687397647244	0.164886795115803	not_moving	MGI:1914948	ENSMUSG00000051185	Fam174a
1460194_at	Phyh	0.07422103293021	0.332765622387678	0.07422103293021	not_moving	MGI:891978	ENSMUSG00000026664	Phyh
1448967_at	Nipsnap3b	0.127771858362455	0.177819351182142	0.127771858362455	not_moving	MGI:1913786	ENSMUSG00000015247	Nipsnap3b
1428874_at	Fam96b	0.0901155602203368	0.225668986326813	0.0901155602203368	not_moving	MGI:1915773	ENSMUSG00000031879	Ciao2b
1415975_at	Carhsp1	0.145371767097883	0.20673994433008	0.145371767097883	not_moving	MGI:1196368	ENSMUSG00000008393	Carhsp1
1416629_at	Slc1a5	0.0736723135490651	0.208722917320333	0.0736723135490651	not_moving	MGI:105305	ENSMUSG00000001918	Slc1a5
1448279_at	Arpc3	0.102448331083691	0.243474808904685	0.102448331083691	not_moving	MGI:1928375	ENSMUSG00000029465	Arpc3
1423482_at	Uros	0.114821422435667	0.176605701056213	0.114821422435667	not_moving	MGI:98917	ENSMUSG00000030979	Uros
1433934_at	Sec24a	0.114606955629398	0.261014463964649	0.114606955629398	not_moving	MGI:1924621	ENSMUSG00000036391	Sec24a
1430274_a_at	Stard3nl	0.0875163032297297	0.344842309337237	0.0875163032297297	not_moving	MGI:1923455	ENSMUSG00000003062	Stard3nl
1457933_at	Mfsd2b	0.172823108827681	1.4483031393053	0.172823108827681	not_moving	MGI:3583946	ENSMUSG00000037336	Mfsd2b
1415785_a_at	Cct8	0.119205118073235	0.10390486930644	0.119205118073235	not_moving	MGI:107183	ENSMUSG00000025613	Cct8
1448701_a_at	Krit1	0.107011484404031	0.157213747979922	0.107011484404031	not_moving	MGI:1930618	ENSMUSG00000000600	Krit1
1432444_a_at	Eapp	0.124108794818874	0.223631480893694	0.124108794818874	not_moving	MGI:1913516	ENSMUSG00000054302	Eapp
1418217_at	Nme7	0.106781156499445	0.345611327116425	0.106781156499445	not_moving	MGI:2449121	ENSMUSG00000026575	Nme7
1428332_at	Pik3ip1	0.165805903550287	0.378756558605736	0.165805903550287	not_moving	MGI:1917016	ENSMUSG00000034614	Pik3ip1
1418228_at	Nfu1	0.0784179938523358	0.137343213622016	0.0784179938523358	not_moving	MGI:1913290	ENSMUSG00000029993	Nfu1
1455032_at	Ccnyl1	0.0875310355682427	0.379092902868362	0.0875310355682427	not_moving	MGI:2138614	ENSMUSG00000070871	Ccnyl1
1424874_a_at	Ptbp1	0.13859571108756	0.0466643987151443	0.13859571108756	not_moving	MGI:97791	ENSMUSG00000006498	Ptbp1
1428714_at	Pgrmc2	0.0776538824124423	0.0995611191195511	0.0776538824124423	not_moving	MGI:1918054	ENSMUSG00000049940	Pgrmc2
1430612_at	1810033B17Rik	0.0786399239879789	0.845116516631947	0.0786399239879789	not_moving	MGI:1916439	ENSMUSG00000013974	Mcemp1
1453728_a_at	Mrps17	0.0810465768175542	0.119294632559095	0.0810465768175542	not_moving	MGI:1913508	ENSMUSG00000034211	Mrps17
1448286_at	Hsd17b10	0.123751112945026	0.257181914087358	0.123751112945026	not_moving	MGI:1333871	ENSMUSG00000025260	Hsd17b10
1435995_at	Mrpl22	0.150130207428915	0.121221495084397	0.150130207428915	not_moving	MGI:1333794	ENSMUSG00000020514	Mrpl22
1422392_at	Vmn1r15	0.13575027225152	1.64128493517838	0.13575027225152	not_moving	MGI:2148527	ENSMUSG00000115199	Vmn1r15
1448642_at	Pcbp1	0.0781188910740521	0.132889143605027	0.0781188910740521	not_moving	MGI:1345635	ENSMUSG00000051695	Pcbp1
1423133_at	Cwc15	0.0915589665143782	0.116491245973441	0.0915589665143782	not_moving	MGI:1913320	ENSMUSG00000004096	Cwc15
1449310_at	Ptger2	0.186821313962528	1.23539322556746	0.186821313962528	not_moving	MGI:97794	ENSMUSG00000037759	Ptger2
1426735_at	Iars2	0.13248927407285	0.23774053144022	0.13248927407285	not_moving	MGI:1919586	ENSMUSG00000026618	Iars2
1415714_a_at	Snrnp27	0.109293604277522	0.234855410003183	0.109293604277522	not_moving	MGI:1913868	ENSMUSG00000001158	Snrnp27
1455632_at	Gnb5	0.219532325190732	1.29719492301965	0.219532325190732	not_moving	MGI:101848	ENSMUSG00000032192	Gnb5
1420473_at	Mtpn	0.0898171094762518	0.171069272288898	0.0898171094762518	not_moving	MGI:99445	ENSMUSG00000029840	Mtpn
1425542_a_at	Ppp2r5c	0.171567359687066	0.109357557595034	0.171567359687066	not_moving	MGI:1349475	ENSMUSG00000017843	Ppp2r5c
1418722_at	Ngp	0.0766364728945672	2.50380809106915	0.0766364728945672	not_moving	MGI:105983	ENSMUSG00000032484	Ngp
1416616_s_at	Clpp	0.143025227480474	0.166151507492764	0.143025227480474	not_moving	MGI:1858213	ENSMUSG00000002660	Clpp
1454730_at	Tapt1	0.0895409121793305	0.176655001673973	0.0895409121793305	not_moving	MGI:2683537	ENSMUSG00000046985	Tapt1
1448697_s_at	Dnaaf2	0.0766772602254566	0.0829548345938527	0.0766772602254566	not_moving	MGI:1923566	ENSMUSG00000020973	Dnaaf2
1417161_at	Cdk2ap2	0.077072142460902	0.225508070075307	0.077072142460902	not_moving	MGI:1098779	ENSMUSG00000024856	Cdk2ap2
1416106_at	Kti12	0.130039698651535	0.142765518620045	0.130039698651535	not_moving	MGI:1923547	ENSMUSG00000073775	Kti12
1451462_a_at	Ifnar2	0.20150903763266	0.262523101730745	0.20150903763266	not_moving	MGI:1098243	ENSMUSG00000022971	Ifnar2
1425048_a_at	Gm12568	0.124333010478691	0.0457123276103228	0.124333010478691	not_moving	MGI:3652153	ENSMUSG00000081078	Gm12568
1448373_at	Mrpl18	0.107089100293796	0.166753375323765	0.107089100293796	not_moving	MGI:1914931	ENSMUSG00000057388	Mrpl18
1416979_at	Pomp	0.0803554556718706	0.084289703357646	0.0803554556718706	not_moving	MGI:1913787	ENSMUSG00000029649	Pomp
1454684_at	Bbs7	0.0808334086311526	0.526237802204934	0.0808334086311526	not_moving	MGI:1918742	ENSMUSG00000037325	Bbs7
1460300_a_at	Ltk	0.0780611486475514	0.267423283797427	0.0780611486475514	not_moving	MGI:96840	ENSMUSG00000027297	Ltk
1420693_at	Myom1	0.195660527349913	0.986005633903311	0.195660527349913	not_moving	MGI:1341430	ENSMUSG00000024049	Myom1
1439485_at	Zfp608	0.10313357664559	0.282451388367214	0.10313357664559	not_moving	MGI:2442338	ENSMUSG00000052713	Zfp608
1425409_at	Chrna2	0.188163571970942	1.41512206923629	0.188163571970942	not_moving	MGI:87886	ENSMUSG00000022041	Chrna2
1418884_x_at	Tuba1a	0.0788284485078355	0.193600834454287	0.0788284485078355	not_moving	MGI:98869	ENSMUSG00000072235	Tuba1a
1424500_at	Utp6	0.131404597688114	0.167563594381031	0.131404597688114	not_moving	MGI:2445193	ENSMUSG00000035575	Utp6
1452257_at	Bdh1	0.166379050722366	0.420738945083117	0.166379050722366	not_moving	MGI:1919161	ENSMUSG00000046598	Bdh1
1423728_at	Eif3l	0.162675233390781	0.10399543043791	0.162675233390781	not_moving	MGI:2386251	ENSMUSG00000033047	Eif3l
1441967_at	Pddc1	0.0858647566752307	0.275949042017378	0.0858647566752307	not_moving	MGI:2387178	ENSMUSG00000051007	Gatd1
1434037_s_at	Kat2b	0.103288767744137	0.109272022949215	0.103288767744137	not_moving	MGI:1343094	ENSMUSG00000000708	Kat2b
1433497_at	Aqr	0.0818419132952937	0.0863674931716076	0.0818419132952937	not_moving	MGI:1276102	ENSMUSG00000040383	Aqr
1435821_s_at	Ppp1r8	0.214875016115118	0.151814631689811	0.214875016115118	not_moving	MGI:2140494	ENSMUSG00000028882	Ppp1r8
1434112_at	Lphn2	0.13912879353635	1.51424581104123	0.13912879353635	not_moving	MGI:2139714	ENSMUSG00000028184	Adgrl2
1457421_at	1700063D05Rik	0.190783282239374	1.30279372213995	0.190783282239374	not_moving	MGI:1925750	ENSMUSG00000100837	1700063D05Rik
1433612_at	Ap2s1	0.0958689176817511	0.305865991147902	0.0958689176817511	not_moving	MGI:2141861	ENSMUSG00000008036	Ap2s1
1451358_a_at	Racgap1	0.0843501143822683	0.189489895626124	0.0843501143822683	not_moving	MGI:1349423	ENSMUSG00000023015	Racgap1
1427720_a_at	Rrp1	0.113732325020691	0.125276149817653	0.113732325020691	not_moving	MGI:1203500	ENSMUSG00000061032	Rrp1
1455534_s_at	Osbpl11	0.168437581725617	0.157801868329459	0.168437581725617	not_moving	MGI:2146553	ENSMUSG00000022807	Osbpl11
1428364_at	Scnm1	0.0866128457510078	0.125457890762766	0.0866128457510078	not_moving	MGI:1341284	ENSMUSG00000092607	Scnm1
1455730_at	Dlgap5	0.0808133126762508	0.257734087995376	0.0808133126762508	not_moving	MGI:2183453	ENSMUSG00000037544	Dlgap5
1431415_a_at	Tbpl1	0.0801364429640198	0.186650421459435	0.0801364429640198	not_moving	MGI:1339946	ENSMUSG00000071359	Tbpl1
1451815_at	B3gnt4	0.112302376943012	2.44707096027713	0.112302376943012	not_moving	MGI:2680208	ENSMUSG00000029431	B3gnt4
1430286_s_at	Ppp1r14c	0.134860101149124	0.52758934618458	0.134860101149124	not_moving	MGI:1923392	ENSMUSG00000040653	Ppp1r14c
1456003_a_at	Slc1a4	0.09924527983933	0.842271288426632	0.09924527983933	not_moving	MGI:2135601	ENSMUSG00000020142	Slc1a4
1448190_at	Mrpl33	0.177606093211548	0.563184190751215	0.177606093211548	not_moving	MGI:2137225	ENSMUSG00000106918	Mrpl33
1415783_at	Vps35	0.176629482926345	0.0831702909489156	0.176629482926345	not_moving	MGI:1890467	ENSMUSG00000031696	Vps35
1427271_at	Zbtb44	0.100882973218416	0.162751039116436	0.100882973218416	not_moving	MGI:1925123	ENSMUSG00000047412	Zbtb44
1441089_at	Ago3	0.146136243178616	0.705279869905206	0.146136243178616	not_moving	MGI:2446634	ENSMUSG00000028842	Ago3
1416384_a_at	Cope	0.121806544526019	0.198961104502573	0.121806544526019	not_moving	MGI:1891702	ENSMUSG00000055681	Cope
1447657_s_at	Synpo2l	0.145093685134259	1.54831620180996	0.145093685134259	not_moving	MGI:1916010	ENSMUSG00000039376	Synpo2l
1447998_at	Ighg3	0.172412516070901	0.359729145101154	0.172412516070901	not_moving	MGI:2144790	ENSMUSG00000076615	Ighg3
1426504_a_at	Rnf121	0.19240242174812	0.202061026782898	0.19240242174812	not_moving	MGI:1922462	ENSMUSG00000070426	Rnf121
1456081_a_at	Aacs	0.170706162626414	0.323767812476	0.170706162626414	not_moving	MGI:1926144	ENSMUSG00000029482	Aacs
1450652_at	Ctsk	0.164464225896587	1.01893690239712	0.164464225896587	not_moving	MGI:107823	ENSMUSG00000028111	Ctsk
1437197_at	Sorbs2	0.167133074030452	0.272543083817226	0.167133074030452	not_moving	MGI:1924574	ENSMUSG00000031626	Sorbs2
1425195_a_at	Acat3	0.137703315183266	0.124433735329504	0.137703315183266	not_moving	MGI:109182	ENSMUSG00000062480	Acat3
1423871_at	Tmem63a	0.107493180960974	0.16709531440473	0.107493180960974	not_moving	MGI:2384789	ENSMUSG00000026519	Tmem63a
1453465_x_at	Gm14057	0.11061155029198	0.51791584532538	0.11061155029198	not_moving	MGI:3705433	ENSMUSG00000089662	Gm14057
1436833_x_at	Ttll1	0.0894420681848297	0.231622035649065	0.0894420681848297	not_moving	MGI:2443047	ENSMUSG00000022442	Ttll1
1436584_at	Spry2	0.182456922615664	0.751605962435301	0.182456922615664	not_moving	MGI:1345138	ENSMUSG00000022114	Spry2
1448115_at	Trmt2a	0.0839306450013121	0.155570262325293	0.0839306450013121	not_moving	MGI:96270	ENSMUSG00000022721	Trmt2a
1428557_a_at	Osgepl1	0.112345482243853	0.221053376672705	0.112345482243853	not_moving	MGI:1919335	ENSMUSG00000026096	Osgepl1
1434879_at	Cdc34	0.0857909492306049	0.223627373840467	0.0857909492306049	not_moving	MGI:102657	ENSMUSG00000020307	Cdc34
1451865_at	Cxadr	0.1223893854992	1.3626379187263	0.1223893854992	not_moving	MGI:1201679	ENSMUSG00000022865	Cxadr
1422801_at	G3bp1	0.0826308027406294	0.0999628885397197	0.0826308027406294	not_moving	MGI:1351465	ENSMUSG00000018583	G3bp1
1455161_at	AI504432	0.123758681917479	0.213570068515869	0.123758681917479	not_moving	MGI:2139742	ENSMUSG00000056145	AI504432
1435903_at	Cd300a	0.0945816652819524	0.989895595979365	0.0945816652819524	not_moving	MGI:2443411	ENSMUSG00000034652	Cd300a
1419838_s_at	Plk4	0.106273495230387	0.130858316480483	0.106273495230387	not_moving	MGI:101783	ENSMUSG00000025758	Plk4
1451042_a_at	Mina	0.0837697170587462	0.100594521405986	0.0837697170587462	not_moving	MGI:1914264	ENSMUSG00000022724	Riox2
1439465_x_at	Agbl5	0.084518107425683	0.133256699883118	0.084518107425683	not_moving	MGI:2441745	ENSMUSG00000029165	Agbl5
1418373_at	Pgam2	0.0910940508884545	0.717240525824673	0.0910940508884545	not_moving	MGI:1933118	ENSMUSG00000020475	Pgam2
1450601_at	Vmn1r46	0.154181862958633	1.05626654391494	0.154181862958633	not_moving	MGI:2148519	ENSMUSG00000061653	Vmn1r46
1439440_x_at	Twf2	0.0859292139158847	0.134845957298566	0.0859292139158847	not_moving	MGI:1346078	ENSMUSG00000023277	Twf2
1424654_at	Acp2	0.0855349692816569	0.190097886392444	0.0855349692816569	not_moving	MGI:87882	ENSMUSG00000002103	Acp2
1433521_at	Ankrd13c	0.0937081898071937	0.157201176460521	0.0937081898071937	not_moving	MGI:2139746	ENSMUSG00000039988	Ankrd13c
1426672_at	Ano10	0.119879530415259	0.934970962333798	0.119879530415259	not_moving	MGI:2143103	ENSMUSG00000037949	Ano10
1454744_at	Ska3	0.203394928133876	0.224588468384095	0.203394928133876	not_moving	MGI:3041235	ENSMUSG00000021965	Ska3
1448427_at	Ndufa6	0.193831653757277	0.0806270701434073	0.193831653757277	not_moving	MGI:1914380	ENSMUSG00000022450	Ndufa6
1419293_at	Dscam	0.166563124550216	1.32576186868492	0.166563124550216	not_moving	MGI:1196281	ENSMUSG00000050272	Dscam
1436947_a_at	Txnl1	0.0861244880483844	0.127975607796582	0.0861244880483844	not_moving	MGI:1860078	ENSMUSG00000024583	Txnl1
1426410_at	Pdk3	0.193564772292855	0.140615920447971	0.193564772292855	not_moving	MGI:2384308	ENSMUSG00000035232	Pdk3
1450359_at	Fut1	0.120678202252592	0.431550864396231	0.120678202252592	not_moving	MGI:109375	ENSMUSG00000008461	Fut1
1427085_at	Rpp25l	0.0878077999121868	0.170513183769005	0.0878077999121868	not_moving	MGI:1917211	ENSMUSG00000036114	Rpp25l
1453308_at	8430429K09Rik	0.0861446942664516	0.338353671416391	0.0861446942664516	not_moving	MGI:1918773	ENSMUSG00000034587	8430429K09Rik
1454136_a_at	4921524J17Rik	0.0915795089479017	0.191693552276178	0.0915795089479017	not_moving	MGI:1913964	ENSMUSG00000036934	4921524J17Rik
1460429_at	Cdc5l	0.113863254089115	0.184816808863093	0.113863254089115	not_moving	MGI:1918952	ENSMUSG00000023932	Cdc5l
1417425_at	Prkrip1	0.191607724379702	0.191138972543342	0.191607724379702	not_moving	MGI:1914051	ENSMUSG00000039737	Prkrip1
1450704_at	Ihh	0.168151027474422	1.69973367096421	0.168151027474422	not_moving	MGI:96533	ENSMUSG00000006538	Ihh
1417564_at	Med7	0.229613420635589	0.129567301295168	0.229613420635589	not_moving	MGI:1913463	ENSMUSG00000020397	Med7
1423971_at	Thoc3	0.119827989274865	0.235192880817388	0.119827989274865	not_moving	MGI:1920916	ENSMUSG00000025872	Thoc3
1455134_at	Tmem245	0.101145699309763	0.136251345812456	0.101145699309763	not_moving	MGI:2445107	ENSMUSG00000055296	Tmem245
1425868_at	Hist2h2bb	0.188725463916188	0.63304970477608	0.188725463916188	not_moving	MGI:2448413	ENSMUSG00000105827	H2bc18
1422679_s_at	Ctr9	0.0994400167742005	0.352134376568048	0.0994400167742005	not_moving	MGI:109345	ENSMUSG00000005609	Ctr9
1417583_a_at	Utp3	0.0878525860786091	0.159371788690088	0.0878525860786091	not_moving	MGI:1919230	ENSMUSG00000070697	Utp3
1444740_at	Cers3	0.180991104371446	1.77667195423485	0.180991104371446	not_moving	MGI:2681008	ENSMUSG00000030510	Cers3
1425058_at	Zfp472	0.197390623884338	0.092763401445616	0.197390623884338	not_moving	MGI:2385049	ENSMUSG00000053600	Zfp472
1436433_at	BC049762	0.120076135338022	0.726954101872868	0.120076135338022	not_moving	MGI:3039622	ENSMUSG00000045942	Msantd5l
1452888_at	1110034G24Rik	0.126555282461946	0.141941124572526	0.126555282461946	not_moving	MGI:1920997	ENSMUSG00000044991	Shld1
1426317_at	Stard6	0.190811725410869	0.601956960448764	0.190811725410869	not_moving	MGI:2156774	ENSMUSG00000079608	Stard6
1441757_at	1190002F15Rik	0.108622678760348	0.322442709808472	0.108622678760348	not_moving	MGI:1915081	ENSMUSG00000098318	Lockd
1429144_at	Gpcpd1	0.110706173409086	0.192205371341261	0.110706173409086	not_moving	MGI:104898	ENSMUSG00000027346	Gpcpd1
1415718_at	Sap30l	0.210862874442147	0.101049572413778	0.210862874442147	not_moving	MGI:1354709	ENSMUSG00000020519	Sap30l
1435016_at	Trak2	0.114548088661474	0.2786082714575	0.114548088661474	not_moving	MGI:1918077	ENSMUSG00000026028	Trak2
1452366_at	Csgalnact1	0.156492923495569	2.25229816748613	0.156492923495569	not_moving	MGI:2442354	ENSMUSG00000036356	Csgalnact1
1420900_a_at	Rab18	0.0884078142596167	0.0991878673930202	0.0884078142596167	not_moving	MGI:102790	ENSMUSG00000073639	Rab18
1448351_at	Coro1b	0.165299827034755	0.209428843733285	0.165299827034755	not_moving	MGI:1345963	ENSMUSG00000024835	Coro1b
1448746_at	Nbn	0.121508012249271	0.132734597863887	0.121508012249271	not_moving	MGI:1351625	ENSMUSG00000028224	Nbn
1449299_at	Lrp5	0.192302057523723	1.52154135149868	0.192302057523723	not_moving	MGI:1278315	ENSMUSG00000024913	Lrp5
1448883_at	Lgmn	0.148715438785822	0.32467325971205	0.148715438785822	not_moving	MGI:1330838	ENSMUSG00000021190	Lgmn
1416705_at	Rpe	0.095813874669197	0.14002061911372	0.095813874669197	not_moving	MGI:1913896	ENSMUSG00000026005	Rpe
1419472_s_at	Nudc	0.108711180372048	0.207075039564691	0.108711180372048	not_moving	MGI:106014	ENSMUSG00000028851	Nudc
1423771_at	Prkcdbp	0.25232405789278	0.510115519855063	0.25232405789278	not_moving	MGI:1923422	ENSMUSG00000037060	Cavin3
1428767_at	Gsdmd	0.10588547266721	0.259313727595467	0.10588547266721	not_moving	MGI:1916396	ENSMUSG00000022575	Gsdmd
1416526_a_at	Park7	0.180016402417972	0.152723966612907	0.180016402417972	not_moving	MGI:2135637	ENSMUSG00000028964	Park7
1417728_at	Mbd3	0.102281253177861	0.246430595401481	0.102281253177861	not_moving	MGI:1333812	ENSMUSG00000035478	Mbd3
1423619_at	Rasd1	0.186455262760334	0.754408552664398	0.186455262760334	not_moving	MGI:1270848	ENSMUSG00000049892	Rasd1
1420619_a_at	Aes	0.0917931391009543	0.137533603098394	0.0917931391009543	not_moving	MGI:95806	ENSMUSG00000054452	Tle5
1457123_at	Nrg4	0.150375564690433	1.29977183840945	0.150375564690433	not_moving	MGI:1933833	ENSMUSG00000032311	Nrg4
1426987_at	5430417L22Rik	0.0994596661130572	0.344908364345049	0.0994596661130572	not_moving	MGI:1915354	ENSMUSG00000074918	Inafm2
1451537_at	Chi3l1	0.106903347158617	1.71935519088641	0.106903347158617	not_moving	MGI:1340899	ENSMUSG00000064246	Chi3l1
1435500_at	Rab26	0.119117429759126	0.526362072834168	0.119117429759126	not_moving	MGI:2443284	ENSMUSG00000079657	Rab26
1429950_at	Unc5cl	0.17449913959079	0.580972576889597	0.17449913959079	not_moving	MGI:1923839	ENSMUSG00000043592	Unc5cl
1428689_at	Tysnd1	0.16030625808974	0.0725053659234991	0.16030625808974	not_moving	MGI:1919017	ENSMUSG00000020087	Tysnd1
1416018_at	Dr1	0.141588143990069	0.0999921817154394	0.141588143990069	not_moving	MGI:1100515	ENSMUSG00000029265	Dr1
1450434_s_at	Pcyt1a	0.0895515029833589	0.730516235222824	0.0895515029833589	not_moving	MGI:88557	ENSMUSG00000005615	Pcyt1a
1431804_a_at	Sp3	0.128411427305964	0.129753960467989	0.128411427305964	not_moving	MGI:1277166	ENSMUSG00000027109	Sp3
1427909_at	2410015M20Rik	0.101004338898083	0.239222837265027	0.101004338898083	not_moving	MGI:2442174	ENSMUSG00000049760	Micos13
1424362_at	Ppapdc3	0.137450768069755	1.76150409303616	0.137450768069755	not_moving	MGI:2445183	ENSMUSG00000051373	Plpp7
1426510_at	Sccpdh	0.114288115810113	0.403539047170824	0.114288115810113	not_moving	MGI:1924486	ENSMUSG00000038936	Sccpdh
1419211_s_at	Asun	0.156927836130643	0.162812834052858	0.156927836130643	not_moving	MGI:1918427	ENSMUSG00000040250	Ints13
1451340_at	Arid5a	0.0991138663722595	0.860114740118445	0.0991138663722595	not_moving	MGI:2443039	ENSMUSG00000037447	Arid5a
1439478_at	Acot2	0.0916303586965141	0.178405205014254	0.0916303586965141	not_moving	MGI:2159605	ENSMUSG00000021226	Acot2
1419291_x_at	Gas5	0.156825803811817	0.41962581363102	0.156825803811817	not_moving	MGI:95659	ENSMUSG00000053332	Gas5
1428159_s_at	Ndufab1	0.153698826569643	0.244176312396974	0.153698826569643	not_moving	MGI:1917566	ENSMUSG00000030869	Ndufab1
1416078_s_at	Raf1	0.184973271361692	0.460575290698422	0.184973271361692	not_moving	MGI:97847	ENSMUSG00000000441	Raf1
1442957_at	G730013B05Rik	0.103251106889271	1.40599942823018	0.103251106889271	not_moving	MGI:3588276	ENSMUSG00000097694	G730013B05Rik
1433452_at	B630019K06Rik	0.222761544259499	0.630866027557495	0.222761544259499	not_moving	MGI:2147918	ENSMUSG00000052364	B630019K06Rik
1449021_at	Rpp21	0.0973395086064674	0.143331576118737	0.0973395086064674	not_moving	MGI:1914926	ENSMUSG00000024446	Rpp21
1419553_a_at	Rabggtb	0.167641330160709	0.117815406951411	0.167641330160709	not_moving	MGI:99537	ENSMUSG00000038975	Rabggtb
1434247_at	Ldhal6b	0.0969510898213227	1.66322040805651	0.0969510898213227	not_moving	MGI:2146830	ENSMUSG00000101959	Ldhal6b
1424239_at	Fam65a	0.138070397686532	0.374307973100742	0.138070397686532	not_moving	MGI:1922937	ENSMUSG00000038604	Ripor1
1435013_at	Heatr2	0.109438834534481	0.319777634262291	0.109438834534481	not_moving	MGI:3616079	ENSMUSG00000025857	Dnaaf5
1426172_a_at	Cd209a	0.211940964313121	1.29672177131633	0.211940964313121	not_moving	MGI:2157942	ENSMUSG00000031494	Cd209a
1431584_at	1110028F18Rik	0.128073229794641	0.821904888175576	0.128073229794641	not_moving	MGI:1915942	ENSMUSG00000099139	1110028F18Rik
1436370_at	Gucy2c	0.207566371860902	0.97168772451833	0.207566371860902	not_moving	MGI:106903	ENSMUSG00000042638	Gucy2c
1449868_at	Tbx6	0.133265795069156	0.531454072895362	0.133265795069156	not_moving	MGI:102539	ENSMUSG00000030699	Tbx6
1423296_at	Psmd8	0.0964863678016988	0.131177074522604	0.0964863678016988	not_moving	MGI:1888669	ENSMUSG00000030591	Psmd8
1428418_s_at	Zc2hc1a	0.0954426702427023	0.613177791972435	0.0954426702427023	not_moving	MGI:1914556	ENSMUSG00000043542	Zc2hc1a
1451330_a_at	Inpp5b	0.179384390351898	0.106451417692357	0.179384390351898	not_moving	MGI:103257	ENSMUSG00000028894	Inpp5b
1449429_at	Fkbp1b	0.136278326323972	2.17355103577739	0.136278326323972	not_moving	MGI:1336205	ENSMUSG00000020635	Fkbp1b
1428603_at	Gm16039	0.212056846363797	0.0677428764164425	0.212056846363797	not_moving	MGI:3840148	ENSMUSG00000089862	Umad1
1415830_at	Orc5	0.101696398375554	0.175018742364461	0.101696398375554	not_moving	MGI:1347044	ENSMUSG00000029012	Orc5
1417758_at	Itga2b	0.116067644877245	1.00924523941369	0.116067644877245	not_moving	MGI:96601	ENSMUSG00000034664	Itga2b
1428593_at	Tex30	0.119115434309873	0.118671577915194	0.119115434309873	not_moving	MGI:1922873	ENSMUSG00000026049	Tex30
1418644_a_at	Stk11	0.238737447311325	0.0762114298092431	0.238737447311325	not_moving	MGI:1341870	ENSMUSG00000003068	Stk11
1456721_at	Thsd7a	0.133747298856625	0.500942818615765	0.133747298856625	not_moving	MGI:2685683	ENSMUSG00000032625	Thsd7a
1434990_at	Ppm1e	0.0939723699794083	0.38585023323373	0.0939723699794083	not_moving	MGI:2444096	ENSMUSG00000046442	Ppm1e
1415930_a_at	Map1lc3b	0.203723453558964	0.135386410748698	0.203723453558964	not_moving	MGI:1914693	ENSMUSG00000031812	Map1lc3b
1429961_at	Tsacc	0.136387334010915	0.192702754538502	0.136387334010915	not_moving	MGI:1924177	ENSMUSG00000010538	Tsacc
1434889_at	Plekha7	0.0959018251881245	0.785639499707143	0.0959018251881245	not_moving	MGI:2445094	ENSMUSG00000045659	Plekha7
1427591_at	Clcn1	0.154643646857999	1.56468742661216	0.154643646857999	not_moving	MGI:88417	ENSMUSG00000029862	Clcn1
1460462_at	Med18	0.11815052092031	0.599509597940286	0.11815052092031	not_moving	MGI:1914469	ENSMUSG00000066042	Med18
1431929_a_at	Stx17	0.118917406729105	0.443207510599975	0.118917406729105	not_moving	MGI:1914977	ENSMUSG00000061455	Stx17
1433567_at	Gmps	0.167105520590489	0.154211401730617	0.167105520590489	not_moving	MGI:2448526	ENSMUSG00000027823	Gmps
1451309_at	Arhgap1	0.138584965534275	0.191914426478849	0.138584965534275	not_moving	MGI:2445003	ENSMUSG00000027247	Arhgap1
1417873_at	Pwp1	0.111684287450376	0.212652516139759	0.111684287450376	not_moving	MGI:1914735	ENSMUSG00000001785	Pwp1
1416438_at	Puf60	0.173727568904203	0.171067970468382	0.173727568904203	not_moving	MGI:1915209	ENSMUSG00000002524	Puf60
1418463_at	Pik3r2	0.106012043221291	0.299424281473457	0.106012043221291	not_moving	MGI:1098772	ENSMUSG00000031834	Pik3r2
1415771_at	Ncl	0.163572756383832	0.113685292235646	0.163572756383832	not_moving	MGI:97286	ENSMUSG00000026234	Ncl
1420930_s_at	Ctnnal1	0.220130776449393	0.136518054870074	0.220130776449393	not_moving	MGI:1859649	ENSMUSG00000038816	Ctnnal1
1453845_at	4733401D01Rik	0.213117896597849	1.24880358194292	0.213117896597849	not_moving	MGI:1918097	ENSMUSG00000137335	4733401D01Rik
1420089_at	Nfkbia	0.104380672535228	0.095413632410061	0.104380672535228	not_moving	MGI:104741	ENSMUSG00000021025	Nfkbia
1428251_at	Smchd1	0.0990677231621566	0.065009058022433	0.0990677231621566	not_moving	MGI:1921605	ENSMUSG00000024054	Smchd1
1418112_at	Mrpl10	0.159930157634066	0.158421067731698	0.159930157634066	not_moving	MGI:1333801	ENSMUSG00000001445	Mrpl10
1424814_a_at	Bcl2l14	0.0976513993776646	0.680479266366315	0.0976513993776646	not_moving	MGI:1914063	ENSMUSG00000030200	Bcl2l14
1432643_at	4933411E06Rik	0.11380716611313	1.78515745017165	0.11380716611313	not_moving	MGI:1918431	ENSMUSG00000099608	4933411E06Rik
1451105_at	Vash2	0.109095414803043	0.415420836031301	0.109095414803043	not_moving	MGI:2444826	ENSMUSG00000037568	Vash2
1448220_at	Ctrb1	0.186888022784657	1.07777486976121	0.186888022784657	not_moving	MGI:88559	ENSMUSG00000031957	Ctrb1
1449213_at	Lage3	0.0963601955374655	0.151384013860733	0.0963601955374655	not_moving	MGI:1913442	ENSMUSG00000015289	Lage3
1417006_at	Commd4	0.17468823027205	0.339875568884825	0.17468823027205	not_moving	MGI:1913449	ENSMUSG00000032299	Commd4
1416177_at	Rbmxl1	0.11030599852521	0.161730617001002	0.11030599852521	not_moving	MGI:1343045	ENSMUSG00000037070	Rbmxl1
1433982_at	Usp28	0.106627109793854	0.235491467429128	0.106627109793854	not_moving	MGI:2442293	ENSMUSG00000032267	Usp28
1438024_at	Mcur1	0.100593551688619	0.108746316075585	0.100593551688619	not_moving	MGI:1923387	ENSMUSG00000021371	Mcur1
1451086_s_at	Rac1	0.0988308606227348	0.103352322934123	0.0988308606227348	not_moving	MGI:97845	ENSMUSG00000001847	Rac1
1442814_at	Gm16055	0.219394651823504	1.44520292721067	0.219394651823504	not_moving	MGI:3801818	ENSMUSG00000089890	Gm16055
1455997_a_at	Uqcrb	0.140470523090063	0.0849887416699389	0.140470523090063	not_moving	MGI:1914780	ENSMUSG00000021520	Uqcrb
1423187_at	Gabarapl2	0.125619160930517	0.142357564816354	0.125619160930517	not_moving	MGI:1890602	ENSMUSG00000031950	Gabarapl2
1439377_x_at	Cdc20	0.12418350414415	0.135915569575662	0.12418350414415	not_moving	MGI:1859866	ENSMUSG00000006398	Cdc20
1455116_at	Relt	0.237365319005155	0.664163383776359	0.237365319005155	not_moving	MGI:2443373	ENSMUSG00000008318	Relt
1455809_x_at	Ric8	0.210174539439169	0.135854429969612	0.210174539439169	not_moving	MGI:2141866	ENSMUSG00000025485	Ric8a
1423371_at	Pole4	0.133307612374704	0.104995966803076	0.133307612374704	not_moving	MGI:1914229	ENSMUSG00000030042	Pole4
1415907_at	Ccnd3	0.176372653466082	0.18262982038873	0.176372653466082	not_moving	MGI:88315	ENSMUSG00000034165	Ccnd3
1452262_at	Grpel2	0.102098141238812	0.229288450391493	0.102098141238812	not_moving	MGI:1334416	ENSMUSG00000024580	Grpel2
1452904_at	1700026L06Rik	0.153782608242591	1.69445307166603	0.153782608242591	not_moving	MGI:1917237	ENSMUSG00000026809	Spaca9
1424052_at	Thap4	0.0980114389174347	0.161569379919042	0.0980114389174347	not_moving	MGI:1914276	ENSMUSG00000026279	Thap4
1419290_at	Mettl6	0.125349184821003	0.165796070822632	0.125349184821003	not_moving	MGI:1914261	ENSMUSG00000021891	Mettl6
1434435_s_at	Cox17	0.118152013354005	0.119569320884732	0.118152013354005	not_moving	MGI:1333806	ENSMUSG00000046516	Cox17
1420605_at	Mtag2	0.234572572171244	0.870378665270294	0.234572572171244	not_moving	MGI:1860766	ENSMUSG00000091510	Mtag2
1433722_at	Akap13	0.100771941484482	0.0763923523477175	0.100771941484482	not_moving	MGI:2676556	ENSMUSG00000066406	Akap13
1427439_s_at	Prmt5	0.163982572942802	0.14694413981649	0.163982572942802	not_moving	MGI:1351645	ENSMUSG00000023110	Prmt5
1460690_at	Fam195b	0.0980578736225984	0.278063037469131	0.0980578736225984	not_moving	MGI:2384752	ENSMUSG00000061111	Mcrip1
1417308_at	Pkm	0.126038633386955	0.0795514056916105	0.126038633386955	not_moving	MGI:97591	ENSMUSG00000032294	Pkm
1448571_a_at	Gmfb	0.110510018533846	0.254028127571315	0.110510018533846	not_moving	MGI:1927133	ENSMUSG00000062014	Gmfb
1424313_a_at	Ndufs7	0.100408657690312	0.137426259292331	0.100408657690312	not_moving	MGI:1922656	ENSMUSG00000020153	Ndufs7
1421456_at	P2ry1	0.123487623664645	1.14274456099414	0.123487623664645	not_moving	MGI:105049	ENSMUSG00000027765	P2ry1
1422539_at	Extl2	0.202975479286862	0.573140304796641	0.202975479286862	not_moving	MGI:1889574	ENSMUSG00000027963	Extl2
1426572_at	Me2	0.107600666550688	0.157865938190977	0.107600666550688	not_moving	MGI:2147351	ENSMUSG00000024556	Me2
1444507_at	Usp53	0.127079452814503	0.593991677364322	0.127079452814503	not_moving	MGI:2139607	ENSMUSG00000039701	Usp53
1417044_at	Lcmt1	0.214129510621125	0.217418711640752	0.214129510621125	not_moving	MGI:1353593	ENSMUSG00000030763	Lcmt1
1417204_at	Kdelr2	0.145541373228667	0.109788366225803	0.145541373228667	not_moving	MGI:1914163	ENSMUSG00000079111	Kdelr2
1437397_at	Prlr	0.213708672431175	1.59480941627382	0.213708672431175	not_moving	MGI:97763	ENSMUSG00000005268	Prlr
1417750_a_at	Slc25a37	0.16271329962962	0.224099607026281	0.16271329962962	not_moving	MGI:1914962	ENSMUSG00000034248	Slc25a37
1434296_at	Zfp961	0.103631963415241	0.156868007892212	0.103631963415241	not_moving	MGI:3583954	ENSMUSG00000052446	Zfp961
1449954_at	Hyal1	0.190446423526663	1.69653909506366	0.190446423526663	not_moving	MGI:96298	ENSMUSG00000010051	Hyal1
1420723_at	Vnn3	0.226867369794166	0.716735833243582	0.226867369794166	not_moving	MGI:1347055	ENSMUSG00000020010	Vnn3
1451280_at	Arpp21	0.11508488037882	0.973296209806418	0.11508488037882	not_moving	MGI:107562	ENSMUSG00000032503	Arpp21
1435734_x_at	Dus1l	0.192368114371538	0.113671704392601	0.192368114371538	not_moving	MGI:1915980	ENSMUSG00000025155	Dus1l
1450987_a_at	Adprm	0.1005043929837	0.108829683359767	0.1005043929837	not_moving	MGI:1913608	ENSMUSG00000020910	Adprm
1448021_at	Fam46c	0.247847082883406	0.412815132404919	0.247847082883406	not_moving	MGI:1921895	ENSMUSG00000044468	Tent5c
1428272_at	Eif1b	0.262845665897264	0.196429603091451	0.262845665897264	not_moving	MGI:1916219	ENSMUSG00000006941	Eif1b
1460199_a_at	Pafah1b1	0.148895275905611	0.151332185600843	0.148895275905611	not_moving	MGI:109520	ENSMUSG00000020745	Pafah1b1
1418820_s_at	Zcchc10	0.161328401743881	0.201772338056005	0.161328401743881	not_moving	MGI:1196228	ENSMUSG00000018239	Zcchc10
1453376_at	Ston1	0.167860464823229	1.01067270488266	0.167860464823229	not_moving	MGI:1924307	ENSMUSG00000033855	Ston1
1460198_a_at	Psmb3	0.113666051861957	0.0924666115440829	0.113666051861957	not_moving	MGI:1347014	ENSMUSG00000069744	Psmb3
1424662_at	Pmpca	0.175498319096052	0.101118685277056	0.175498319096052	not_moving	MGI:1918568	ENSMUSG00000026926	Pmpca
1416897_at	Parp9	0.217022574885702	0.145894481210318	0.217022574885702	not_moving	MGI:1933117	ENSMUSG00000022906	Parp9
1434971_x_at	Mrpl15	0.181868648999757	0.204578494396431	0.181868648999757	not_moving	MGI:1351639	ENSMUSG00000033845	Mrpl15
1419253_at	Mthfd2	0.147448132098484	0.121263315656122	0.147448132098484	not_moving	MGI:1338850	ENSMUSG00000005667	Mthfd2
1454745_at	Arhgap29	0.102921657910607	0.271351320168552	0.102921657910607	not_moving	MGI:2443818	ENSMUSG00000039831	Arhgap29
1451217_a_at	Immp1l	0.170383302783584	0.218255918656297	0.170383302783584	not_moving	MGI:1913791	ENSMUSG00000042670	Immp1l
1426595_at	Slc18a1	0.140671633021248	0.77603596493336	0.140671633021248	not_moving	MGI:106684	ENSMUSG00000036330	Slc18a1
1431087_at	Spc24	0.110492170548569	0.135514458868412	0.110492170548569	not_moving	MGI:1914879	ENSMUSG00000074476	Spc24
1452718_at	Ubr5	0.158547601271318	0.106630456093411	0.158547601271318	not_moving	MGI:1918040	ENSMUSG00000037487	Ubr5
1451207_at	Micu1	0.170507314009789	0.326331213045968	0.170507314009789	not_moving	MGI:2384909	ENSMUSG00000020111	Micu1
1435376_at	Ddhd2	0.108311922686748	0.203992010325715	0.108311922686748	not_moving	MGI:1919358	ENSMUSG00000061313	Ddhd2
1423720_a_at	Sar1a	0.111523785702342	0.199377528790043	0.111523785702342	not_moving	MGI:98230	ENSMUSG00000020088	Sar1a
1460308_a_at	Ict1	0.141803298510021	0.127035315524568	0.141803298510021	not_moving	MGI:1915822	ENSMUSG00000018858	Mrpl58
1426245_s_at	Mapre2	0.104691689304099	0.150467964440335	0.104691689304099	not_moving	MGI:106271	ENSMUSG00000024277	Mapre2
1445597_s_at	Pla2g16	0.101324903556745	0.417108324790618	0.101324903556745	not_moving	MGI:2179715	ENSMUSG00000060675	Plaat3
1418004_a_at	Tmem176b	0.155588129530394	0.495812597867949	0.155588129530394	not_moving	MGI:1916348	ENSMUSG00000029810	Tmem176b
1428181_at	Etfb	0.102698414182192	0.159537779874448	0.102698414182192	not_moving	MGI:106098	ENSMUSG00000004610	Etfb
1455401_at	Camkk2	0.17642866337313	0.236700121571495	0.17642866337313	not_moving	MGI:2444812	ENSMUSG00000029471	Camkk2
1437756_at	Gimap9	0.135063397871309	0.149797426479184	0.135063397871309	not_moving	MGI:3511744	ENSMUSG00000051124	Gimap9
1452641_at	Yjefn3	0.14246539968633	0.27019211473467	0.14246539968633	not_moving	MGI:2681845	ENSMUSG00000048967	Yjefn3
1423143_at	Gtpbp4	0.186023825024012	0.143511472502849	0.186023825024012	not_moving	MGI:1916487	ENSMUSG00000021149	Gtpbp4
1434714_at	Ero1lb	0.104608345867121	0.14896219696932	0.104608345867121	not_moving	MGI:1914725	ENSMUSG00000057069	Ero1b
1448198_a_at	Ndufb8	0.101218314596288	0.244971966728308	0.101218314596288	not_moving	MGI:1914514	ENSMUSG00000025204	Ndufb8
1420907_at	Cd2ap	0.104381598363854	0.160648786637188	0.104381598363854	not_moving	MGI:1330281	ENSMUSG00000061665	Cd2ap
1435522_a_at	Ost4	0.129042545841344	0.227917548477018	0.129042545841344	not_moving	MGI:1914945	ENSMUSG00000038803	Ost4
1416256_a_at	Tubb5	0.145352738970875	0.0868400792979571	0.145352738970875	not_moving	MGI:107812	ENSMUSG00000001525	Tubb5
1423128_at	Aip	0.132819135342315	0.0997915861911984	0.132819135342315	not_moving	MGI:109622	ENSMUSG00000024847	Aip
1421979_at	Phex	0.173029921721758	1.91249701818227	0.173029921721758	not_moving	MGI:107489	ENSMUSG00000057457	Phex
1418355_at	Nucb2	0.134272781335895	0.376372973077585	0.134272781335895	not_moving	MGI:1858179	ENSMUSG00000030659	Nucb2
1435907_at	Nrxn2	0.147053424440204	0.617202946223167	0.147053424440204	not_moving	MGI:1096362	ENSMUSG00000033768	Nrxn2
1425403_at	Dnm3	0.116200902958557	1.10461829980301	0.116200902958557	not_moving	MGI:1341299	ENSMUSG00000040265	Dnm3
1416175_a_at	Vdac3	0.207443801772744	0.0800667814685312	0.207443801772744	not_moving	MGI:106922	ENSMUSG00000008892	Vdac3
1421896_at	Elk1	0.114277834301714	0.609297168624739	0.114277834301714	not_moving	MGI:101833	ENSMUSG00000009406	Elk1
1451779_at	Pyroxd1	0.193888497978459	0.206553221009743	0.193888497978459	not_moving	MGI:2676395	ENSMUSG00000041671	Pyroxd1
1453769_at	Ckap2l	0.224107616707669	0.440828107266979	0.224107616707669	not_moving	MGI:1917716	ENSMUSG00000048327	Ckap2l
1460356_at	Esam	0.106330782616756	1.69853449577705	0.106330782616756	not_moving	MGI:1916774	ENSMUSG00000001946	Esam
1454670_at	Rere	0.172846880085649	0.0801191832172563	0.172846880085649	not_moving	MGI:2683486	ENSMUSG00000039852	Rere
1426409_at	Lzts2	0.118897242481553	1.23314393545367	0.118897242481553	not_moving	MGI:2385095	ENSMUSG00000035342	Lzts2
1435330_at	Pyhin1	0.20125436710873	0.350151184445664	0.20125436710873	not_moving	MGI:2138243	ENSMUSG00000043263	Ifi209
1437309_a_at	Rpa1	0.259075498160411	0.0653732878326654	0.259075498160411	not_moving	MGI:1915525	ENSMUSG00000000751	Rpa1
1435786_at	Klhl12	0.177066294953307	0.183065614926679	0.177066294953307	not_moving	MGI:2385619	ENSMUSG00000026455	Klhl12
1426404_a_at	Rnf11	0.11409992304751	0.193950526992749	0.11409992304751	not_moving	MGI:1352759	ENSMUSG00000028557	Rnf11
1435208_at	Dtx3l	0.115297157210155	0.144756917179199	0.115297157210155	not_moving	MGI:2656973	ENSMUSG00000049502	Dtx3l
1433531_at	Acsl4	0.117766966658572	0.127414584876071	0.117766966658572	not_moving	MGI:1354713	ENSMUSG00000031278	Acsl4
1456144_at	Nav3	0.104168086397121	2.12155464421055	0.104168086397121	not_moving	MGI:2183703	ENSMUSG00000020181	Nav3
1422567_at	Fam129a	0.159279711522951	1.05547318850502	0.159279711522951	not_moving	MGI:2137237	ENSMUSG00000026483	Niban1
1417430_at	Cdr2	0.126249737730112	0.354275059192254	0.126249737730112	not_moving	MGI:1100885	ENSMUSG00000030878	Cdr2
1451461_a_at	Aldoc	0.118646510796255	0.272407598308145	0.118646510796255	not_moving	MGI:101863	ENSMUSG00000017390	Aldoc
1418665_at	Impa2	0.113322478860584	0.163641095399889	0.113322478860584	not_moving	MGI:2149728	ENSMUSG00000024525	Impa2
1419316_s_at	Gnb1l	0.169827320951068	0.230826341457224	0.169827320951068	not_moving	MGI:1338057	ENSMUSG00000000884	Gnb1l
1424110_a_at	Nme1	0.191759412271249	0.159401348188238	0.191759412271249	not_moving	MGI:97355	ENSMUSG00000037601	Nme1
1436777_at	Mars2	0.105885208677653	0.283117508650667	0.105885208677653	not_moving	MGI:2444136	ENSMUSG00000046994	Mars2
1434298_at	Zeb2	0.1113607149082	1.00321992073706	0.1113607149082	not_moving	MGI:1344407	ENSMUSG00000026872	Zeb2
1450570_a_at	Cd19	0.136373135712186	0.086226316004911	0.136373135712186	not_moving	MGI:88319	ENSMUSG00000030724	Cd19
1423210_a_at	Nop10	0.197581845636816	0.107188106576423	0.197581845636816	not_moving	MGI:1913431	ENSMUSG00000027133	Nop10
1454171_x_at	9530053H05Rik	0.233837992503724	0.373537507977824	0.233837992503724	not_moving	MGI:1925675	ENSMUSG00000141856	9530053H05Rik
1438369_x_at	Emc4	0.162896733820248	0.162262307328419	0.162896733820248	not_moving	MGI:1915282	ENSMUSG00000027131	Emc4
1450493_at	Kiss1r	0.208470372470072	0.21410558948722	0.208470372470072	not_moving	MGI:2148793	ENSMUSG00000035773	Kiss1r
1435112_a_at	Atp5h	0.117876502911157	0.0794198604740046	0.117876502911157	not_moving	MGI:1918929	ENSMUSG00000034566	Atp5pd
1423125_at	Dclk1	0.112391446611193	1.16720268261316	0.112391446611193	not_moving	MGI:1330861	ENSMUSG00000027797	Dclk1
1420521_at	Papln	0.173403820397961	1.64843740374618	0.173403820397961	not_moving	MGI:2386139	ENSMUSG00000021223	Papln
1424706_at	Zfp51	0.180232336253031	0.18437558685439	0.180232336253031	not_moving	MGI:99198	ENSMUSG00000023892	Zfp51
1429008_at	Ufl1	0.112912695428185	0.216008330777349	0.112912695428185	not_moving	MGI:1914740	ENSMUSG00000040359	Ufl1
1418872_at	Abcb1b	0.11044694477517	0.20314915206066	0.11044694477517	not_moving	MGI:97568	ENSMUSG00000028970	Abcb1b
1430339_at	Efcab11	0.146703058919055	0.349204120918656	0.146703058919055	not_moving	MGI:1926017	ENSMUSG00000021176	Efcab11
1417021_a_at	Spo11	0.184619629681744	0.642548123266002	0.184619629681744	not_moving	MGI:1349669	ENSMUSG00000005883	Spo11
1434637_x_at	Sin3b	0.10594284885085	0.168680026222198	0.10594284885085	not_moving	MGI:107158	ENSMUSG00000031622	Sin3b
1431535_at	Plb1	0.116466904255414	1.55629214688468	0.116466904255414	not_moving	MGI:1922406	ENSMUSG00000029134	Plb1
1424724_a_at	D16Ertd472e	0.127330681010728	0.489775802033927	0.127330681010728	not_moving	MGI:1196400	ENSMUSG00000022864	D16Ertd472e
1452729_at	Dpm3	0.132985939089098	0.360170306344194	0.132985939089098	not_moving	MGI:1915813	ENSMUSG00000042737	Dpm3
1437943_s_at	Mea1	0.129165201376281	0.258007423175593	0.129165201376281	not_moving	MGI:96957	ENSMUSG00000002768	Mea1
1424992_at	Tprkb	0.122564244621953	0.208610590744177	0.122564244621953	not_moving	MGI:1917036	ENSMUSG00000054226	Tprkb
1429019_s_at	Pon2	0.117684539989729	0.16479378562506	0.117684539989729	not_moving	MGI:106687	ENSMUSG00000032667	Pon2
1446370_at	Gm11202	0.113571241022063	1.11464637057377	0.113571241022063	not_moving	MGI:3650027	ENSMUSG00000087434	Rab11fip4os1
1417096_at	Rrp15	0.151349883494252	0.212073533513467	0.151349883494252	not_moving	MGI:1914473	ENSMUSG00000001305	Rrp15
1422623_x_at	Rpl41	0.186833304128584	0.181204163208344	0.186833304128584	not_moving	MGI:1915195	ENSMUSG00000093674	Rpl41
1451036_at	Spg21	0.10878489317838	0.154920900852462	0.10878489317838	not_moving	MGI:106403	ENSMUSG00000032388	Spg21
1454777_at	Slco2b1	0.135624932449118	1.24884032158964	0.135624932449118	not_moving	MGI:1351872	ENSMUSG00000030737	Slco2b1
1448391_at	Rab9	0.198451931998892	0.0866224089952237	0.198451931998892	not_moving	MGI:1890695	ENSMUSG00000079316	Rab9
1452983_at	Cep57	0.145639063746894	0.319278776385206	0.145639063746894	not_moving	MGI:1915551	ENSMUSG00000031922	Cep57
1423195_at	Hiat1	0.126520803968653	0.0527837548987993	0.126520803968653	not_moving	MGI:1201609	ENSMUSG00000089911	Mfsd14a
1423639_at	Hrh2	0.123231722937953	0.326177939415338	0.123231722937953	not_moving	MGI:108482	ENSMUSG00000034987	Hrh2
1420095_s_at	Zscan21	0.108535947649638	0.190548676465273	0.108535947649638	not_moving	MGI:99182	ENSMUSG00000037017	Zscan21
1435959_at	Arhgap15	0.117961679520659	0.145666455485484	0.117961679520659	not_moving	MGI:1923367	ENSMUSG00000049744	Arhgap15
1416767_a_at	Smim14	0.148838977407825	0.102711515926236	0.148838977407825	not_moving	MGI:1915802	ENSMUSG00000037822	Smim14
1420024_s_at	Etf1	0.268879038683648	0.199786366626363	0.268879038683648	not_moving	MGI:2385071	ENSMUSG00000024360	Etf1
1419259_at	Rsu1	0.221503854579735	0.141438945947911	0.221503854579735	not_moving	MGI:103040	ENSMUSG00000026727	Rsu1
1449018_at	Pfn1	0.224074437894141	0.190296998103207	0.224074437894141	not_moving	MGI:97549	ENSMUSG00000018293	Pfn1
1440442_at	Gm14378	0.154404658311378	1.07028196445092	0.154404658311378	not_moving	MGI:3833469	ENSMUSG00000089736	Tgfbr3l
1433803_at	Jak1	0.116730795760571	0.231165686864665	0.116730795760571	not_moving	MGI:96628	ENSMUSG00000028530	Jak1
1418799_a_at	Col17a1	0.115369264982814	1.67509606171351	0.115369264982814	not_moving	MGI:88450	ENSMUSG00000025064	Col17a1
1417720_at	Polr2j	0.149380599787278	0.0735099615013581	0.149380599787278	not_moving	MGI:109582	ENSMUSG00000039771	Polr2j
1450053_at	Kif2a	0.228272054518402	0.157876913630581	0.228272054518402	not_moving	MGI:108390	ENSMUSG00000021693	Kif2a
1423766_at	Pak1ip1	0.160729160043631	0.130626625569834	0.160729160043631	not_moving	MGI:1915333	ENSMUSG00000038683	Pak1ip1
1427901_at	Mrps18c	0.114677421466034	0.212674215943643	0.114677421466034	not_moving	MGI:1915985	ENSMUSG00000016833	Mrps18c
1457000_at	Efcab12	0.233356293531342	2.02096849540786	0.233356293531342	not_moving	MGI:2681834	ENSMUSG00000030321	Efcab12
1451473_a_at	Cryzl1	0.251609160287363	0.120906867429188	0.251609160287363	not_moving	MGI:1913859	ENSMUSG00000058240	Cryzl1
1460338_a_at	Crlf3	0.134055834313311	0.205169668945322	0.134055834313311	not_moving	MGI:1860086	ENSMUSG00000017561	Crlf3
1418710_at	Cd59a	0.210416478359774	0.516297122173056	0.210416478359774	not_moving	MGI:109177	ENSMUSG00000032679	Cd59a
1446427_at	Zglp1	0.164558759675106	0.429690453186761	0.164558759675106	not_moving	MGI:3696042	ENSMUSG00000079681	Zglp1
1450757_at	Cdh11	0.185469620918955	1.50834768835179	0.185469620918955	not_moving	MGI:99217	ENSMUSG00000031673	Cdh11
1418760_at	Rdh11	0.130942314694058	0.25248744258513	0.130942314694058	not_moving	MGI:102581	ENSMUSG00000066441	Rdh11
1439645_at	Adra2b	0.225381169256188	2.11585346435654	0.225381169256188	not_moving	MGI:87935	ENSMUSG00000058620	Adra2b
1454236_a_at	Fam118b	0.111828522013115	0.229234489671654	0.111828522013115	not_moving	MGI:1924483	ENSMUSG00000050471	Fam118b
1438439_at	Gpr171	0.151475814324374	0.342126160627409	0.151475814324374	not_moving	MGI:2442043	ENSMUSG00000050075	Gpr171
1417258_at	Cct5	0.116165449537422	0.086276389250088	0.116165449537422	not_moving	MGI:107185	ENSMUSG00000022234	Cct5
1452081_a_at	Misp	0.150902531003308	0.9358102062522	0.150902531003308	not_moving	MGI:1926156	ENSMUSG00000035852	Misp
1455700_at	Mterfd3	0.113217032573983	0.147567969273643	0.113217032573983	not_moving	MGI:1921488	ENSMUSG00000049038	Mterf2
1424025_at	Ginm1	0.116684054282807	0.314841580659673	0.116684054282807	not_moving	MGI:2384905	ENSMUSG00000040006	Ginm1
1430483_a_at	Tmem79	0.167683139880668	0.29293021900096	0.167683139880668	not_moving	MGI:1919163	ENSMUSG00000001420	Tmem79
1418566_s_at	Nudcd2	0.133280928216519	0.124668015224694	0.133280928216519	not_moving	MGI:1277103	ENSMUSG00000020328	Nudcd2
1433862_at	Espl1	0.129001677994273	0.126505106708091	0.129001677994273	not_moving	MGI:2146156	ENSMUSG00000058290	Espl1
1427194_a_at	Ercc8	0.266287202447877	0.275654085602417	0.266287202447877	not_moving	MGI:1919241	ENSMUSG00000021694	Ercc8
1418232_s_at	Lims1	0.119635026720646	0.116110184747596	0.119635026720646	not_moving	MGI:1195263	ENSMUSG00000019920	Lims1
1437296_at	Pkn2	0.1664631886274	0.2169846244865	0.1664631886274	not_moving	MGI:109211	ENSMUSG00000004591	Pkn2
1418293_at	Ifit2	0.129433447620075	0.530563103404189	0.129433447620075	not_moving	MGI:99449	ENSMUSG00000045932	Ifit2
1450943_at	Magohb	0.20948114483339	0.138703387173274	0.20948114483339	not_moving	MGI:1913691	ENSMUSG00000030188	Magohb
1425674_a_at	Ssu72	0.111208924111178	0.147502680981255	0.111208924111178	not_moving	MGI:1916241	ENSMUSG00000029038	Ssu72
1451151_s_at	Zfp410	0.132280452567858	0.113314638048891	0.132280452567858	not_moving	MGI:1289280	ENSMUSG00000042472	Zfp410
[truncated: 11,341 more rows]

## Sheet: Victora cleaned-up data
Victora cleaned-up data
affy_id	symbol	zscore	Enriched	MGI_id	gene_id	SYMBOL
1433678_at	Pld4	21674	LZ	MGI:2144765	ENSMUSG00000052160	Pld4
1424032_at	Hvcn1	17914	LZ	MGI:1921346	ENSMUSG00000064267	Hvcn1
1423319_at	Hhex	14792	LZ	MGI:96086	ENSMUSG00000024986	Hhex
1422122_at	Fcer2a	14161	LZ	MGI:95497	ENSMUSG00000005540	Fcer2a
1416111_at	Cd83	13972	LZ	MGI:1328316	ENSMUSG00000015396	Cd83
1452789_at	Snn	13155	LZ	MGI:1276549	ENSMUSG00000037972	Snn
1434716_at	Havcr1	12966	LZ	MGI:2159680	ENSMUSG00000040405	Havcr1
1449838_at	Crisp3	12841	LZ	MGI:102552	ENSMUSG00000025433	Crisp3
1419410_at	Batf	12.81	LZ	MGI:1859147	ENSMUSG00000034266	Batf
1454086_a_at	Lmo2	12549	LZ	MGI:102811	ENSMUSG00000032698	Lmo2
1453003_at	Sorl1	12.48	LZ	MGI:1202296	ENSMUSG00000049313	Sorl1
1421211_a_at	Ciita	12159	LZ	MGI:108445	ENSMUSG00000022504	Ciita
1426112_a_at	Cd72	11.32	LZ	MGI:88345	ENSMUSG00000028459	Cd72
1421457_a_at	Samsn1	11142	LZ	MGI:1914992	ENSMUSG00000022876	Samsn1
1453228_at	Stx11	11102	LZ	MGI:1921982	ENSMUSG00000039232	Stx11
1418025_at	Bhlhe40	11058	LZ	MGI:1097714	ENSMUSG00000030103	Bhlhe40
1417856_at	Relb	10957	LZ	MGI:103289	ENSMUSG00000002983	Relb
1424208_at	Ptger4	10644	LZ	MGI:104311	ENSMUSG00000039942	Ptger4
1456772_at	Ncf1	10343	LZ	MGI:97283	ENSMUSG00000015950	Ncf1
1436329_at	Egr3	10045	LZ	MGI:1306780	ENSMUSG00000033730	Egr3
1449175_at	Gpr65	9.86	LZ	MGI:108031	ENSMUSG00000021886	Gpr65
1434245_a_at	Cybasc3	9538	LZ	MGI:2686925	ENSMUSG00000034445	Cyb561a3
1422476_at	Ifi30	9537	LZ	MGI:2137648	ENSMUSG00000031838	Ifi30
1458299_s_at	Nfkbie	9531	LZ	MGI:1194908	ENSMUSG00000023947	Nfkbie
1423590_at	Napsa	9309	LZ	MGI:109365	ENSMUSG00000002204	Napsa
1424942_a_at	Myc	8929	LZ	MGI:97250	ENSMUSG00000022346	Myc
1422804_at	Serpinb6b	8912	LZ	MGI:894688	ENSMUSG00000042842	Serpinb6b
1421260_a_at	Srm	8773	LZ	MGI:102690	ENSMUSG00000006442	Srm
1436959_x_at	Nelf	8707	LZ	MGI:1861755	ENSMUSG00000006476	Nsmf
1415964_at	Scd1	8703	LZ	MGI:98239	ENSMUSG00000037071	Scd1
1417612_at	Ier5	8258	LZ	MGI:1337072	ENSMUSG00000056708	Ier5
1416442_at	Ier2	8141	LZ	MGI:104815	ENSMUSG00000053560	Ier2
1416505_at	Nr4a1	8.06	LZ	MGI:1352454	ENSMUSG00000023034	Nr4a1
1427041_at	BC013712	7613	LZ	MGI:2446213	ENSMUSG00000037731	Themis2
1451253_at	Pxk	7535	LZ	MGI:1289230	ENSMUSG00000033885	Pxk
1420697_at	Slc15a3	7486	LZ	MGI:1929691	ENSMUSG00000024737	Slc15a3
1421812_at	Tapbp	7391	LZ	MGI:1201689	ENSMUSG00000024308	Tapbp
1436074_at	Nfkbid	7061	LZ	MGI:3041243	ENSMUSG00000036931	Nfkbid
1422438_at	Ephx1	6984	LZ	MGI:95405	ENSMUSG00000038776	Ephx1
1433488_x_at	Gns	6705	LZ	MGI:1922862	ENSMUSG00000034707	Gns
1433656_a_at	Gnl3	6667	LZ	MGI:1353651	ENSMUSG00000042354	Gnl3
1425396_a_at	Lck	6659	LZ	MGI:96756	ENSMUSG00000000409	Lck
1450357_a_at	Ccr6	6567	LZ	MGI:1333797	ENSMUSG00000040899	Ccr6
1438552_x_at	Zyx	6.37	LZ	MGI:103072	ENSMUSG00000029860	Zyx
1436513_at	Tanc2	6267	LZ	MGI:2444121	ENSMUSG00000053580	Tanc2
1421137_a_at	Pkib	6133	LZ	MGI:101937	ENSMUSG00000019876	Pkib
1458662_at	Daam1	5945	LZ	MGI:1914596	ENSMUSG00000034574	Daam1
1417065_at	Egr1	5897	LZ	MGI:95295	ENSMUSG00000038418	Egr1
1417883_at	Gstt2	5844	LZ	MGI:106188	ENSMUSG00000033318	Gstt2
1454984_at	Lifr	5743	LZ	MGI:96788	ENSMUSG00000054263	Lifr
1431299_a_at	2310014H01Rik	5715	LZ	MGI:1923698	ENSMUSG00000034595	Ppp1r18
1428578_s_at	Ppfia4	5665	LZ	MGI:1915757	ENSMUSG00000026458	Ppfia4
1450291_s_at	Ms4a4c	5463	LZ	MGI:1927656	ENSMUSG00000024675	Ms4a4c
1422579_at	Hspe1	5389	LZ	MGI:104680	ENSMUSG00000073676	Hspe1
1451097_at	Vasp	5386	LZ	MGI:109268	ENSMUSG00000030403	Vasp
1428735_at	Cd69	5369	LZ	MGI:88343	ENSMUSG00000030156	Cd69
1423134_at	Rilpl2	5313	LZ	MGI:1933112	ENSMUSG00000029401	Rilpl2
1430558_at	Zfp318	5.24	LZ	MGI:1889348	ENSMUSG00000015597	Zfp318
1418133_at	Bcl3	5034	LZ	MGI:88140	ENSMUSG00000053175	Bcl3
1455872_at	Fam167a	4987	LZ	MGI:3606565	ENSMUSG00000035095	Fam167a
1434674_at	Lyst	4955	LZ	MGI:107448	ENSMUSG00000019726	Lyst
1424443_at	Tm6sf1	4949	LZ	MGI:1933209	ENSMUSG00000038623	Tm6sf1
1449591_at	Casp4	4.77	LZ	MGI:107700	ENSMUSG00000033538	Casp4
1443783_x_at	H2-Aa	4679	LZ	MGI:95895	ENSMUSG00000036594	H2-Aa
1420994_at	B3gnt5	4.67	LZ	MGI:2137302	ENSMUSG00000022686	B3gnt5
1448775_at	Ifi203	4642	LZ	MGI:96428	ENSMUSG00000039997	Ifi203
1418126_at	Ccl5	4.59	LZ	MGI:98262	ENSMUSG00000035042	Ccl5
1447789_x_at	Ddx6	4583	LZ	MGI:104976	ENSMUSG00000032097	Ddx6
1452279_at	Cfp	4.39	LZ	MGI:97545	ENSMUSG00000001128	Cfp
1433699_at	Tnfaip3	4363	LZ	MGI:1196377	ENSMUSG00000019850	Tnfaip3
1421173_at	Irf4	4359	LZ	MGI:1096873	ENSMUSG00000021356	Irf4
1425289_a_at	Cr2	4.3	LZ	MGI:88489	ENSMUSG00000026616	Cr2
1416930_at	Ly6d	4239	LZ	MGI:96881	ENSMUSG00000034634	Ly6d
1455010_at	1500012F01Rik	4082	LZ	MGI:1916199	ENSMUSG00000074578	Zfas1
1418766_s_at	Timd2	4072	LZ	MGI:2159681	ENSMUSG00000040413	Timd2
1448786_at	Plbd1	4065	LZ	MGI:1914107	ENSMUSG00000030214	Plbd1
1450355_a_at	Capg	4018	LZ	MGI:1098259	ENSMUSG00000056737	Capg
1417483_at	Nfkbiz	4002	LZ	MGI:1931595	ENSMUSG00000035356	Nfkbiz
1448890_at	Klf2	3897	LZ	MGI:1342772	ENSMUSG00000055148	Klf2
1429184_at	Gvin1	3878	LZ	MGI:1921808	ENSMUSG00000045868	Gvin1
1453851_a_at	Gadd45g	3875	LZ	MGI:1346325	ENSMUSG00000021453	Gadd45g
1421640_a_at	Tank	3849	LZ	MGI:107676	ENSMUSG00000064289	Tank
1434545_x_at	Bola2	3819	LZ	MGI:1913412	ENSMUSG00000047721	Bola2
1433741_at	Cd38	3816	LZ	MGI:107474	ENSMUSG00000029084	Cd38
1416514_a_at	Fscn1	3799	LZ	MGI:1352745	ENSMUSG00000029581	Fscn1
1433575_at	Sox4	3767	LZ	MGI:98366	ENSMUSG00000076431	Sox4
1437270_a_at	Clcf1	3758	LZ	MGI:1930088	ENSMUSG00000040663	Clcf1
1437356_at	Gpr183	3755	LZ	MGI:2442034	ENSMUSG00000051212	Gpr183
1422693_a_at	Sub1	3705	LZ	MGI:104811	ENSMUSG00000022205	Sub1
1428851_at	1300014I06Rik	3576	LZ	MGI:1914145	ENSMUSG00000021411	Pxdc1
1425216_at	Ffar2	3442	LZ	MGI:2441731	ENSMUSG00000051314	Ffar2
1418536_at	H2-Q7	3383	LZ	MGI:95936	ENSMUSG00000060550	H2-Q7
1451199_at	Qtrtd1	3302	LZ	MGI:1922194	ENSMUSG00000022704	Qtrt2
1448377_at	Slpi	3233	LZ	MGI:109297	ENSMUSG00000017002	Slpi
1449328_at	Ly75	3233	LZ	MGI:106662	ENSMUSG00000026980	Ly75
1450123_at	Ryr2	3028	LZ	MGI:99685	ENSMUSG00000021313	Ryr2
1436222_at	Gas5	3015	LZ	MGI:95659	ENSMUSG00000053332	Gas5
1422010_at	Tlr7	2987	LZ	MGI:2176882	ENSMUSG00000044583	Tlr7
1434496_at	Plk3	2973	LZ	MGI:109604	ENSMUSG00000028680	Plk3
1418097_a_at	Crlf2	2959	LZ	MGI:1889506	ENSMUSG00000033467	Crlf2
1457759_at	A630081D01Rik	2924	LZ	MGI:2138649	ENSMUSG00000102721	A630081D01Rik
1423450_a_at	Hs3st1	2876	LZ	MGI:1201606	ENSMUSG00000051022	Hs3st1
1428245_at	G6pc3	2867	LZ	MGI:1915651	ENSMUSG00000034793	G6pc3
1415889_a_at	Hsp90b1	2807	LZ	MGI:98817	ENSMUSG00000020048	Hsp90b1
1415822_at	Scd2	2802	LZ	MGI:98240	ENSMUSG00000025203	Scd2
1418507_s_at	Socs2	2773	LZ	MGI:1201787	ENSMUSG00000020027	Socs2
1422601_at	Serpinb9	2649	LZ	MGI:106603	ENSMUSG00000045827	Serpinb9
1460330_at	Anxa3	2611	LZ	MGI:1201378	ENSMUSG00000029484	Anxa3
1437250_at	Mreg	2601	LZ	MGI:2151839	ENSMUSG00000039395	Mreg
1455019_x_at	Ckap4	2399	LZ	MGI:2444926	ENSMUSG00000046841	Ckap4
1436704_x_at	Mthfd1	2355	LZ	MGI:1342005	ENSMUSG00000021048	Mthfd1
1449508_at	Il27ra	2336	LZ	MGI:1355318	ENSMUSG00000005465	Il27ra
1436188_a_at	Ndrg4	2328	LZ	MGI:2384590	ENSMUSG00000036564	Ndrg4
1419734_at	Actb	2323	LZ	MGI:87904	ENSMUSG00000029580	Actb
1426318_at	Serpinb1b	2295	LZ	MGI:2445361	ENSMUSG00000051029	Serpinb1b
1441281_s_at	Ninj1	2246	LZ	MGI:1196617	ENSMUSG00000037966	Ninj1
1423466_at	Ccr7	2.24	LZ	MGI:103011	ENSMUSG00000037944	Ccr7
1438294_at	Atxn1	2216	LZ	MGI:104783	ENSMUSG00000046876	Atxn1
1425247_a_at	Ighg1	1568	LZ	MGI:96446	ENSMUSG00000076614	Ighg1
1428480_at	Cdca8	-21.48	DZ	MGI:1196274	ENSMUSG00000028873	Cdca8
1416410_at	Pafah1b3	-18532	DZ	MGI:108414	ENSMUSG00000005447	Pafah1b3
1423786_at	8430410A17Rik	-15503	DZ	MGI:1914053	ENSMUSG00000030060	Hmces
1419258_at	Tcea1	-15382	DZ	MGI:1196624	ENSMUSG00000033813	Tcea1
1452141_a_at	Sepp1	-14689	DZ	MGI:894288	ENSMUSG00000064373	Selenop
1450920_at	Ccnb2	-13708	DZ	MGI:88311	ENSMUSG00000032218	Ccnb2
1419091_a_at	Anxa2	-12984	DZ	MGI:88246	ENSMUSG00000032231	Anxa2
1435945_a_at	Kcnn4	-12.97	DZ	MGI:1277957	ENSMUSG00000054342	Kcnn4
1417976_at	Ada	-12895	DZ	MGI:87916	ENSMUSG00000017697	Ada
1439487_at	Lig4	-12593	DZ	MGI:1335098	ENSMUSG00000049717	Lig4
1449207_a_at	Kif20a	-12535	DZ	MGI:1201682	ENSMUSG00000003779	Kif20a
1419706_a_at	Akap12	-11663	DZ	MGI:1932576	ENSMUSG00000038587	Akap12
1453365_at	Rabgap1l	-11261	DZ	MGI:1352507	ENSMUSG00000026721	Rabgap1l
1440409_at	Gcnt3	-10815	DZ	MGI:1919327	ENSMUSG00000032226	Gcnt3
1452871_at	Neil1	-10522	DZ	MGI:1920024	ENSMUSG00000032298	Neil1
1450842_a_at	Cenpa	-10348	DZ	MGI:88375	ENSMUSG00000029177	Cenpa
1421963_a_at	Cdc25b	-9686	DZ	MGI:99701	ENSMUSG00000027330	Cdc25b
1452954_at	Ube2c	-9142	DZ	MGI:1915862	ENSMUSG00000001403	Ube2c
1417777_at	Ptgr1	-9119	DZ	MGI:1914353	ENSMUSG00000028378	Ptgr1
1455370_at	A630023P12Rik	-8731	DZ	MGI:2445162	ENSMUSG00000048215	A630023P12Rik
1451358_a_at	Racgap1	-8686	DZ	MGI:1349423	ENSMUSG00000023015	Racgap1
1422580_at	Myl4	-8577	DZ	MGI:97267	ENSMUSG00000061086	Myl4
1435938_at	Ckap2l	-8.53	DZ	MGI:1917716	ENSMUSG00000048327	Ckap2l
1418631_at	Ube2h	-8455	DZ	MGI:104632	ENSMUSG00000039159	Ube2h
1451731_at	Abca3	-8065	DZ	MGI:1351617	ENSMUSG00000024130	Abca3
1424895_at	Gpsm2	-7992	DZ	MGI:1923373	ENSMUSG00000027883	Gpsm2
1436738_at	Pif1	-7986	DZ	MGI:2143057	ENSMUSG00000041064	Pif1
1419560_at	Lipc	-7908	DZ	MGI:96216	ENSMUSG00000032207	Lipc
1460095_at	Giyd2	-7843	DZ	MGI:1915220	ENSMUSG00000059772	Slx1b
1419403_at	BC017612	-7371	DZ	MGI:3039636	ENSMUSG00000058173	Smco4
1452606_at	Mnd1	-7269	DZ	MGI:1924165	ENSMUSG00000033752	Mnd1
1430574_at	Cdkn3	-7232	DZ	MGI:1919641	ENSMUSG00000037628	Cdkn3
1424296_at	Gclc	-6955	DZ	MGI:104990	ENSMUSG00000032350	Gclc
1426114_at	Hnrnpab	-6.85	DZ	MGI:1330294	ENSMUSG00000020358	Hnrnpab
1434602_at	Med13l	-6.79	DZ	MGI:2670178	ENSMUSG00000018076	Med13l
1423847_at	Ncapd2	-6683	DZ	MGI:1915548	ENSMUSG00000038252	Ncapd2
1424511_at	Aurka	-6626	DZ	MGI:894678	ENSMUSG00000027496	Aurka
1435451_at	Helq	-6589	DZ	MGI:2176740	ENSMUSG00000035266	Helq
1447707_s_at	Pde2a	-6512	DZ	MGI:2446107	ENSMUSG00000110195	Pde2a
1420784_at	Scn11a	-6454	DZ	MGI:1345149	ENSMUSG00000034115	Scn11a
1450189_at	Xk	-6281	DZ	MGI:103569	ENSMUSG00000015342	Xk
1420905_at	Il17ra	-6168	DZ	MGI:107399	ENSMUSG00000002897	Il17ra
1435407_at	Zkscan16	-6111	DZ	MGI:3510405	ENSMUSG00000038630	Zkscan16
1416617_at	Acss1	-6079	DZ	MGI:1915988	ENSMUSG00000027452	Acss1
1448314_at	Cdk1	-6005	DZ	MGI:88351	ENSMUSG00000019942	Cdk1
1434748_at	Ckap2	-5972	DZ	MGI:1931797	ENSMUSG00000037725	Ckap2
1437244_at	Gas2l3	-5887	DZ	MGI:1918780	ENSMUSG00000074802	Gas2l3
1416155_at	Hmgb3	-5844	DZ	MGI:1098219	ENSMUSG00000015217	Hmgb3
1457354_at	Krt222	-5787	DZ	MGI:2442728	ENSMUSG00000035849	Krt222
1418209_a_at	Pfn2	-5687	DZ	MGI:97550	ENSMUSG00000027805	Pfn2
1434034_at	Cerk	-5507	DZ	MGI:2386052	ENSMUSG00000035891	Cerk
1435529_at	Gm14446	-5.34	DZ	MGI:3650685	ENSMUSG00000079339	Ifit1bl1
1440924_at	Kif20b	-5.3	DZ	MGI:2444576	ENSMUSG00000024795	Kif20b
1436359_at	Ret	-5126	DZ	MGI:97902	ENSMUSG00000030110	Ret
1420981_a_at	Lmo4	-5077	DZ	MGI:109360	ENSMUSG00000028266	Lmo4
1434561_at	Asxl1	-4879	DZ	MGI:2684063	ENSMUSG00000042548	Asxl1
1450988_at	Lgr5	-4798	DZ	MGI:1341817	ENSMUSG00000020140	Lgr5
1426501_a_at	Tifa	-4658	DZ	MGI:2182965	ENSMUSG00000046688	Tifa
1445639_at	9130014G24Rik	-4501	DZ	MGI:3605549	ENSMUSG00000050994	Adgb
1433571_at	Serinc5	-4479	DZ	MGI:2444223	ENSMUSG00000021703	Serinc5
1426139_a_at	Ccrl1	-4381	DZ	MGI:2181676	ENSMUSG00000079355	Ackr4
1453244_at	5830416P10Rik	-4374	DZ	MGI:1922001	ENSMUSG00000097636	Mirt1
1453683_a_at	Cep55	-4313	DZ	MGI:1921357	ENSMUSG00000024989	Cep55
1434151_at	Mettl7a1	-4144	DZ	MGI:1916523	ENSMUSG00000054619	Tmt1a
1427311_at	Bptf	-4116	DZ	MGI:2444008	ENSMUSG00000040481	Bptf
1458374_at	C79407	-4116	DZ	MGI:2145099	ENSMUSG00000047534	Mis18bp1
1453760_at	Mier1	-3.92	DZ	MGI:1918398	ENSMUSG00000028522	Mier1
1423521_at	Lmnb1	-3858	DZ	MGI:96795	ENSMUSG00000024590	Lmnb1
1437611_x_at	Kif2c	-3857	DZ	MGI:1921054	ENSMUSG00000028678	Kif2c
1418832_at	Pkp3	-3853	DZ	MGI:1891830	ENSMUSG00000054065	Pkp3
1433930_at	Hpse	-3761	DZ	MGI:1343124	ENSMUSG00000035273	Hpse
1456005_a_at	Bcl2l11	-3628	DZ	MGI:1197519	ENSMUSG00000027381	Bcl2l11
1456951_at	Mybl1	-3192	DZ	MGI:99925	ENSMUSG00000025912	Mybl1
1417462_at	Cap1	-3145	DZ	MGI:88262	ENSMUSG00000028656	Cap1
1424166_at	Msh3	-3.06	DZ	MGI:109519	ENSMUSG00000014850	Msh3
1448127_at	Rrm1	-3013	DZ	MGI:98180	ENSMUSG00000030978	Rrm1
1423547_at	Lyz2	-3012	DZ	MGI:96897	ENSMUSG00000069516	Lyz2
1422902_s_at	Mgea5	-2973	DZ	MGI:1932139	ENSMUSG00000025220	Oga
1425138_at	Guca1b	-2885	DZ	MGI:1194489	ENSMUSG00000023979	Guca1b
1457708_at	Mbd4	-2762	DZ	MGI:1333850	ENSMUSG00000030322	Mbd4
1420575_at	Mt3	-2695	DZ	MGI:97173	ENSMUSG00000031760	Mt3
1420693_at	Myom1	-2689	DZ	MGI:1341430	ENSMUSG00000024049	Myom1
1451285_at	Fus	-2676	DZ	MGI:1353633	ENSMUSG00000030795	Fus
1452503_a_at	Brwd1	-2594	DZ	MGI:1890651	ENSMUSG00000022914	Brwd1
1431645_a_at	Gdi2	-2525	DZ	MGI:99845	ENSMUSG00000021218	Gdi2
1444116_at	Naa35	-2312	DZ	MGI:1925939	ENSMUSG00000021555	Naa35
1425796_a_at	Fgfr3	-2165	DZ	MGI:95524	ENSMUSG00000054252	Fgfr3
1420638_at	Prps2	-2076	DZ	MGI:97776	ENSMUSG00000025742	Prps2
1456861_at	Gm14005	-2029	DZ	MGI:3652191	ENSMUSG00000074813	Morrbid
1419872_at	Csf1r	-1949	DZ	MGI:1339758	ENSMUSG00000024621	Csf1r
1423515_at	Scn8a	-1.92	DZ	MGI:103169	ENSMUSG00000023033	Scn8a
